# Supplementary material for: Genetically predicted 486 blood metabolites concerning risk of systemic lupus erythematosus: a Mendelian randomization study
Source: Sci Rep. 2023 Dec 18;13:22543. doi: 10.1038/s41598-023-49233-8 (PMC10728112; doi:10.1038/s41598-023-49233-8)
Supplement: Supplementary file 1 — Supplementary Table S1. [file 41598_2023_49233_MOESM1_ESM.xlsx]

## Sheet: Supplementary Table 2Correlatio
Supplementary Table 2: Correlation disease or trait of SNPs in significant IVW results retrievaled by PhenoScanner
snp	trait
rs174556	Eosinophil count
rs174556	Eosinophil percentage of white cells
rs174556	Granulocyte count
rs174556	Granulocyte percentage of myeloid white cells
rs174556	Hematocrit
rs174556	Hemoglobin concentration
rs174556	Mean corpuscular volume
rs174556	Mean platelet volume
rs174556	Monocyte percentage of white cells
rs174556	Myeloid white cell count
rs174556	Neutrophil count
rs174556	Platelet count
rs174556	Plateletcrit
rs174556	Red blood cell count
rs174556	Red cell distribution width
rs174556	Reticulocyte count
rs174556	Sum basophil neutrophil counts
rs174556	Sum eosinophil basophil counts
rs174556	Sum neutrophil eosinophil counts
rs174556	White blood cell count
rs174556	ALA 18:3n3
rs174556	Adrenic acid 22:4n6
rs174556	Arachidonic acid 20:4n6
rs174556	Cis trans-18:2
rs174556	DHA 22:6n3
rs174556	DPA 22:5n3
rs174556	Dihomo-gamma-linolenic acid
rs174556	EPA 20:5n3
rs174556	Gamma-linolenic acid 18:3n6
rs174556	Linoleic acid 18:2n6
rs174556	Oleic acid 18:1n9
rs174556	Palmitoleic acid 16:1n7
rs174556	Stearic acid 18:0
rs174556	High density lipoprotein
rs174556	High density lipoprotein
rs174556	Low density lipoprotein
rs174556	Low density lipoprotein
rs174556	Total cholesterol
rs174556	Total cholesterol
rs174556	Triglycerides
rs174556	Triglycerides
rs174556	Eicosadienoic acid
rs174556	Fasting blood glucose
rs174556	HDL cholesterol
rs174556	HDL cholesterol
rs174556	HDL cholesterol
rs174556	LDL cholesterol
rs174556	LDL cholesterol mmoll
rs174556	Plasma alpha linolenic acid levels
rs174556	Plasma docosapentaenoic acid levels
rs174556	Plasma eicosapentaenoic acid levels
rs174556	Plasma oleic acid
rs174556	Plasma palmitoleic acid
rs174556	Plasma stearic acid
rs174556	RR interval
rs174556	Total cholesterol
rs174556	Triglycerides
rs174556	Triglycerides
rs174556	Heart rate
rs174556	Crohns disease
rs174556	Crohns disease
rs174556	Fasting glucose
rs174556	Fasting glucose
rs174556	Blood metabolite levels
rs174556	Granulocyte percentage of myeloid white cells
rs174556	Trans fatty acid levels
rs174556	Asthma
rs174556	Average weekly champagne plus white wine intake
rs174556	Hair or balding pattern: pattern 4
rs174556	Heel bone mineral density
rs174556	Heel bone mineral density left
rs174556	Heel bone mineral density right
rs174556	Height
rs174556	Nap during day
rs174556	No blood clot, bronchitis, emphysema, asthma, rhinitis, eczema or allergy diagnosed by doctor
rs174556	Number of live births
rs174556	Pulse rate
rs174556	Pulse rate
rs174556	Self-reported asthma
rs174556	Self-reported hypothyroidism or myxoedema
rs174556	Sitting height
rs174556	Treatment with levothyroxine sodium
rs174556	Low density lipoprotein
rs174556	Total cholesterol
rs174556	Lipoproteins ldl
rs17736501	Treatment with dexamethasone+hypromellose 0.1% or 0.5% eye drops
rs2068592	Treatment with magnesium carbonate
rs6468384	Breast size bra cup size in women
rs7005406	Height
rs7005406	Trunk predicted mass
rs12936996	High light scatter percentage of red cells
rs12936996	Immature fraction of reticulocytes
rs12936996	Mean corpuscular hemoglobin
rs12936996	Mean corpuscular volume
rs12936996	Mean platelet volume
rs12936996	Red blood cell count
rs12936996	log eGFR creatinine in non diabetics
rs12936996	log eGFR creatinine
rs12936996	log eGFR creatinine
rs12936996	High density lipoprotein
rs12936996	High density lipoprotein
rs12936996	Total cholesterol
rs12936996	HDL cholesterol
rs12936996	Red blood cell count RBC
rs12936996	Serum creatinine
rs12936996	Asthma
rs12936996	Forced expiratory volume in 1-second, best measure
rs12936996	Forced expiratory volume in 1-second, predicted percentage
rs12936996	Forced vital capacity
rs12936996	Forced vital capacity, best measure
rs12936996	Self-reported asthma
rs12936996	Rheumatoid arthritis
rs12936996	Asthma
rs12936996	Asthma
rs3130663	Granulocyte count
rs3130663	Lymphocyte count
rs3130663	Mean corpuscular hemoglobin concentration
rs3130663	Myeloid white cell count
rs3130663	Neutrophil count
rs3130663	Sum basophil neutrophil counts
rs3130663	Sum neutrophil eosinophil counts
rs3130663	White blood cell count
rs3130663	Self-reported hypothyroidism or myxoedema
rs3130663	Self-reported trigemminal neuralgia
rs3130663	Treatment with levothyroxine sodium
rs3130663	Treatment with luteine
rs3130663	Treatment with lymecycline
rs3130663	Rheumatoid arthritis
rs3130663	Rheumatoid arthritis
rs4347230	Platelet distribution width
rs10206655	Multiple valve diseases
rs10206655	Treatment with cilest tablet
rs11564708	Arm fat-free mass right
rs11564708	Arm predicted mass right
rs11564708	Basal metabolic rate
rs11564708	Birth weight
rs11564708	Impedance of arm left
rs11564708	Impedance of arm right
rs11564708	Impedance of leg left
rs11564708	Impedance of leg right
rs11564708	Impedance of whole body
rs11564708	Insulin-dependent diabetes mellitus
rs11564708	Leg fat-free mass left
rs11564708	Leg fat-free mass right
rs11564708	Leg predicted mass left
rs11564708	Leg predicted mass right
rs11564708	Malignant neoplasm of prostate
rs11564708	Self-reported prostate cancer
rs11564708	Started insulin within one year diagnosis of diabetes
rs11564708	Treatment with insulin product
rs11564708	Whole body fat-free mass
rs11564708	Whole body water mass
rs11722368	Hair or balding pattern: pattern 2
rs12465802	Body mass index in males greater than 50 years of age
rs12465802	Body mass index
rs12465802	Height
rs12465802	Hip circumference
rs12465802	Hip circumference
rs12465802	Weight
rs12465802	Low density lipoprotein
rs12465802	Low density lipoprotein
rs12465802	Total cholesterol
rs12465802	Total cholesterol
rs12465802	LDL cholesterol
rs12465802	Total cholesterol
rs12465802	Total cholesterol
rs12465802	log Fasting insulin
rs12465802	Mosquito bite size
rs12465802	Parkinsons disease
rs12465802	Arm fat mass left
rs12465802	Arm fat mass right
rs12465802	Arm fat percentage left
rs12465802	Arm fat percentage right
rs12465802	Body fat percentage
rs12465802	Body mass index
rs12465802	Forced expiratory volume in 1-second
rs12465802	Forced expiratory volume in 1-second, best measure
rs12465802	Forced vital capacity
rs12465802	Forced vital capacity, best measure
rs12465802	Hand grip strength left
rs12465802	Hand grip strength right
rs12465802	Leg fat mass left
rs12465802	Leg fat mass right
rs12465802	Leg fat percentage left
rs12465802	Leg fat percentage right
rs12465802	Sleep duration
rs12465802	Trunk fat mass
rs12465802	Trunk fat percentage
rs12465802	Weight
rs12465802	Whole body fat mass
rs12612955	Treatment with testosterone product
rs13012539	Self-reported anxiety or panic attacks
rs13012539	Worrier or anxious feelings
rs17212491	Treatment with hydroxocobalamin product
rs214247	Arm fat mass left
rs214247	Arm fat mass right
rs214247	Arm fat percentage left
rs214247	Arm fat percentage right
rs214247	Arm fat-free mass left
rs214247	Arm fat-free mass right
rs214247	Arm predicted mass left
rs214247	Arm predicted mass right
rs214247	Basal metabolic rate
rs214247	Body fat percentage
rs214247	Body mass index
rs214247	Hip circumference
rs214247	Leg fat mass left
rs214247	Leg fat mass right
rs214247	Leg fat percentage left
rs214247	Leg fat percentage right
rs214247	Leg fat-free mass left
rs214247	Leg fat-free mass right
rs214247	Leg predicted mass left
rs214247	Leg predicted mass right
rs214247	Trunk fat mass
rs214247	Trunk fat percentage
rs214247	Waist circumference
rs214247	Weight
rs214247	Whole body fat mass
rs214247	Whole body fat-free mass
rs214247	Whole body water mass
rs3793126	Eosinophil count
rs3793126	Eosinophil percentage of white cells
rs3793126	Granulocyte count
rs3793126	Granulocyte percentage of myeloid white cells
rs3793126	High light scatter percentage of red cells
rs3793126	High light scatter reticulocyte count
rs3793126	Lymphocyte count
rs3793126	Monocyte percentage of white cells
rs3793126	Myeloid white cell count
rs3793126	Neutrophil count
rs3793126	Reticulocyte count
rs3793126	Reticulocyte fraction of red cells
rs3793126	Sum basophil neutrophil counts
rs3793126	Sum eosinophil basophil counts
rs3793126	Sum neutrophil eosinophil counts
rs3793126	White blood cell count
rs3793126	Allergic disease
rs3793126	Rheumatoid arthritis
rs3793126	Rheumatoid arthritis ACPA positive
rs3793126	Sarcoidosis
rs3793126	Type 1 diabetes
rs3793126	Inflammatory bowel disease
rs3793126	Ulcerative colitis
rs3793126	Primary sclerosing cholangitis
rs3793126	Asthma
rs3793126	Asthma
rs3793126	Diabetes diagnosed by doctor
rs3793126	Doctor diagnosed asthma
rs3793126	Doctor diagnosed sarcoidosis
rs3793126	Eye problems or disorders: diabetes related eye disease
rs3793126	Impedance of leg right
rs3793126	Insulin-dependent diabetes mellitus
rs3793126	Intestinal malabsorption
rs3793126	Long-standing illness, disability or infirmity
rs3793126	Malignant neoplasm of anus and anal canal
rs3793126	Medication for cholesterol, blood pressure or diabetes: insulin
rs3793126	Medication for pain relief, constipation, heartburn: none of the above
rs3793126	Nasal polyp
rs3793126	No blood clot, bronchitis, emphysema, asthma, rhinitis, eczema or allergy diagnosed by doctor
rs3793126	Number of self-reported non-cancer illnesses
rs3793126	Number of treatments or medications taken
rs3793126	Other disorders of pancreatic internal secretion
rs3793126	Other rheumatoid arthritis
rs3793126	Overall health rating
rs3793126	Self-reported asthma
rs3793126	Self-reported diabetes
rs3793126	Self-reported hyperthyroidism or thyrotoxicosis
rs3793126	Self-reported hypothyroidism or myxoedema
rs3793126	Self-reported malabsorption or coeliac disease
rs3793126	Self-reported multiple sclerosis
rs3793126	Self-reported polymyalgia rheumatica
rs3793126	Self-reported rheumatoid arthritis
rs3793126	Self-reported sarcoidosis
rs3793126	Self-reported type 1 diabetes
rs3793126	Self-reported ulcerative colitis
rs3793126	Seropositive rheumatoid arthritis
rs3793126	Sitting height
rs3793126	Started insulin within one year diagnosis of diabetes
rs3793126	Taking other prescription medications
rs3793126	Treatment with beclometasone
rs3793126	Treatment with folic acid product
rs3793126	Treatment with insulin
rs3793126	Treatment with insulin product
rs3793126	Treatment with methotrexate
rs3793126	Treatment with salazopyrin 500mg tablet
rs3793126	Treatment with salbutamol
rs3793126	Treatment with seretide 50 evohaler
rs3793126	Treatment with sulfasalazine
rs3793126	Treatment with ventolin 100micrograms inhaler
rs3793126	Ulcerative colitis
rs3793126	Vitamin and mineral supplements: folic acid or folate
rs3793126	Vitamin and mineral supplements: none of the above
rs3793126	Wheeze or whistling in the chest in last year
rs3793126	Rheumatoid arthritis
rs3793126	Rheumatoid arthritis
rs3793126	Rheumatoid arthritis
rs3793126	Asthma
rs3793126	Asthma
rs3800993	Blood metabolite levels
rs4556997	Ulcerative colitis
rs4556997	Ulcerative colitis
rs4556997	Arm fat mass left
rs4556997	Arm fat mass right
rs4556997	Arm fat percentage left
rs4556997	Arm fat-free mass right
rs4556997	Arm predicted mass right
rs4556997	Basal metabolic rate
rs4556997	Body mass index
rs4556997	Hip circumference
rs4556997	Leg fat mass left
rs4556997	Leg fat mass right
rs4556997	Leg fat-free mass left
rs4556997	Leg fat-free mass right
rs4556997	Leg predicted mass left
rs4556997	Leg predicted mass right
rs4556997	Trunk fat mass
rs4556997	Waist circumference
rs4556997	Weight
rs4556997	Whole body fat mass
rs4556997	Whole body fat-free mass
rs4556997	Whole body water mass
rs4791715	Mouth or teeth dental problems: toothache
rs4954573	Granulocyte percentage of myeloid white cells
rs4954573	Monocyte count
rs4954573	Monocyte percentage of white cells
rs4954573	Forced expiratory volume in 1-second
rs4954573	Forced expiratory volume in 1-second, best measure
rs4954573	Forced vital capacity
rs4954573	Forced vital capacity, best measure
rs4954573	Systolic blood pressure
rs6723890	Height
rs6723890	Height
rs7570971	Monocyte percentage of white cells
rs7570971	Body mass index in males greater than 50 years of age
rs7570971	Body mass index adjusted for physical activity
rs7570971	Body mass index
rs7570971	Body mass index
rs7570971	Body mass index
rs7570971	Height
rs7570971	Hip circumference
rs7570971	Hip circumference
rs7570971	Waist circumference
rs7570971	Waist circumference
rs7570971	Weight
rs7570971	Low density lipoprotein
rs7570971	Low density lipoprotein
rs7570971	Total cholesterol
rs7570971	Total cholesterol
rs7570971	LDL cholesterol
rs7570971	Total cholesterol
rs7570971	Type 2 diabetes
rs7570971	Blood metabolite levels
rs7570971	Body mass index
rs7570971	Body mass index
rs7570971	Cholesterol total
rs7570971	Cholesterol total
rs7570971	Parkinsons disease
rs7570971	Arm fat mass left
rs7570971	Arm fat mass right
rs7570971	Arm fat percentage left
rs7570971	Arm fat percentage right
rs7570971	Body fat percentage
rs7570971	Body mass index
rs7570971	Forced expiratory volume in 1-second
rs7570971	Forced vital capacity
rs7570971	Hand grip strength left
rs7570971	Hand grip strength right
rs7570971	Leg fat mass left
rs7570971	Leg fat mass right
rs7570971	Leg fat percentage left
rs7570971	Leg fat percentage right
rs7570971	Sleep duration
rs7570971	Trunk fat mass
rs7570971	Trunk fat percentage
rs7570971	Whole body fat mass
rs7570971	Cholesterol
rs7915784	Cause of death: malignant neoplasm of ureter
rs9556974	Arm fat mass left
rs9556974	Arm fat mass right
rs9556974	Arm fat percentage left
rs9556974	Arm fat percentage right
rs9556974	Body fat percentage
rs9556974	Body mass index
rs9556974	Leg fat percentage left
rs9556974	Leg fat percentage right
rs9556974	Qualifications: college or university degree
rs9556974	Treatment with salazopyrin 500mg tablet
rs9556974	Trunk fat percentage
rs9556974	Waist circumference
rs12216333	Mean corpuscular hemoglobin
rs12216333	Mean corpuscular volume
rs12216333	Red cell distribution width
rs12216333	Arm fat-free mass left
rs12216333	Arm fat-free mass right
rs12216333	Arm predicted mass left
rs12216333	Arm predicted mass right
rs12216333	Basal metabolic rate
rs12216333	Height
rs12216333	Leg fat-free mass left
rs12216333	Leg fat-free mass right
rs12216333	Leg predicted mass left
rs12216333	Leg predicted mass right
rs12216333	Sitting height
rs12216333	Trunk fat-free mass
rs12216333	Trunk predicted mass
rs12216333	Weight
rs12216333	Whole body fat-free mass
rs12216333	Whole body water mass
rs4692675	Treatment with cymalon cranberry 1.5g or 5ml liquid
rs10495696	Body mass index
rs12994495	Hematocrit
rs12994495	Hemoglobin concentration
rs12994495	Red blood cell count
rs1545442	Heel bone mineral density
rs1545442	Heel bone mineral density left
rs1545442	Heel bone mineral density right
rs1562445	Time spent watching television
rs1562445	Trunk fat mass
rs1562445	Trunk fat percentage
rs1562445	Whole body fat mass
rs845251	Cause of death: peripheral vascular disease, unspecified
rs1260326	Granulocyte count
rs1260326	Granulocyte percentage of myeloid white cells
rs1260326	Hematocrit
rs1260326	Hemoglobin concentration
rs1260326	High light scatter percentage of red cells
rs1260326	High light scatter reticulocyte count
rs1260326	Immature fraction of reticulocytes
rs1260326	Lymphocyte count
rs1260326	Mean corpuscular hemoglobin concentration
rs1260326	Mean platelet volume
rs1260326	Monocyte percentage of white cells
rs1260326	Myeloid white cell count
rs1260326	Neutrophil count
rs1260326	Neutrophil percentage of granulocytes
rs1260326	Platelet count
rs1260326	Plateletcrit
rs1260326	Red blood cell count
rs1260326	Red cell distribution width
rs1260326	Reticulocyte count
rs1260326	Reticulocyte fraction of red cells
rs1260326	Sum basophil neutrophil counts
rs1260326	Sum neutrophil eosinophil counts
rs1260326	White blood cell count
rs1260326	DPA 22:5n3
rs1260326	Palmitic acid 16:0
rs1260326	Palmitoleic acid 16:1n7
rs1260326	log eGFR creatinine in non diabetics
rs1260326	log eGFR creatinine
rs1260326	log eGFR creatinine
rs1260326	Type II diabetes
rs1260326	Height
rs1260326	Height
rs1260326	Height
rs1260326	Hip circumference in males
rs1260326	Low density lipoprotein
rs1260326	Total cholesterol
rs1260326	Total cholesterol
rs1260326	Triglycerides
rs1260326	Triglycerides
rs1260326	2 hour glucose
rs1260326	2 hour glucose tolerance test
rs1260326	2 hour glucose tolerance test
rs1260326	APOA1 apolipoprotein AI
rs1260326	APOA1 assay lipoprotein fraction concentration
rs1260326	APOA1 assay lipoprotein fraction concentration in fasting sample
rs1260326	APOB apolipoprotein B
rs1260326	APOC3 apolipoprotein C III
rs1260326	Albumin
rs1260326	Alkaline phosphatase ALP in plasma
rs1260326	Breast size bra cup size in women
rs1260326	C reactive protein
rs1260326	C reactive protein
rs1260326	C reactive protein
rs1260326	C2orf16 gene expression in liver
rs1260326	Crohns disease
rs1260326	EIF2B4 gene expression in peripheral blood leucocytes
rs1260326	FVII
rs1260326	FVII activity
rs1260326	FVII in plasma
rs1260326	Fasting blood glucose
rs1260326	Fasting blood glucose
rs1260326	Fasting blood glucose
rs1260326	Fasting blood glucose
rs1260326	Fasting insulin
rs1260326	Gamma glutamyl transferase
rs1260326	HDL cholesterol mean size lipoprotein fraction concentration
rs1260326	HDL cholesterol small lipoprotein fraction concentration
rs1260326	HDL cholesterol total lipoprotein fraction concentration
rs1260326	HDL cholesterol total lipoprotein fraction concentration in fasting sample
rs1260326	HOMA IR
rs1260326	HOMA IR
rs1260326	HOMA IR
rs1260326	Hypertriglyceridemia
rs1260326	Hypertriglyceridemia
rs1260326	IFT172 expression in Lymphocytes lymphoblastoid cell lines tissue
rs1260326	IFT172 gene expression in adipose tissue
rs1260326	IFT172 gene expression in human liver
rs1260326	IFT172 gene expression in human omental fat
rs1260326	IFT172 gene expression in liver
rs1260326	IFT172 gene expression in peripheral blood leucocytes
rs1260326	IFT172 trancript levels in human subcutaneous fat
rs1260326	Lipoprotein associated phospholipase A2 mass Lp2
rs1260326	Metabolic syndrome domains Elevated plasma glucose
rs1260326	Metabolic syndrome domains Multivariate analysis
rs1260326	NRBP1 gene expression in peripheral blood leucocytes
rs1260326	Plasma C reactive protein female
rs1260326	Plasma beta trace protein levels
rs1260326	Plasma docosapentaenoic acid levels
rs1260326	Plasma palmitoleic acid
rs1260326	Plasma protein C levels
rs1260326	Platelet count PLT
rs1260326	Serum albumin
rs1260326	Serum albumin
rs1260326	Serum creatinine
rs1260326	Serum creatinine estimated glomerular filtration rate eGFR
rs1260326	Serum creatinine estimated glomerular filtration rate eGFR
rs1260326	Serum creatinine estimated glomerular filtration rate eGFR age 65
rs1260326	Serum creatinine estimated glomerular filtration rate eGFR females
rs1260326	Serum creatinine estimated glomerular filtration rate eGFR no diabetes
rs1260326	Serum creatinine estimated glomerular filtration rate eGFR no hypertension
rs1260326	Serum creatinine estimated glomerular filtration rate eGFR without diabetes
rs1260326	Serum creatinine estimated glomerular filtration rate eGFR without hypertension
rs1260326	Serum urate
rs1260326	Serum urate
rs1260326	Serum urate
rs1260326	Total cholesterol
rs1260326	Total cholesterol
rs1260326	Total cholesterol
rs1260326	Total protein
rs1260326	Triglycerides
rs1260326	Triglycerides
rs1260326	Triglycerides
rs1260326	Triglycerides
rs1260326	Triglycerides
rs1260326	Triglycerides
rs1260326	Triglycerides
rs1260326	Triglycerides
rs1260326	Triglycerides
rs1260326	Triglycerides
rs1260326	Triglycerides
rs1260326	Triglycerides
rs1260326	Triglycerides by NMR lipoprotein fraction
rs1260326	Triglycerides by NMR lipoprotein fraction in fasting sample
rs1260326	Triglycerides change with statins
rs1260326	Triglycerides females
rs1260326	Triglycerides in females
rs1260326	Triglycerides in males
rs1260326	Triglycerides lipoprotein fraction
rs1260326	Triglycerides lipoprotein fraction in fasting sample
rs1260326	Triglycerides ln
rs1260326	Triglycerides ln
rs1260326	Triglycerides log mmoll
rs1260326	Triglycerides males
rs1260326	Triglycerides mmoll
rs1260326	Uric acid
rs1260326	VLDL cholesterol large lipoprotein fraction concentration
rs1260326	VLDL cholesterol large lipoprotein fraction concentration in fasting sample
rs1260326	VLDL cholesterol mean size lipoprotein fraction concentration
rs1260326	VLDL cholesterol mean size lipoprotein fraction concentration in fasting sample
rs1260326	VLDL cholesterol medium lipoprotein fraction concentration
rs1260326	VLDL cholesterol medium lipoprotein fraction concentration in fasting sample
rs1260326	VLDL cholesterol total lipoprotein fraction concentration
rs1260326	Serum urate
rs1260326	log Leptin
rs1260326	log Leptin adjusted for BMI
rs1260326	2 hour fasting glucose
rs1260326	2 hour fasting glucose
rs1260326	Fasting glucose
rs1260326	Fasting glucose
rs1260326	log Fasting insulin
rs1260326	log Fasting insulin adjusted for BMI
rs1260326	log HOMA-IR
rs1260326	Alcohol consumption
rs1260326	Alcohol consumption in current drinkers
rs1260326	Blood metabolite levels
rs1260326	Blood metabolite levels
rs1260326	Blood metabolite levels
rs1260326	Blood metabolite ratios
rs1260326	C reactive protein levels
rs1260326	C reactive protein levels or total cholesterol levels pleiotropy
rs1260326	C reactive protein levels or triglyceride levels pleiotropy
rs1260326	Caffeine metabolism plasma 17 dimethylxanthine paraxanthine to 137 trimethylxanthine caffeine ratio
rs1260326	Cardiovascular disease risk factors
rs1260326	Cholesterol total
rs1260326	Cholesterol total
rs1260326	Cholesterol total
rs1260326	Chronic kidney disease
rs1260326	Coffee consumption cups per day
rs1260326	Crohns disease
rs1260326	Gallstone disease
rs1260326	Glomerular filtration rate
rs1260326	Glomerular filtration rate
rs1260326	Glomerular filtration rate creatinine
rs1260326	Glomerular filtration rate in non diabetics creatinine
rs1260326	Glycemic traits pregnancy
rs1260326	Glycemic traits pregnancy
rs1260326	Gout
rs1260326	Gout
rs1260326	Granulocyte count
rs1260326	Hematocrit
rs1260326	Hematological and biochemical traits
rs1260326	High light scatter reticulocyte percentage of red cells
rs1260326	Hypertriglyceridemia
rs1260326	Hypertriglyceridemia
rs1260326	Inflammatory bowel disease
rs1260326	Inflammatory bowel disease
rs1260326	Lipid metabolism phenotypes
rs1260326	Lipid metabolism phenotypes
rs1260326	Lipid metabolism phenotypes
rs1260326	Lipid metabolism phenotypes
rs1260326	Lipid metabolism phenotypes
rs1260326	Lipid metabolism phenotypes
rs1260326	Lipid traits
rs1260326	Lipoprotein associated phospholipase A2 activity and mass
rs1260326	Liver enzyme levels gamma glutamyl transferase
rs1260326	Lymphocyte counts
rs1260326	Metabolic traits
rs1260326	Metabolite levels
rs1260326	Metabolite levels
rs1260326	Metabolite levels small molecules and protein measures
rs1260326	Myeloid white cell count
rs1260326	Neutrophil count
rs1260326	Non albumin protein levels
rs1260326	Nonalcoholic fatty liver disease
rs1260326	Plasma lactate levels
rs1260326	Plasma lactate levels
rs1260326	Platelet count
rs1260326	Platelet counts
rs1260326	Plateletcrit
rs1260326	Red cell distribution width
rs1260326	Renal overload gout
rs1260326	Resting heart rate
rs1260326	Serum albumin level
rs1260326	Serum albumin level
rs1260326	Serum albumin level
rs1260326	Serum alpha1 antitrypsin levels
rs1260326	Serum total protein level
rs1260326	Serum total protein level
rs1260326	Sum basophil neutrophil counts
rs1260326	Sum neutrophil eosinophil counts
rs1260326	Triglyceride levels
rs1260326	Triglycerides
rs1260326	Triglycerides
rs1260326	Triglycerides
rs1260326	Triglycerides
rs1260326	Triglycerides
rs1260326	Two hour glucose challenge
rs1260326	Urate levels
rs1260326	Urate levels in overweight individuals
rs1260326	Urate levels in overweight individuals
rs1260326	Waist circumference and related phenotypes
rs1260326	White blood cell count
rs1260326	Alcohol intake frequency
rs1260326	Alcohol intake versus 10 years previously
rs1260326	Arm fat-free mass left
rs1260326	Arm fat-free mass right
rs1260326	Arm predicted mass left
rs1260326	Arm predicted mass right
rs1260326	Basal metabolic rate
rs1260326	Cholelithiasis
rs1260326	Comparative height size at age 10
rs1260326	Daytime dozing or sleeping
rs1260326	Diabetes diagnosed by doctor
rs1260326	Height
rs1260326	Hip circumference
rs1260326	Impedance of arm left
rs1260326	Impedance of arm right
rs1260326	Impedance of leg left
rs1260326	Impedance of leg right
rs1260326	Impedance of whole body
rs1260326	Leg fat-free mass left
rs1260326	Leg fat-free mass right
rs1260326	Leg predicted mass left
rs1260326	Leg predicted mass right
rs1260326	Medication for cholesterol, blood pressure or diabetes: cholesterol lowering medication
rs1260326	No treatment with medication for cholesterol, blood pressure, diabetes, or take exogenous hormones
rs1260326	Number of self-reported non-cancer illnesses
rs1260326	Pulse rate
rs1260326	Pulse rate
rs1260326	Relative age of first facial hair
rs1260326	Self-reported diabetes
rs1260326	Self-reported gout
rs1260326	Self-reported high cholesterol
rs1260326	Sitting height
rs1260326	Sodium in urine
rs1260326	Treatment with allopurinol
rs1260326	Treatment with atorvastatin
rs1260326	Treatment with cholesterol lowering medication
rs1260326	Treatment with lipitor 10mg tablet
rs1260326	Treatment with metformin
rs1260326	Treatment with simvastatin
rs1260326	Trunk fat-free mass
rs1260326	Trunk predicted mass
rs1260326	Weight
rs1260326	Whole body fat-free mass
rs1260326	Whole body water mass
rs1260326	Triglycerides
rs1260326	Testosterone
rs1260326	Age at menopause
rs1260326	Triglycerides
rs1260326	Blood proteins
rs1260326	C reactive protein
rs1260326	Cholesterol
rs1260326	Gamma glutamyltransferase
rs1260326	Glucose tolerance test
rs1260326	Hypertriglyceridemia
rs1260326	Kidney diseases
rs1260326	Metabolism
rs1260326	Triglycerides
rs1260326	Triglycerides
rs1260326	Triglycerides
rs1260326	Triglycerides
rs1260326	Triglycerides
rs1260326	Triglycerides
rs17764324	ALA 18:3n3
rs17764324	Adrenic acid 22:4n6
rs17764324	Arachidonic acid 20:4n6
rs17764324	DPA 22:5n3
rs17764324	EPA 20:5n3
rs17764324	Gamma-linolenic acid 18:3n6
rs17764324	Linoleic acid 18:2n6
rs17764324	Plasma alpha linolenic acid levels
rs17764324	Plasma docosapentaenoic acid levels
rs17764324	Plasma eicosapentaenoic acid levels
rs2070895	Hematocrit
rs2070895	Hemoglobin concentration
rs2070895	Age-related macular degeneration
rs2070895	Age-related macular degeneration
rs2070895	High density lipoprotein
rs2070895	High density lipoprotein
rs2070895	Total cholesterol
rs2070895	Total cholesterol
rs2070895	Triglycerides
rs2070895	Triglycerides
rs2070895	APOA1 apolipoprotein AI
rs2070895	Advanced age related macular degeneration
rs2070895	HDL cholesterol
rs2070895	HDL cholesterol
rs2070895	HDL cholesterol
rs2070895	HDL cholesterol
rs2070895	HDL cholesterol
rs2070895	HDL cholesterol
rs2070895	HDL cholesterol change with statins
rs2070895	HDL cholesterol female
rs2070895	HDL cholesterol female
rs2070895	HDL cholesterol male
rs2070895	HDL cholesterol male
rs2070895	Total cholesterol
rs2070895	Total cholesterol
rs2070895	Triglycerides
rs2070895	Triglycerides
rs2070895	Advanced age related macular degeneration
rs2070895	Blood metabolite levels
rs2070895	Total cholesterol levels
rs2070895	Self-reported high cholesterol
rs2070895	High density lipoprotein
rs2070895	High density lipoprotein
rs2070895	Total cholesterol
rs2070895	Triglycerides
rs2199680	Mean corpuscular hemoglobin
rs2199680	Total serum bilirubin
rs2199680	Dihydroepiandrosterone sulphate
rs551488	Parkinsons disease
rs551488	Cause of death: other interstitial pulmonary diseases with fibrosis
rs7529462	Invasive ovarian cancer
rs10127987	Treatment with risperidone
rs10485860	Facial morphology
rs10784625	Self-reported hypertension
rs10784625	Vascular or heart problems diagnosed by doctor: high blood pressure
rs10784625	Vascular or heart problems diagnosed by doctor: none of the above
rs11024074	Albuminglobulin ratio
rs11024074	Diastolic blood pressure
rs11024074	Diastolic blood pressure
rs11024074	Diastolic blood pressure
rs11024074	Diastolic blood pressure
rs11024074	Hypertension
rs11024074	Major depressive disorder
rs11024074	Systolic blood pressure
rs11024074	Systolic blood pressure
rs11024074	Coronary artery disease
rs11024074	Coronary artery disease
rs11024074	Diastolic blood pressure
rs11024074	Systolic blood pressure
rs11024074	Coronary artery disease
rs11024074	Diastolic blood pressure
rs11024074	Treatment with blood pressure medication
rs11024074	Blood pressure
rs11024074	Coronary artery disease
rs1864658	Height
rs1864658	Comparative height size at age 10
rs1864658	Height
rs1864658	Sitting height
rs2000813	High density lipoprotein
rs2000813	High density lipoprotein
rs2000813	Total cholesterol
rs2000813	Autism spectrum disorders
rs2000813	HDL cholesterol
rs2000813	Coronary artery disease
rs2000813	High density lipoprotein
rs2237231	Mean corpuscular hemoglobin
rs2237231	Height
rs2237231	Hip circumference adjusted for BMI
rs2237231	Height
rs2237231	Sitting height
rs2237231	Treatment with ventolin 2mg tablet
rs2237231	Rheumatoid arthritis
rs2282040	Arm fat-free mass left
rs2282040	Arm fat-free mass right
rs2282040	Arm predicted mass left
rs2282040	Arm predicted mass right
rs2282040	Basal metabolic rate
rs2282040	Birth weight
rs2282040	Comparative height size at age 10
rs2282040	Forced expiratory volume in 1-second
rs2282040	Forced expiratory volume in 1-second, best measure
rs2282040	Forced expiratory volume in 1-second, predicted
rs2282040	Forced vital capacity
rs2282040	Forced vital capacity, best measure
rs2282040	Guilty feelings
rs2282040	Hand grip strength right
rs2282040	Height
rs2282040	Hip circumference
rs2282040	Home area population density: Scotland large urban area
rs2282040	Impedance of leg left
rs2282040	Impedance of leg right
rs2282040	Impedance of whole body
rs2282040	Leg fat-free mass left
rs2282040	Leg fat-free mass right
rs2282040	Leg predicted mass left
rs2282040	Leg predicted mass right
rs2282040	Neuroticism score
rs2282040	Seen doctor for nerves, anxiety, tension or depression
rs2282040	Sensitivity or hurt feelings
rs2282040	Sitting height
rs2282040	Suffer from nerves
rs2282040	Time spent using computer
rs2282040	Trunk fat-free mass
rs2282040	Trunk predicted mass
rs2282040	Weight
rs2282040	Whole body fat-free mass
rs2282040	Whole body water mass
rs2282040	Worrier or anxious feelings
rs261332	Hematocrit
rs261332	Hemoglobin concentration
rs261332	Age-related macular degeneration
rs261332	Age-related macular degeneration
rs261332	High density lipoprotein
rs261332	High density lipoprotein
rs261332	Total cholesterol
rs261332	Total cholesterol
rs261332	Triglycerides
rs261332	Triglycerides
rs261332	APOA1 apolipoprotein AI
rs261332	Advanced age related macular degeneration
rs261332	HDL cholesterol
rs261332	HDL cholesterol
rs261332	HDL cholesterol
rs261332	HDL cholesterol
rs261332	HDL cholesterol
rs261332	HDL cholesterol mean particle size
rs261332	Serum HDL cholesterol
rs261332	Total cholesterol
rs261332	Total cholesterol
rs261332	Triglycerides
rs261332	Triglycerides
rs261332	Age related disease endophenotypes
rs261332	Age related diseases mortality and associated endophenotypes
rs261332	Hemoglobin concentration
rs261332	Self-reported high cholesterol
rs261332	High density lipoprotein
rs261332	Total cholesterol
rs261332	Triglycerides
rs3764261	Age-related macular degeneration
rs3764261	Age-related macular degeneration
rs3764261	Neovascularization
rs3764261	High density lipoprotein
rs3764261	High density lipoprotein
rs3764261	Low density lipoprotein
rs3764261	Low density lipoprotein
rs3764261	Total cholesterol
rs3764261	Total cholesterol
rs3764261	Triglycerides
rs3764261	Triglycerides
rs3764261	APOA1 apolipoprotein AI
rs3764261	APOA1 apolipoprotein AI
rs3764261	APOB apolipoprotein B
rs3764261	APOB apolipoprotein B
rs3764261	Advanced age related macular degeneration
rs3764261	Advanced age related macular degeneration
rs3764261	Advanced age related macular degeneration choroidal neovascularization
rs3764261	Advanced age related macular degeneration choroidal neovascularization vs no AMD
rs3764261	Age related macular degeneration
rs3764261	Blood pressure and HDL cholesterol
rs3764261	HDL cholesterol
rs3764261	HDL cholesterol
rs3764261	HDL cholesterol
rs3764261	HDL cholesterol
rs3764261	HDL cholesterol
rs3764261	HDL cholesterol
rs3764261	HDL cholesterol
rs3764261	HDL cholesterol
rs3764261	HDL cholesterol
rs3764261	HDL cholesterol
rs3764261	HDL cholesterol
rs3764261	HDL cholesterol
rs3764261	HDL cholesterol
rs3764261	HDL cholesterol
rs3764261	HDL cholesterol
rs3764261	HDL cholesterol
rs3764261	HDL cholesterol
rs3764261	HDL cholesterol
rs3764261	HDL cholesterol
rs3764261	HDL cholesterol Log HDL C
rs3764261	HDL cholesterol change with statins
rs3764261	HDL cholesterol in genotype 1 chronic hepatitis C virus HCV
rs3764261	HDL cholesterol mean particle size
rs3764261	HDL cholesterol median HDL cholesterol
rs3764261	HDL cholesterol mmoll
rs3764261	HDL cholesterol modeled HDL cholesterol
rs3764261	LDL cholesterol
rs3764261	LDL cholesterol
rs3764261	LDL cholesterol
rs3764261	LDL cholesterol
rs3764261	Lipoprotein associated phospholipase A2 mass Lp2
rs3764261	Total cholesterol
rs3764261	Total cholesterol
rs3764261	Triglycerides
rs3764261	Triglycerides
rs3764261	Triglycerides ln
rs3764261	Age related macular degeneration
rs3764261	Cholesterol total
rs3764261	Cholesterol total
rs3764261	Cholesterol total
rs3764261	Exudative age related macular degeneration
rs3764261	HDL Cholesterol in HIV infection
rs3764261	HDL cholesterol
rs3764261	HDL cholesterol
rs3764261	HDL cholesterol
rs3764261	HDL cholesterol
rs3764261	HDL cholesterol
rs3764261	HDL cholesterol
rs3764261	HDL cholesterol
rs3764261	HDL cholesterol
rs3764261	HDL cholesterol levels
rs3764261	HDL cholesterol levels
rs3764261	HDL cholesterol levels
rs3764261	HDL cholesterol levels
rs3764261	Hematological and biochemical traits
rs3764261	LDL cholesterol
rs3764261	LDL cholesterol
rs3764261	Lipid metabolism phenotypes
rs3764261	Lipid traits
rs3764261	Lipoprotein associated phospholipase A2 activity and mass
rs3764261	Metabolic syndrome
rs3764261	Metabolic syndrome bivariate traits
rs3764261	Total cholesterol levels
rs3764261	Triglyceride levels
rs3764261	Triglycerides
rs3764261	Triglycerides
rs3764261	Waist circumference and related phenotypes
rs3764261	Medication for cholesterol, blood pressure or diabetes: cholesterol lowering medication
rs3764261	Medication for cholesterol, blood pressure or diabetes: none of the above
rs3764261	Treatment with simvastatin
rs3764261	High density lipoprotein
rs3764261	High density lipoprotein
rs3764261	Total cholesterol
rs3764261	Cholesterol
rs3764261	Cholesterol hdl
rs3764261	Cholesterol hdl
rs3764261	Cholesterol hdl
rs3764261	Cholesterol hdl
rs3764261	Cholesterol hdl
rs3764261	Cholesterol ldl
rs3764261	Cholesterol ldl
rs3764261	Lipid metabolism
rs3764261	Lipoproteins hdl
rs3764261	Macular degeneration
rs3764261	Macular degeneration
rs3764261	Metabolic syndrome x
rs3764261	Triglycerides
rs3764261	Coronary artery disease
rs3764261	Coronary artery disease
rs6732028	Birth weight
rs6732028	Obesity related traits
rs7554924	Systolic blood pressure
rs9393674	Mean corpuscular hemoglobin
rs9393674	Mean corpuscular volume
rs9393674	Red cell distribution width
rs9393674	Disorders of mineral metabolism
rs9393674	No treatment with medication for cholesterol, blood pressure, diabetes, or take exogenous hormones
rs9393674	Treatment with blood pressure medication
rs13192201	Age at menarche
rs13192201	Height
rs13192201	Nap during day
rs174550	Eosinophil count
rs174550	Eosinophil percentage of white cells
rs174550	Granulocyte count
rs174550	Granulocyte percentage of myeloid white cells
rs174550	Hematocrit
rs174550	Hemoglobin concentration
rs174550	Mean corpuscular volume
rs174550	Mean platelet volume
rs174550	Monocyte percentage of white cells
rs174550	Myeloid white cell count
rs174550	Neutrophil count
rs174550	Platelet count
rs174550	Plateletcrit
rs174550	Red blood cell count
rs174550	Red cell distribution width
rs174550	Reticulocyte count
rs174550	Sum basophil neutrophil counts
rs174550	Sum eosinophil basophil counts
rs174550	Sum neutrophil eosinophil counts
rs174550	White blood cell count
rs174550	ALA 18:3n3
rs174550	Adrenic acid 22:4n6
rs174550	Arachidonic acid 20:4n6
rs174550	Cis trans-18:2
rs174550	DHA 22:6n3
rs174550	DPA 22:5n3
rs174550	Dihomo-gamma-linolenic acid
rs174550	EPA 20:5n3
rs174550	Gamma-linolenic acid 18:3n6
rs174550	Linoleic acid 18:2n6
rs174550	Oleic acid 18:1n9
rs174550	Palmitoleic acid 16:1n7
rs174550	Stearic acid 18:0
rs174550	Height
rs174550	Height
rs174550	High density lipoprotein
rs174550	High density lipoprotein
rs174550	Low density lipoprotein
rs174550	Low density lipoprotein
rs174550	Total cholesterol
rs174550	Total cholesterol
rs174550	Triglycerides
rs174550	Triglycerides
rs174550	Fasting blood glucose
rs174550	Fasting blood glucose
rs174550	Fasting blood glucose
rs174550	Fasting blood glucose
rs174550	Fasting blood glucose in low BMI subjects
rs174550	HDL cholesterol
rs174550	HDL cholesterol
rs174550	HOMA B
rs174550	LDL cholesterol
rs174550	LDL cholesterol
rs174550	Plasma alpha linolenic acid levels
rs174550	Plasma docosahexaenoic acid levels
rs174550	Plasma docosapentaenoic acid levels
rs174550	Plasma eicosapentaenoic acid levels
rs174550	Plasma oleic acid
rs174550	Plasma palmitoleic acid
rs174550	Plasma stearic acid
rs174550	RR interval
rs174550	Total cholesterol
rs174550	Total cholesterol
rs174550	Total cholesterol
rs174550	Triglycerides
rs174550	Triglycerides
rs174550	Triglycerides
rs174550	Triglycerides change with statins
rs174550	Heart rate
rs174550	Crohns disease
rs174550	Fasting glucose
rs174550	Fasting glucose
rs174550	HbA1c
rs174550	Blood metabolite levels
rs174550	Fasting glucose related traits
rs174550	Fasting glucose related traits
rs174550	Fasting glucose related traits interaction with BMI
rs174550	Fasting plasma glucose
rs174550	Glycerophospholipid levels
rs174550	HDL cholesterol levels
rs174550	Phospholipid levels plasma
rs174550	Plasma omega 6 polyunsaturated fatty acid levels adrenic acid
rs174550	Plasma omega 6 polyunsaturated fatty acid levels linoleic acid
rs174550	Red blood cell fatty acid levels
rs174550	Trans fatty acid levels
rs174550	Triglyceride levels
rs174550	Asthma
rs174550	Average weekly champagne plus white wine intake
rs174550	Hair or balding pattern: pattern 4
rs174550	Heel bone mineral density
rs174550	Heel bone mineral density right
rs174550	Height
rs174550	Irritability
rs174550	Nap during day
rs174550	No blood clot, bronchitis, emphysema, asthma, rhinitis, eczema or allergy diagnosed by doctor
rs174550	Number of live births
rs174550	Pulse rate
rs174550	Pulse rate
rs174550	Self-reported asthma
rs174550	Self-reported hypothyroidism or myxoedema
rs174550	Sitting height
rs174550	Sleep duration
rs174550	Treatment with levothyroxine sodium
rs174550	Low density lipoprotein
rs174550	Total cholesterol
rs174550	Glucose tolerance test
rs174550	Glucose transporter type 2
rs174550	Phospholipids
rs2521567	Plateletcrit
rs2521567	Arachidonic acid 20:4n6
rs2521567	Low density lipoprotein
rs2521567	Total cholesterol
rs2521567	Forced expiratory volume in 1-second
rs2521567	Forced expiratory volume in 1-second, best measure
rs2521567	Forced expiratory volume in 1-second, predicted percentage
rs2521567	Forced vital capacity
rs2521567	Forced vital capacity, best measure
rs12370842	High light scatter percentage of red cells
rs12370842	High light scatter reticulocyte count
rs4149056	Mean corpuscular hemoglobin
rs4149056	Mean corpuscular volume
rs4149056	Height
rs4149056	Height
rs4149056	Triglycerides
rs4149056	APOB apolipoprotein B response after 40mg daily simvastatin treatment
rs4149056	Conjugated bilirubin
rs4149056	LDL cholesterol response after 40mg daily simvastatin treatment
rs4149056	Methotrexate plasma clearance 24 hour infusion of a 1 gm2 dose or 4 hour infusion of a 2 gm2 dose in children with acute lymphoblastic leukemia ALL
rs4149056	Sex hormone binding globulin SHBG concentrations
rs4149056	Statin induced myopathy
rs4149056	Total serum bilirubin
rs4149056	Bilirubin levels
rs4149056	Blood metabolite levels
rs4149056	Blood metabolite levels
rs4149056	Blood metabolite levels
rs4149056	Blood metabolite levels
rs4149056	Blood metabolite levels
rs4149056	Blood metabolite levels
rs4149056	Blood metabolite ratios
rs4149056	Plasma estrone conjugates levels in resected early stage estrogen receptor positive breast cancer
rs4149056	Response to statin therapy
rs4149056	Sex hormone binding globulin levels
rs4149056	Dihydroepiandrosterone sulphate
rs4149056	Bilirubin
rs4149056	Muscular diseases
rs4775058	Cause of death: other and unspecified t-cell lymphomas
rs7238314	Cause of death: ill-defined sites within the digestive system
rs11577512	log eGFR creatinine in non diabetics
rs11786713	Myeloid white cell count
rs11786713	Neutrophil count
rs11786713	Platelet distribution width
rs11786713	Red cell distribution width
rs11786713	Sum basophil neutrophil counts
rs11786713	Arm fat-free mass left
rs11786713	Arm fat-free mass right
rs11786713	Arm predicted mass left
rs11786713	Arm predicted mass right
rs11786713	Basal metabolic rate
rs11786713	Body mass index
rs11786713	Comparative body size at age 10
rs11786713	Diastolic blood pressure
rs11786713	Forced expiratory volume in 1-second, predicted percentage
rs11786713	Heel bone mineral density
rs11786713	Heel bone mineral density left
rs11786713	Heel bone mineral density right
rs11786713	Impedance of arm left
rs11786713	Impedance of arm right
rs11786713	Impedance of leg left
rs11786713	Impedance of leg right
rs11786713	Impedance of whole body
rs11786713	Irritability
rs11786713	Leg fat-free mass left
rs11786713	Leg fat-free mass right
rs11786713	Leg predicted mass left
rs11786713	Leg predicted mass right
rs11786713	Nervous feelings
rs11786713	Neuroticism score
rs11786713	Self-reported hypertension
rs11786713	Self-reported spinal injury
rs11786713	Smoking status: current
rs11786713	Vascular or heart problems diagnosed by doctor: high blood pressure
rs11786713	Vascular or heart problems diagnosed by doctor: none of the above
rs11786713	Whole body fat-free mass
rs11786713	Whole body water mass
rs11786713	Worrier or anxious feelings
rs11786713	Worry too long after embarrassment
rs11786713	Neuroticism
rs1260326	Granulocyte count
rs1260326	Granulocyte percentage of myeloid white cells
rs1260326	Hematocrit
rs1260326	Hemoglobin concentration
rs1260326	High light scatter percentage of red cells
rs1260326	High light scatter reticulocyte count
rs1260326	Immature fraction of reticulocytes
rs1260326	Lymphocyte count
rs1260326	Mean corpuscular hemoglobin concentration
rs1260326	Mean platelet volume
rs1260326	Monocyte percentage of white cells
rs1260326	Myeloid white cell count
rs1260326	Neutrophil count
rs1260326	Neutrophil percentage of granulocytes
rs1260326	Platelet count
rs1260326	Plateletcrit
rs1260326	Red blood cell count
rs1260326	Red cell distribution width
rs1260326	Reticulocyte count
rs1260326	Reticulocyte fraction of red cells
rs1260326	Sum basophil neutrophil counts
rs1260326	Sum neutrophil eosinophil counts
rs1260326	White blood cell count
rs1260326	DPA 22:5n3
rs1260326	Palmitic acid 16:0
rs1260326	Palmitoleic acid 16:1n7
rs1260326	log eGFR creatinine in non diabetics
rs1260326	log eGFR creatinine
rs1260326	log eGFR creatinine
rs1260326	Type II diabetes
rs1260326	Height
rs1260326	Height
rs1260326	Height
rs1260326	Hip circumference in males
rs1260326	Low density lipoprotein
rs1260326	Total cholesterol
rs1260326	Total cholesterol
rs1260326	Triglycerides
rs1260326	Triglycerides
rs1260326	2 hour glucose
rs1260326	2 hour glucose tolerance test
rs1260326	2 hour glucose tolerance test
rs1260326	APOA1 apolipoprotein AI
rs1260326	APOA1 assay lipoprotein fraction concentration
rs1260326	APOA1 assay lipoprotein fraction concentration in fasting sample
rs1260326	APOB apolipoprotein B
rs1260326	APOC3 apolipoprotein C III
rs1260326	Albumin
rs1260326	Alkaline phosphatase ALP in plasma
rs1260326	Breast size bra cup size in women
rs1260326	C reactive protein
rs1260326	C reactive protein
rs1260326	C reactive protein
rs1260326	C2orf16 gene expression in liver
rs1260326	Crohns disease
rs1260326	EIF2B4 gene expression in peripheral blood leucocytes
rs1260326	FVII
rs1260326	FVII activity
rs1260326	FVII in plasma
rs1260326	Fasting blood glucose
rs1260326	Fasting blood glucose
rs1260326	Fasting blood glucose
rs1260326	Fasting blood glucose
rs1260326	Fasting insulin
rs1260326	Gamma glutamyl transferase
rs1260326	HDL cholesterol mean size lipoprotein fraction concentration
rs1260326	HDL cholesterol small lipoprotein fraction concentration
rs1260326	HDL cholesterol total lipoprotein fraction concentration
rs1260326	HDL cholesterol total lipoprotein fraction concentration in fasting sample
rs1260326	HOMA IR
rs1260326	HOMA IR
rs1260326	HOMA IR
rs1260326	Hypertriglyceridemia
rs1260326	Hypertriglyceridemia
rs1260326	IFT172 expression in Lymphocytes lymphoblastoid cell lines tissue
rs1260326	IFT172 gene expression in adipose tissue
rs1260326	IFT172 gene expression in human liver
rs1260326	IFT172 gene expression in human omental fat
rs1260326	IFT172 gene expression in liver
rs1260326	IFT172 gene expression in peripheral blood leucocytes
rs1260326	IFT172 trancript levels in human subcutaneous fat
rs1260326	Lipoprotein associated phospholipase A2 mass Lp2
rs1260326	Metabolic syndrome domains Elevated plasma glucose
rs1260326	Metabolic syndrome domains Multivariate analysis
rs1260326	NRBP1 gene expression in peripheral blood leucocytes
rs1260326	Plasma C reactive protein female
rs1260326	Plasma beta trace protein levels
rs1260326	Plasma docosapentaenoic acid levels
rs1260326	Plasma palmitoleic acid
rs1260326	Plasma protein C levels
rs1260326	Platelet count PLT
rs1260326	Serum albumin
rs1260326	Serum albumin
rs1260326	Serum creatinine
rs1260326	Serum creatinine estimated glomerular filtration rate eGFR
rs1260326	Serum creatinine estimated glomerular filtration rate eGFR
rs1260326	Serum creatinine estimated glomerular filtration rate eGFR age 65
rs1260326	Serum creatinine estimated glomerular filtration rate eGFR females
rs1260326	Serum creatinine estimated glomerular filtration rate eGFR no diabetes
rs1260326	Serum creatinine estimated glomerular filtration rate eGFR no hypertension
rs1260326	Serum creatinine estimated glomerular filtration rate eGFR without diabetes
rs1260326	Serum creatinine estimated glomerular filtration rate eGFR without hypertension
rs1260326	Serum urate
rs1260326	Serum urate
rs1260326	Serum urate
rs1260326	Total cholesterol
rs1260326	Total cholesterol
rs1260326	Total cholesterol
rs1260326	Total protein
rs1260326	Triglycerides
rs1260326	Triglycerides
rs1260326	Triglycerides
rs1260326	Triglycerides
rs1260326	Triglycerides
rs1260326	Triglycerides
rs1260326	Triglycerides
rs1260326	Triglycerides
rs1260326	Triglycerides
rs1260326	Triglycerides
rs1260326	Triglycerides
rs1260326	Triglycerides
rs1260326	Triglycerides by NMR lipoprotein fraction
rs1260326	Triglycerides by NMR lipoprotein fraction in fasting sample
rs1260326	Triglycerides change with statins
rs1260326	Triglycerides females
rs1260326	Triglycerides in females
rs1260326	Triglycerides in males
rs1260326	Triglycerides lipoprotein fraction
rs1260326	Triglycerides lipoprotein fraction in fasting sample
rs1260326	Triglycerides ln
rs1260326	Triglycerides ln
rs1260326	Triglycerides log mmoll
rs1260326	Triglycerides males
rs1260326	Triglycerides mmoll
rs1260326	Uric acid
rs1260326	VLDL cholesterol large lipoprotein fraction concentration
rs1260326	VLDL cholesterol large lipoprotein fraction concentration in fasting sample
rs1260326	VLDL cholesterol mean size lipoprotein fraction concentration
rs1260326	VLDL cholesterol mean size lipoprotein fraction concentration in fasting sample
rs1260326	VLDL cholesterol medium lipoprotein fraction concentration
rs1260326	VLDL cholesterol medium lipoprotein fraction concentration in fasting sample
rs1260326	VLDL cholesterol total lipoprotein fraction concentration
rs1260326	Serum urate
rs1260326	log Leptin
rs1260326	log Leptin adjusted for BMI
rs1260326	2 hour fasting glucose
rs1260326	2 hour fasting glucose
rs1260326	Fasting glucose
rs1260326	Fasting glucose
rs1260326	log Fasting insulin
rs1260326	log Fasting insulin adjusted for BMI
rs1260326	log HOMA-IR
rs1260326	Alcohol consumption
rs1260326	Alcohol consumption in current drinkers
rs1260326	Blood metabolite levels
rs1260326	Blood metabolite levels
rs1260326	Blood metabolite levels
rs1260326	Blood metabolite ratios
rs1260326	C reactive protein levels
rs1260326	C reactive protein levels or total cholesterol levels pleiotropy
rs1260326	C reactive protein levels or triglyceride levels pleiotropy
rs1260326	Caffeine metabolism plasma 17 dimethylxanthine paraxanthine to 137 trimethylxanthine caffeine ratio
rs1260326	Cardiovascular disease risk factors
rs1260326	Cholesterol total
rs1260326	Cholesterol total
rs1260326	Cholesterol total
rs1260326	Chronic kidney disease
rs1260326	Coffee consumption cups per day
rs1260326	Crohns disease
rs1260326	Gallstone disease
rs1260326	Glomerular filtration rate
rs1260326	Glomerular filtration rate
rs1260326	Glomerular filtration rate creatinine
rs1260326	Glomerular filtration rate in non diabetics creatinine
rs1260326	Glycemic traits pregnancy
rs1260326	Glycemic traits pregnancy
rs1260326	Gout
rs1260326	Gout
rs1260326	Granulocyte count
rs1260326	Hematocrit
rs1260326	Hematological and biochemical traits
rs1260326	High light scatter reticulocyte percentage of red cells
rs1260326	Hypertriglyceridemia
rs1260326	Hypertriglyceridemia
rs1260326	Inflammatory bowel disease
rs1260326	Inflammatory bowel disease
rs1260326	Lipid metabolism phenotypes
rs1260326	Lipid metabolism phenotypes
rs1260326	Lipid metabolism phenotypes
rs1260326	Lipid metabolism phenotypes
rs1260326	Lipid metabolism phenotypes
rs1260326	Lipid metabolism phenotypes
rs1260326	Lipid traits
rs1260326	Lipoprotein associated phospholipase A2 activity and mass
rs1260326	Liver enzyme levels gamma glutamyl transferase
rs1260326	Lymphocyte counts
rs1260326	Metabolic traits
rs1260326	Metabolite levels
rs1260326	Metabolite levels
rs1260326	Metabolite levels small molecules and protein measures
rs1260326	Myeloid white cell count
rs1260326	Neutrophil count
rs1260326	Non albumin protein levels
rs1260326	Nonalcoholic fatty liver disease
rs1260326	Plasma lactate levels
rs1260326	Plasma lactate levels
rs1260326	Platelet count
rs1260326	Platelet counts
rs1260326	Plateletcrit
rs1260326	Red cell distribution width
rs1260326	Renal overload gout
rs1260326	Resting heart rate
rs1260326	Serum albumin level
rs1260326	Serum albumin level
rs1260326	Serum albumin level
rs1260326	Serum alpha1 antitrypsin levels
rs1260326	Serum total protein level
rs1260326	Serum total protein level
rs1260326	Sum basophil neutrophil counts
rs1260326	Sum neutrophil eosinophil counts
rs1260326	Triglyceride levels
rs1260326	Triglycerides
rs1260326	Triglycerides
rs1260326	Triglycerides
rs1260326	Triglycerides
rs1260326	Triglycerides
rs1260326	Two hour glucose challenge
rs1260326	Urate levels
rs1260326	Urate levels in overweight individuals
rs1260326	Urate levels in overweight individuals
rs1260326	Waist circumference and related phenotypes
rs1260326	White blood cell count
rs1260326	Alcohol intake frequency
rs1260326	Alcohol intake versus 10 years previously
rs1260326	Arm fat-free mass left
rs1260326	Arm fat-free mass right
rs1260326	Arm predicted mass left
rs1260326	Arm predicted mass right
rs1260326	Basal metabolic rate
rs1260326	Cholelithiasis
rs1260326	Comparative height size at age 10
rs1260326	Daytime dozing or sleeping
rs1260326	Diabetes diagnosed by doctor
rs1260326	Height
rs1260326	Hip circumference
rs1260326	Impedance of arm left
rs1260326	Impedance of arm right
rs1260326	Impedance of leg left
rs1260326	Impedance of leg right
rs1260326	Impedance of whole body
rs1260326	Leg fat-free mass left
rs1260326	Leg fat-free mass right
rs1260326	Leg predicted mass left
rs1260326	Leg predicted mass right
rs1260326	Medication for cholesterol, blood pressure or diabetes: cholesterol lowering medication
rs1260326	No treatment with medication for cholesterol, blood pressure, diabetes, or take exogenous hormones
rs1260326	Number of self-reported non-cancer illnesses
rs1260326	Pulse rate
rs1260326	Pulse rate
rs1260326	Relative age of first facial hair
rs1260326	Self-reported diabetes
rs1260326	Self-reported gout
rs1260326	Self-reported high cholesterol
rs1260326	Sitting height
rs1260326	Sodium in urine
rs1260326	Treatment with allopurinol
rs1260326	Treatment with atorvastatin
rs1260326	Treatment with cholesterol lowering medication
rs1260326	Treatment with lipitor 10mg tablet
rs1260326	Treatment with metformin
rs1260326	Treatment with simvastatin
rs1260326	Trunk fat-free mass
rs1260326	Trunk predicted mass
rs1260326	Weight
rs1260326	Whole body fat-free mass
rs1260326	Whole body water mass
rs1260326	Triglycerides
rs1260326	Testosterone
rs1260326	Age at menopause
rs1260326	Triglycerides
rs1260326	Blood proteins
rs1260326	C reactive protein
rs1260326	Cholesterol
rs1260326	Gamma glutamyltransferase
rs1260326	Glucose tolerance test
rs1260326	Hypertriglyceridemia
rs1260326	Kidney diseases
rs1260326	Metabolism
rs1260326	Triglycerides
rs1260326	Triglycerides
rs1260326	Triglycerides
rs1260326	Triglycerides
rs1260326	Triglycerides
rs1260326	Triglycerides
rs12996983	CD4mem:%Th9; Th9 (PD1-CCR4-CCR6-CCR10-CXCR3+CXCR5-)
rs1532085	Age-related macular degeneration
rs1532085	Age-related macular degeneration
rs1532085	Neovascularization
rs1532085	High density lipoprotein
rs1532085	High density lipoprotein
rs1532085	Total cholesterol
rs1532085	Total cholesterol
rs1532085	Triglycerides
rs1532085	Triglycerides
rs1532085	ALDH1A2 gene expression in human liver
rs1532085	APOA1 apolipoprotein AI
rs1532085	Advanced age related macular degeneration
rs1532085	Advanced age related macular degeneration
rs1532085	Advanced age related macular degeneration choroidal neovascularization vs no AMD
rs1532085	Circulating vitamin E levels circulating alpha tocopherol concentrations
rs1532085	HDL cholesterol
rs1532085	HDL cholesterol
rs1532085	HDL cholesterol
rs1532085	HDL cholesterol
rs1532085	HDL cholesterol
rs1532085	HDL cholesterol
rs1532085	HDL cholesterol
rs1532085	HDL cholesterol
rs1532085	HDL cholesterol
rs1532085	HDL cholesterol change with statins
rs1532085	HDL cholesterol lipoprotein fraction concentration in fasting sample
rs1532085	HDL cholesterol median HDL cholesterol
rs1532085	HDL cholesterol mmoll
rs1532085	HDL cholesterol small lipoprotein fraction concentration
rs1532085	HDL in metabolic styndrome subjects without diabetes
rs1532085	Hemoglobin Hb
rs1532085	IDL total lipoprotein fraction concentration
rs1532085	IDL total lipoprotein fraction concentration in fasting sample
rs1532085	LIPC gene expression in human liver
rs1532085	Serum triglycerides levels males
rs1532085	Total cholesterol
rs1532085	Total cholesterol
rs1532085	Triglycerides
rs1532085	Cholesterol total
rs1532085	Cholesterol total
rs1532085	Cholesterol total
rs1532085	HDL cholesterol
rs1532085	HDL cholesterol
rs1532085	HDL cholesterol
rs1532085	HDL cholesterol
rs1532085	HDL cholesterol levels
rs1532085	Lipid metabolism phenotypes
rs1532085	Lipid metabolism phenotypes
rs1532085	Lipid metabolism phenotypes
rs1532085	Metabolic syndrome
rs1532085	Metabolite levels
rs1532085	Metabolite levels lipoprotein measures
rs1532085	Red blood cell traits
rs1532085	Triglycerides
rs1532085	Triglycerides
rs1532085	Medication for cholesterol, blood pressure or diabetes: cholesterol lowering medication
rs1532085	Medication for cholesterol, blood pressure or diabetes: none of the above
rs1532085	Self-reported high cholesterol
rs1532085	High density lipoprotein
rs1532085	Total cholesterol
rs1532085	High density lipoprotein
rs1532085	Total cholesterol
rs1532085	Triglycerides
rs1532085	Cholesterol
rs1532085	Cholesterol
rs1532085	Cholesterol hdl
rs1532085	Cholesterol hdl
rs1532085	Cholesterol hdl
rs1532085	Lipoproteins hdl
rs1532085	Metabolic syndrome x
rs1532085	Triglycerides
rs1800775	Age-related macular degeneration
rs1800775	Age-related macular degeneration
rs1800775	High density lipoprotein
rs1800775	High density lipoprotein
rs1800775	Low density lipoprotein
rs1800775	Low density lipoprotein
rs1800775	Total cholesterol
rs1800775	Total cholesterol
rs1800775	Triglycerides
rs1800775	Triglycerides
rs1800775	APOA1 apolipoprotein AI
rs1800775	APOA1 apolipoprotein AI
rs1800775	APOA1 apolipoprotein AI
rs1800775	APOA1 assay lipoprotein fraction concentration
rs1800775	Advanced age related macular degeneration
rs1800775	HDL cholesterol
rs1800775	HDL cholesterol
rs1800775	HDL cholesterol
rs1800775	HDL cholesterol
rs1800775	HDL cholesterol
rs1800775	HDL cholesterol
rs1800775	HDL cholesterol
rs1800775	HDL cholesterol
rs1800775	HDL cholesterol
rs1800775	HDL cholesterol
rs1800775	HDL cholesterol
rs1800775	HDL cholesterol
rs1800775	HDL cholesterol
rs1800775	HDL cholesterol
rs1800775	HDL cholesterol
rs1800775	HDL cholesterol
rs1800775	HDL cholesterol
rs1800775	HDL cholesterol change with statins
rs1800775	HDL cholesterol in genotype 1 chronic hepatitis C virus HCV
rs1800775	HDL cholesterol large lipoprotein fraction concentration
rs1800775	HDL cholesterol large lipoprotein fraction concentration in fasting sample
rs1800775	HDL cholesterol lipoprotein fraction concentration
rs1800775	HDL cholesterol lipoprotein fraction concentration by NMR
rs1800775	HDL cholesterol mean size lipoprotein fraction concentration
rs1800775	HDL cholesterol mean size lipoprotein fraction concentration in fasting sample
rs1800775	HDL cholesterol median HDL cholesterol
rs1800775	HDL cholesterol mmoll
rs1800775	HDL cholesterol modeled HDL cholesterol
rs1800775	IDL total lipoprotein fraction concentration
rs1800775	IDL total lipoprotein fraction concentration in fasting sample
rs1800775	LDL cholesterol
rs1800775	LDL cholesterol mean size lipoprotein fraction concentration
rs1800775	LDL cholesterol mean size lipoprotein fraction concentration in fasting sample
rs1800775	LDL cholesterol small lipoprotein fraction concentration
rs1800775	LDL cholesterol small lipoprotein fraction concentration in fasting sample
rs1800775	LDL cholesterol total lipoprotein fraction concentration in fasting sample
rs1800775	Total cholesterol
rs1800775	Total cholesterol
rs1800775	Triglycerides
rs1800775	Triglycerides lipoprotein fraction
rs1800775	VLDL cholesterol small lipoprotein fraction concentration
rs1800775	VLDL cholesterol small lipoprotein fraction concentration in fasting sample
rs1800775	VLDL cholesterol total lipoprotein fraction concentration
rs1800775	VLDL cholesterol total lipoprotein fraction concentration in fasting sample
rs1800775	Blood metabolite levels
rs1800775	Coronary artery disease
rs1800775	HDL cholesterol
rs1800775	HDL cholesterol
rs1800775	Lipid metabolism phenotypes
rs1800775	Lipid metabolism phenotypes
rs1800775	Lipid metabolism phenotypes
rs1800775	Lipid metabolism phenotypes
rs1800775	Lipid metabolism phenotypes
rs1800775	Lipid metabolism phenotypes
rs1800775	Lipid traits
rs1800775	Low high density lipoprotein cholesterol levels
rs1800775	Triglycerides
rs1800775	Triglycerides
rs1800775	Treatment with simvastatin
rs1800775	Coronary artery disease
rs1800775	High density lipoprotein
rs1800775	High density lipoprotein
rs1800775	Apolipoprotein a i
rs1800775	Cholesterol hdl
rs1800775	Cholesterol hdl
rs1800775	Cholesterol hdl
rs1800775	Coronary artery disease
rs236403	Pulse rate
rs2980872	Treatment with zoladex 3.6mg implant
rs4602028	Qualifications: college or university degree
rs4602028	Treatment with vitamin c product
rs4700085	Seen doctor for nerves, anxiety, tension or depression
rs4700085	Tense or highly strung
rs588136	Hematocrit
rs588136	Hemoglobin concentration
rs588136	Age-related macular degeneration
rs588136	Age-related macular degeneration
rs588136	High density lipoprotein
rs588136	High density lipoprotein
rs588136	Total cholesterol
rs588136	Total cholesterol
rs588136	Triglycerides
rs588136	Triglycerides
rs588136	APOA1 apolipoprotein AI
rs588136	Advanced age related macular degeneration
rs588136	HDL cholesterol
rs588136	HDL cholesterol
rs588136	HDL cholesterol
rs588136	HDL cholesterol
rs588136	Total cholesterol
rs588136	Total cholesterol
rs588136	Triglycerides
rs588136	Triglycerides
rs588136	Triglycerides
rs588136	Blood metabolite levels
rs588136	Lipid traits
rs588136	Triglyceride levels
rs588136	Self-reported high cholesterol
rs588136	High density lipoprotein
rs588136	High density lipoprotein
rs588136	Total cholesterol
rs588136	Triglycerides
rs588136	Coronary artery disease
