# Supplementary material for: Genetically predicted 486 blood metabolites concerning risk of systemic lupus erythematosus: a Mendelian randomization study
Source: Sci Rep. 2023 Dec 18;13:22543. doi: 10.1038/s41598-023-49233-8 (PMC10728112; doi:10.1038/s41598-023-49233-8)
Supplement: Supplementary file 2 — Supplementary Table S2. [file 41598_2023_49233_MOESM2_ESM.xlsx]

## Sheet: ivs
Supplementary Table 3: All IVs used for MR analysis
id	genus	SNP	effect_allele	other_allele	eaf	exposure			outcome			R²	F
						beta	se	pval	beta	se	pval
M00053	glutamine	rs2657879	A	G	0.8179	0.015	0.0017	6.147e-18	0.144366	0.072206	0.0455691	0.00985271	77.8547
M00053	glutamine	rs2748991	T	C	0.446	-0.007	0.0015	2.342e-06	0.0107123	0.0556226	0.847281	0.00277573	21.7778
M00053	glutamine	rs7078003	T	C	0.1654	0.0087	0.0018	1.838e-06	0.120262	0.0703932	0.0875548	0.00297694	23.3611
M00053	glutamine	rs7394051	T	C	0.7014	0.0055	0.0012	2.175e-06	0.0940776	0.0698465	0.178007	0.00267775	21.0069
M00053	glutamine	rs780093	T	C	0.3995	-0.0058	0.0011	1.931e-07	0.018178	0.0583412	0.755358	0.0035408	27.8017
M00054	tryptophan	rs1000137	T	C	0.475	-0.005	0.001	5.733e-07	0.0320207	0.0557225	0.56553	0.00318512	25
M00054	tryptophan	rs10007704	T	C	0.6418	-0.0044	0.0009	1.238e-06	-0.0898116	0.0584385	0.124329	0.00304556	23.9012
M00054	tryptophan	rs1013667	A	G	0.6087	-0.0041	0.0009	5.673e-06	0.163477	0.055634	0.00329875	0.00264547	20.7531
M00054	tryptophan	rs1015795	A	G	0.5122	0.0043	0.0009	2.26e-06	-0.0250638	0.0556802	0.65261	0.00290909	22.8272
M00054	tryptophan	rs1015993	T	C	0.4684	0.0041	0.0009	7.309e-06	0.0145351	0.0556358	0.793897	0.00264547	20.7531
M00054	tryptophan	rs1016522	A	G	0.5803	0.0058	0.0009	1.589e-10	-0.0598868	0.0563538	0.287922	0.00528011	41.5309
M00054	tryptophan	rs10171387	A	G	0.9051	0.008	0.0018	5.141e-06	0.0936836	0.109487	0.392185	0.00251832	19.7531
M00054	tryptophan	rs10225863	T	C	0.3949	-0.004	0.0009	9.754e-06	0.0899452	0.0558151	0.107074	0.00251832	19.7531
M00054	tryptophan	rs10495209	T	C	0.4862	0.004	0.0009	8.02e-06	-0.0921404	0.0558872	0.099211	0.00251832	19.7531
M00054	tryptophan	rs10498266	T	G	0.4674	0.0043	0.0009	2.348e-06	0.0365051	0.0558077	0.513033	0.00290909	22.8272
M00054	tryptophan	rs10750415	T	G	0.3959	0.0042	0.0009	2.767e-06	0.0773	0.0557614	0.165666	0.00277573	21.7778
M00054	tryptophan	rs10784496	A	G	0.5375	0.0045	0.0009	5.085e-07	-0.0891248	0.0562357	0.113002	0.00318512	25
M00054	tryptophan	rs10805503	T	C	0.6272	0.0043	0.0009	1.996e-06	0.0888711	0.0584322	0.128278	0.00290909	22.8272
M00054	tryptophan	rs10807322	A	T	0.5866	0.0043	0.0009	1.974e-06	-0.0306132	0.0566842	0.589152	0.00290909	22.8272
M00054	tryptophan	rs10822056	T	C	0.5141	0.0042	0.0009	2.651e-06	0.0310069	0.0559421	0.579395	0.00277573	21.7778
M00054	tryptophan	rs10836364	T	C	0.607	0.005	0.001	5.733e-07	-0.0154385	0.05784	0.789532	0.00318512	25
M00054	tryptophan	rs10846667	T	C	0.4861	0.0045	0.0009	1.651e-06	-0.0323061	0.0557367	0.562172	0.00318512	25
M00054	tryptophan	rs10881004	T	C	0.4824	0.0041	0.0009	3.392e-06	-0.0167743	0.057337	0.76986	0.00264547	20.7531
M00054	tryptophan	rs10900784	A	C	0.4158	-0.0044	0.0009	9.744e-07	-0.0185841	0.0583557	0.750134	0.00304556	23.9012
M00054	tryptophan	rs10927101	A	C	0.3738	-0.0046	0.0009	2.721e-07	-0.00402028	0.0569319	0.943704	0.00332778	26.1235
M00054	tryptophan	rs10931041	T	C	0.5756	-0.0042	0.0009	3.362e-06	-0.0113445	0.0562042	0.840038	0.00277573	21.7778
M00054	tryptophan	rs11678851	T	C	0.4138	0.0041	0.0009	5.943e-06	-0.0178798	0.056785	0.752861	0.00264547	20.7531
M00054	tryptophan	rs11720862	T	G	0.6034	-0.0046	0.0009	3.583e-07	-0.0483022	0.0562313	0.390345	0.00332778	26.1235
M00054	tryptophan	rs11729831	T	G	0.6133	0.004	0.0009	8.61e-06	0.0419709	0.0560304	0.453813	0.00251832	19.7531
M00054	tryptophan	rs1179636	A	C	0.5356	-0.0045	0.001	1.825e-06	0.0885517	0.0559681	0.113608	0.00258151	20.25
M00054	tryptophan	rs11802417	T	C	0.5816	-0.0041	0.0009	4.469e-06	0.0510898	0.0558665	0.360456	0.00264547	20.7531
M00054	tryptophan	rs11804149	T	C	0.4678	0.0041	0.0009	4.612e-06	-0.0107961	0.0564711	0.848385	0.00264547	20.7531
M00054	tryptophan	rs11937375	C	G	0.68	-0.018	0.004	6.795e-06	0.00221922	0.058175	0.96957	0.00258151	20.25
M00054	tryptophan	rs1220605	A	G	0.6312	-0.0046	0.0009	9.291e-07	-0.0767721	0.059807	0.19926	0.00332778	26.1235
M00054	tryptophan	rs12278762	T	C	0.5229	0.0043	0.0009	1.557e-06	-0.0599339	0.0559104	0.283737	0.00290909	22.8272
M00054	tryptophan	rs12468084	T	C	0.5436	-0.0044	0.0009	1.246e-06	0.00335628	0.0562852	0.95245	0.00304556	23.9012
M00054	tryptophan	rs1249489	A	G	0.3741	0.0042	0.0009	3.683e-06	0.135455	0.0562331	0.0160044	0.00277573	21.7778
M00054	tryptophan	rs12533939	A	T	0.3887	0.0045	0.0009	6.516e-07	0.047043	0.0594295	0.428608	0.00318512	25
M00054	tryptophan	rs1260326	T	C	0.404	0.0042	0.0009	2.742e-06	0.0318036	0.0584535	0.586384	0.00277573	21.7778
M00054	tryptophan	rs13001325	T	C	0.3823	-0.004	0.0009	7.447e-06	0.224537	0.0594197	0.000157569	0.00251832	19.7531
M00054	tryptophan	rs13008096	A	C	0.4038	-0.0042	0.0009	3.316e-06	0.00868317	0.0597435	0.884442	0.00277573	21.7778
M00054	tryptophan	rs13056963	T	C	0.4376	0.0043	0.0009	5.583e-06	0.0138023	0.0566201	0.807408	0.00290909	22.8272
M00054	tryptophan	rs13122250	T	C	0.5542	0.0062	0.0009	8.949e-12	-0.00494639	0.0576055	0.931572	0.00602897	47.4568
M00054	tryptophan	rs1330918	A	C	0.6132	0.0042	0.0009	2.212e-06	-0.0445656	0.0556796	0.423483	0.00277573	21.7778
M00054	tryptophan	rs1349704	A	G	0.4611	0.0044	0.0009	8.312e-07	0.00777219	0.056404	0.890402	0.00304556	23.9012
M00054	tryptophan	rs1373962	T	C	0.5973	0.005	0.0009	2.707e-08	-0.0520667	0.0567205	0.358644	0.00392931	30.8642
M00054	tryptophan	rs1412972	T	G	0.5006	0.0097	0.002	1.628e-06	0.037644	0.0561082	0.502273	0.00299744	23.5225
M00054	tryptophan	rs1418942	A	C	0.5751	-0.004	0.0009	7.128e-06	0.00646076	0.0585027	0.912064	0.00251832	19.7531
M00054	tryptophan	rs1501803	T	C	0.4152	0.0042	0.0009	4.567e-06	0.0457287	0.0567857	0.420655	0.00277573	21.7778
M00054	tryptophan	rs1508513	C	G	0.6354	0.0042	0.0009	2.363e-06	0.0825138	0.0626927	0.188119	0.00277573	21.7778
M00054	tryptophan	rs1519309	T	C	0.6544	-0.0044	0.0009	1.206e-06	-0.0253202	0.0652787	0.698105	0.00304556	23.9012
M00054	tryptophan	rs154246	T	C	0.6103	-0.0049	0.0009	6.698e-08	-0.000675515	0.0578521	0.990684	0.0037743	29.642
M00054	tryptophan	rs1549225	T	C	0.607	0.0045	0.0009	6.057e-07	0.0128589	0.0584081	0.825749	0.00318512	25
M00054	tryptophan	rs1559063	C	G	0.6209	0.0052	0.0009	7.818e-09	-0.00414904	0.0584776	0.943437	0.00424858	33.3827
M00054	tryptophan	rs1663501	A	G	0.4634	-0.0047	0.0009	2.435e-07	0.0335024	0.0555341	0.546325	0.00347353	27.2716
M00054	tryptophan	rs16823952	T	G	0.9069	-0.0083	0.0018	5.079e-06	0.179912	0.139859	0.198308	0.00271021	21.2623
M00054	tryptophan	rs16836288	A	C	0.044	0.0131	0.0029	5.601e-06	0.10947	0.114202	0.337776	0.00260128	20.4055
M00054	tryptophan	rs1697901	A	G	0.3501	0.0049	0.0009	6.309e-08	-0.037053	0.0605295	0.540439	0.0037743	29.642
M00054	tryptophan	rs17114354	A	G	0.9874	0.0248	0.0053	3.515e-06	-0.145671	0.191336	0.446457	0.00279067	21.8953
M00054	tryptophan	rs17698249	A	C	0.5682	-0.0041	0.0009	5.503e-06	-0.0843111	0.0588118	0.151694	0.00264547	20.7531
M00054	tryptophan	rs17744500	T	C	0.4582	-0.0041	0.0009	4.157e-06	0.0385559	0.0557421	0.489136	0.00264547	20.7531
M00054	tryptophan	rs1790398	T	C	0.5227	0.0048	0.0009	5.788e-08	-0.0160654	0.0566449	0.776705	0.00362237	28.4444
M00054	tryptophan	rs1871053	A	G	0.4514	-0.0044	0.0009	7.679e-07	-0.0336707	0.056509	0.551277	0.00304556	23.9012
M00054	tryptophan	rs1995960	A	G	0.5949	-0.0047	0.0009	1.629e-07	0.0271109	0.0566125	0.63202	0.00347353	27.2716
M00054	tryptophan	rs1997238	A	G	0.5117	0.0045	0.0009	6.07e-07	0.0649761	0.0558211	0.244421	0.00318512	25
M00054	tryptophan	rs201262	T	G	0.5563	0.0047	0.0009	1.359e-07	0.0359583	0.0568732	0.527221	0.00347353	27.2716
M00054	tryptophan	rs207938	A	G	0.3963	-0.0043	0.0009	1.316e-06	-0.0278781	0.0559525	0.618311	0.00290909	22.8272
M00054	tryptophan	rs2091289	A	G	0.5943	0.0043	0.0009	1.499e-06	-0.0181723	0.0575983	0.752381	0.00290909	22.8272
M00054	tryptophan	rs2111118	T	C	0.6207	0.0051	0.0009	1.212e-08	0.0268588	0.055828	0.630446	0.00408741	32.1111
M00054	tryptophan	rs2126498	T	G	0.6176	-0.0042	0.0009	2.837e-06	-0.0161821	0.0571897	0.777211	0.00277573	21.7778
M00054	tryptophan	rs2178260	T	C	0.4251	0.0042	0.0009	3.588e-06	-0.0358798	0.0561251	0.522638	0.00277573	21.7778
M00054	tryptophan	rs2216061	A	C	0.512	0.0043	0.0009	2.211e-06	0.0149665	0.0557872	0.788486	0.00290909	22.8272
M00054	tryptophan	rs2230532	T	C	0.349	0.005	0.001	5.733e-07	0.00733833	0.056921	0.89742	0.00318512	25
M00054	tryptophan	rs2349729	A	G	0.5141	-0.0041	0.0009	6.448e-06	-0.0231065	0.057288	0.686698	0.00264547	20.7531
M00054	tryptophan	rs2383131	T	C	0.4403	-0.0043	0.0009	3.054e-06	-0.0325398	0.0570225	0.568238	0.00290909	22.8272
M00054	tryptophan	rs2432	T	C	0.4713	0.0046	0.0009	4.278e-07	0.0462109	0.0560594	0.409758	0.00332778	26.1235
M00054	tryptophan	rs2484178	T	C	0.6063	0.0043	0.0009	1.745e-06	0.0140736	0.0584394	0.809692	0.00290909	22.8272
M00054	tryptophan	rs2505644	T	C	0.558	0.005	0.001	5.733e-07	-0.00225587	0.0562654	0.968019	0.00318512	25
M00054	tryptophan	rs2510595	A	G	0.6113	-0.0045	0.0009	4.989e-07	-0.042063	0.0558616	0.451459	0.00318512	25
M00054	tryptophan	rs2520117	A	G	0.4545	0.0045	0.0009	5.056e-07	0.0379101	0.0556642	0.495841	0.00318512	25
M00054	tryptophan	rs2580344	T	C	0.6238	0.0044	0.0009	7.984e-07	-0.00632836	0.0584944	0.913847	0.00304556	23.9012
M00054	tryptophan	rs2604365	T	G	0.6371	0.0044	0.0009	1.452e-06	-0.0361886	0.0571898	0.526878	0.00304556	23.9012
M00054	tryptophan	rs2658761	T	C	0.4343	-0.0048	0.0009	6.749e-08	-0.0156931	0.0557999	0.778528	0.00362237	28.4444
M00054	tryptophan	rs2662269	A	C	0.417	0.0045	0.0009	7.116e-07	-0.0263263	0.0632682	0.677333	0.00318512	25
M00054	tryptophan	rs2688858	T	C	0.5742	0.0043	0.0009	2.837e-06	-0.0271123	0.0559717	0.628106	0.00290909	22.8272
M00054	tryptophan	rs2717586	A	G	0.3962	0.0043	0.0009	2.314e-06	0.0618092	0.0578494	0.285317	0.00290909	22.8272
M00054	tryptophan	rs2722407	A	G	0.587	0.0041	0.0009	6.472e-06	-0.0184646	0.0564466	0.743579	0.00264547	20.7531
M00054	tryptophan	rs2769419	A	G	0.4777	0.004	0.0009	6.163e-06	0.0864004	0.0563537	0.125231	0.00251832	19.7531
M00054	tryptophan	rs2798184	T	C	0.4314	-0.0049	0.0009	6.371e-08	-0.0536486	0.055927	0.337427	0.0037743	29.642
M00054	tryptophan	rs2813760	A	G	0.5775	0.0044	0.0009	1.187e-06	0.0108219	0.0560712	0.846957	0.00304556	23.9012
M00054	tryptophan	rs2834164	A	C	0.5041	-0.0045	0.0009	4.761e-07	-0.0512177	0.055601	0.356964	0.00318512	25
M00054	tryptophan	rs284191	A	G	0.615	-0.006	0.001	1.973e-09	0.000337657	0.0577905	0.995338	0.00458015	36
M00054	tryptophan	rs2868072	A	G	0.4829	0.004	0.0009	9.036e-06	-0.0707732	0.0556864	0.203756	0.00251832	19.7531
M00054	tryptophan	rs295142	A	G	0.5909	-0.0048	0.0009	1.538e-07	-0.0203366	0.0577335	0.724651	0.00362237	28.4444
M00054	tryptophan	rs2966079	T	C	0.5425	-0.0042	0.0009	2.525e-06	-0.0200414	0.0564624	0.722627	0.00277573	21.7778
M00054	tryptophan	rs2970335	A	C	0.4039	0.0044	0.0009	1.023e-06	0.0137699	0.0599579	0.818356	0.00304556	23.9012
M00054	tryptophan	rs2977272	T	C	0.341	0.005	0.001	5.733e-07	0.0144554	0.0651011	0.824279	0.00318512	25
M00054	tryptophan	rs33980	C	G	0.9071	-0.0077	0.0017	9.108e-06	0.141012	0.0878305	0.108383	0.00261528	20.5156
M00054	tryptophan	rs341973	T	C	0.493	0.005	0.001	5.733e-07	-0.0623649	0.0561638	0.266823	0.00318512	25
M00054	tryptophan	rs3742929	T	C	0.512	-0.0044	0.0009	1.01e-06	0.00545507	0.0559774	0.922368	0.00304556	23.9012
M00054	tryptophan	rs3751181	A	G	0.6085	0.0041	0.0009	5.185e-06	0.120232	0.0556778	0.0308163	0.00264547	20.7531
M00054	tryptophan	rs3772343	A	C	0.987	0.028	0.006	3.061e-06	0.161493	0.147943	0.275014	0.00277573	21.7778
M00054	tryptophan	rs3773729	T	C	0.6291	0.004	0.0009	8.571e-06	0.0344443	0.0625328	0.581758	0.00251832	19.7531
M00054	tryptophan	rs3780494	T	C	0.9855	-0.023	0.0051	7.022e-06	0.0451685	0.220517	0.837704	0.00259274	20.3383
M00054	tryptophan	rs38271	A	G	0.5925	-0.0051	0.0009	1.185e-08	-0.0291554	0.0571746	0.610096	0.00408741	32.1111
M00054	tryptophan	rs3851229	T	C	0.43	0.0045	0.0009	4.497e-07	0.00935394	0.0559408	0.867204	0.00318512	25
M00054	tryptophan	rs3927971	T	C	0.5178	0.0042	0.0009	8.977e-06	-0.0656658	0.0564666	0.244865	0.00277573	21.7778
M00054	tryptophan	rs4063769	T	C	0.5301	-0.0043	0.0009	1.297e-06	-0.0077516	0.0557581	0.889433	0.00290909	22.8272
M00054	tryptophan	rs4144737	A	G	0.5818	0.004	0.0009	9.859e-06	-0.0155885	0.0585009	0.78988	0.00251832	19.7531
M00054	tryptophan	rs42162	T	C	0.5492	0.004	0.0009	8.217e-06	0.0888866	0.0559404	0.112072	0.00251832	19.7531
M00054	tryptophan	rs428185	T	C	0.5851	-0.0045	0.0009	6.254e-07	0.0997113	0.0555566	0.0726909	0.00318512	25
M00054	tryptophan	rs4306882	T	G	0.6153	-0.0057	0.0009	2.52e-10	-0.0315668	0.0559762	0.5728	0.00510053	40.1111
M00054	tryptophan	rs430727	T	C	0.4628	0.0041	0.0009	5.128e-06	-0.0439577	0.056553	0.436992	0.00264547	20.7531
M00054	tryptophan	rs4611118	A	G	0.609	-0.0044	0.0009	9.406e-07	0.0253242	0.0556811	0.649249	0.00304556	23.9012
M00054	tryptophan	rs4615256	A	G	0.5327	0.0049	0.0009	4.988e-08	0.0686527	0.0560295	0.220464	0.0037743	29.642
M00054	tryptophan	rs4684599	T	C	0.6319	-0.0042	0.0009	2.889e-06	-0.000943078	0.0562279	0.986618	0.00277573	21.7778
M00054	tryptophan	rs4686980	T	C	0.361	0.005	0.001	5.733e-07	0.00406828	0.0578262	0.943912	0.00318512	25
M00054	tryptophan	rs4695289	A	G	0.3489	-0.0045	0.0009	7.948e-07	-0.0260581	0.0601913	0.665073	0.00318512	25
M00054	tryptophan	rs4702007	A	G	0.3929	-0.0041	0.0009	6.109e-06	0.0920965	0.0555754	0.09749	0.00264547	20.7531
M00054	tryptophan	rs4751282	T	C	0.5421	0.0045	0.0009	7.405e-07	0.0607016	0.0559785	0.278199	0.00318512	25
M00054	tryptophan	rs4755291	A	G	0.4644	-0.0041	0.0009	5.253e-06	-0.0694985	0.0557067	0.212185	0.00264547	20.7531
M00054	tryptophan	rs4849291	C	G	0.6092	0.0041	0.0009	5.933e-06	-0.134668	0.0579024	0.02003	0.00264547	20.7531
M00054	tryptophan	rs4870304	A	G	0.5823	0.0041	0.0009	8.313e-06	-0.0446533	0.0596341	0.453986	0.00264547	20.7531
M00054	tryptophan	rs4880888	A	G	0.4785	-0.0046	0.0009	3.243e-07	-0.0140866	0.0555766	0.79991	0.00332778	26.1235
M00054	tryptophan	rs4926571	T	C	0.5231	-0.0048	0.0009	9.025e-08	0.0143642	0.0567953	0.800336	0.00362237	28.4444
M00054	tryptophan	rs4958379	A	G	0.433	-0.005	0.0009	2.176e-08	-0.0392403	0.0574092	0.494279	0.00392931	30.8642
M00054	tryptophan	rs4972588	A	G	0.5138	-0.0046	0.0009	3.744e-07	0.0555291	0.0557282	0.319042	0.00332778	26.1235
M00054	tryptophan	rs4989308	A	G	0.3746	-0.0045	0.0009	8.432e-07	-0.0762919	0.0607532	0.2092	0.00318512	25
M00054	tryptophan	rs502654	T	C	0.559	-0.0046	0.0009	2.597e-07	-0.0382649	0.0559558	0.494075	0.00332778	26.1235
M00054	tryptophan	rs575257	A	G	0.6005	-0.0042	0.0009	3.511e-06	0.0832205	0.055816	0.135967	0.00277573	21.7778
M00054	tryptophan	rs5997110	T	C	0.523	-0.005	0.001	5.733e-07	0.143062	0.0557283	0.0102539	0.00318512	25
M00054	tryptophan	rs6001129	T	C	0.134	-0.009	0.002	6.795e-06	-0.0407956	0.0983199	0.678196	0.00258151	20.25
M00054	tryptophan	rs603446	T	C	0.4448	0.0051	0.0009	1.383e-08	-0.0251532	0.0581979	0.665595	0.00408741	32.1111
M00054	tryptophan	rs6077611	T	G	0.4794	-0.0041	0.0009	5.321e-06	0.0119013	0.0557859	0.831062	0.00264547	20.7531
M00054	tryptophan	rs6110544	T	C	0.4394	0.004	0.0009	7.011e-06	0.0518016	0.0559843	0.354816	0.00251832	19.7531
M00054	tryptophan	rs6130271	T	C	0.5352	-0.004	0.0009	7.398e-06	-0.00575689	0.0558454	0.917895	0.00251832	19.7531
M00054	tryptophan	rs6435723	T	C	0.8977	-0.008	0.0018	6.907e-06	-0.0201528	0.0913272	0.825353	0.00251832	19.7531
M00054	tryptophan	rs6454864	T	C	0.3705	0.004	0.0009	8.872e-06	-0.0477532	0.0557829	0.391968	0.00251832	19.7531
M00054	tryptophan	rs6480970	A	G	0.6159	-0.0049	0.0009	4.287e-08	-0.0132042	0.0586142	0.821767	0.0037743	29.642
M00054	tryptophan	rs6517254	T	C	0.3971	-0.0042	0.0009	3.119e-06	0.0483147	0.0605717	0.425076	0.00277573	21.7778
M00054	tryptophan	rs6534667	C	G	0.4186	-0.0043	0.0009	1.491e-06	0.0353889	0.0579394	0.541337	0.00290909	22.8272
M00054	tryptophan	rs6537156	T	C	0.4485	0.004	0.0009	8.091e-06	-0.0406334	0.0556899	0.465612	0.00251832	19.7531
M00054	tryptophan	rs6586235	A	C	0.4598	0.0043	0.0009	1.622e-06	-0.0294978	0.0558752	0.597552	0.00290909	22.8272
M00054	tryptophan	rs6685230	T	C	0.3976	-0.0042	0.0009	7.78e-06	-0.0269692	0.0631308	0.669237	0.00277573	21.7778
M00054	tryptophan	rs6730726	A	G	0.5312	-0.004	0.0009	7.167e-06	0.0236558	0.0559928	0.672675	0.00251832	19.7531
M00054	tryptophan	rs6747650	A	G	0.5825	-0.0041	0.0009	4.362e-06	-0.0474506	0.0574231	0.408616	0.00264547	20.7531
M00054	tryptophan	rs6759991	T	G	0.8623	0.0076	0.0016	2.521e-06	-0.0241436	0.0712519	0.734724	0.00287546	22.5625
M00054	tryptophan	rs6819555	A	G	0.5862	-0.0043	0.0009	3.693e-06	0.050595	0.0558947	0.365368	0.00290909	22.8272
M00054	tryptophan	rs682359	T	G	0.5812	0.0044	0.0009	6.54e-07	0.00463718	0.057718	0.935965	0.00304556	23.9012
M00054	tryptophan	rs6826247	T	C	0.5071	0.0048	0.0009	8.797e-08	-0.00667982	0.055706	0.904553	0.00362237	28.4444
M00054	tryptophan	rs688627	T	C	0.5878	0.0042	0.0009	3.615e-06	-0.0289899	0.0561653	0.605748	0.00277573	21.7778
M00054	tryptophan	rs6910731	A	G	0.4497	0.0041	0.0009	6.679e-06	0.0941828	0.0573829	0.100734	0.00264547	20.7531
M00054	tryptophan	rs6935961	A	G	0.5578	-0.0056	0.0009	3.753e-10	0.0278666	0.0584737	0.633671	0.004924	38.716
M00054	tryptophan	rs699856	T	C	0.3661	0.004	0.0009	8.012e-06	-0.103883	0.0562202	0.0646324	0.00251832	19.7531
M00054	tryptophan	rs7006068	T	C	0.6264	0.0045	0.0009	4.801e-07	0.103943	0.0558831	0.062884	0.00318512	25
M00054	tryptophan	rs7009696	T	C	0.6243	0.0041	0.0009	6.166e-06	0.0889211	0.057118	0.119519	0.00264547	20.7531
M00054	tryptophan	rs710580	A	C	0.3566	-0.005	0.0009	3.574e-08	0.00994552	0.0580658	0.864003	0.00392931	30.8642
M00054	tryptophan	rs7109477	A	G	0.4588	-0.0047	0.0009	1.887e-07	0.0485116	0.0555846	0.382799	0.00347353	27.2716
M00054	tryptophan	rs719564	A	G	0.6101	0.0044	0.0009	1.276e-06	0.0506317	0.0581196	0.383665	0.00304556	23.9012
M00054	tryptophan	rs7198470	T	C	0.6081	0.004	0.0009	9.003e-06	0.0172289	0.060122	0.774444	0.00251832	19.7531
M00054	tryptophan	rs7230740	A	C	0.6655	0.0044	0.0009	1.559e-06	0.0270165	0.0574916	0.638412	0.00304556	23.9012
M00054	tryptophan	rs7246393	A	G	0.5222	0.0043	0.0009	1.554e-06	0.0106627	0.0556471	0.848045	0.00290909	22.8272
M00054	tryptophan	rs7463805	T	C	0.5213	-0.0053	0.0009	4.596e-09	-0.0452918	0.055612	0.415401	0.00441283	34.679
M00054	tryptophan	rs7505177	T	G	0.4132	-0.0043	0.0009	5.859e-06	-0.0417387	0.0565729	0.460645	0.00290909	22.8272
M00054	tryptophan	rs7584842	T	C	0.5377	-0.005	0.0009	4.15e-08	-0.050758	0.0568084	0.371593	0.00392931	30.8642
M00054	tryptophan	rs7594598	A	C	0.4257	0.004	0.0009	9.497e-06	-0.00179001	0.0577845	0.975288	0.00251832	19.7531
M00054	tryptophan	rs7638383	A	G	0.3984	0.0047	0.0009	1.641e-07	0.0787889	0.0602255	0.190795	0.00347353	27.2716
M00054	tryptophan	rs7810390	A	G	0.5928	-0.0045	0.0009	5.611e-07	-0.00494943	0.0570238	0.930834	0.00318512	25
M00054	tryptophan	rs7843149	T	C	0.3896	-0.0041	0.0009	6.554e-06	-0.029861	0.0579927	0.606616	0.00264547	20.7531
M00054	tryptophan	rs8006663	A	G	0.4556	-0.0046	0.0009	3.016e-07	-0.0320659	0.0556896	0.564752	0.00332778	26.1235
M00054	tryptophan	rs8021242	T	C	0.5899	0.0049	0.0009	5.183e-08	-0.0195827	0.0566556	0.72961	0.0037743	29.642
M00054	tryptophan	rs8088963	A	G	0.6387	0.0044	0.0009	8.287e-07	-0.038184	0.056851	0.501806	0.00304556	23.9012
M00054	tryptophan	rs8110890	T	G	0.4741	0.0045	0.0009	7.505e-07	-0.0402382	0.0560242	0.472617	0.00318512	25
M00054	tryptophan	rs860916	A	G	0.4232	-0.0047	0.0009	1.512e-07	0.0342592	0.0560312	0.540915	0.00347353	27.2716
M00054	tryptophan	rs875184	T	C	0.403	-0.0041	0.0009	5.689e-06	0.0284894	0.0569345	0.616801	0.00264547	20.7531
M00054	tryptophan	rs875283	A	G	0.4896	-0.0043	0.0009	2.341e-06	-0.0103789	0.0562304	0.85356	0.00290909	22.8272
M00054	tryptophan	rs881562	T	G	0.4978	0.0044	0.0009	1.451e-06	-0.0168869	0.0562925	0.764188	0.00304556	23.9012
M00054	tryptophan	rs893922	A	G	0.366	0.0042	0.0009	3.945e-06	-0.0674349	0.0564216	0.23201	0.00277573	21.7778
M00054	tryptophan	rs915281	T	C	0.5076	-0.0041	0.0009	4.423e-06	0.0399947	0.0559541	0.474747	0.00264547	20.7531
M00054	tryptophan	rs928963	A	C	0.3985	0.0042	0.0009	3.622e-06	-0.0603134	0.0567506	0.287882	0.00277573	21.7778
M00054	tryptophan	rs9315440	A	G	0.5843	0.0048	0.0009	6.712e-08	0.0361417	0.0576356	0.530612	0.00362237	28.4444
M00054	tryptophan	rs9330454	A	G	0.4006	-0.0066	0.0015	6.044e-06	-0.043947	0.0584015	0.451752	0.00246833	19.36
M00054	tryptophan	rs937382	T	C	0.4466	-0.0046	0.0009	2.312e-07	0.0882842	0.0565351	0.118386	0.00332778	26.1235
M00054	tryptophan	rs938040	T	C	0.107	0.0074	0.0017	9.124e-06	-0.107975	0.0917925	0.239477	0.00241594	18.9481
M00054	tryptophan	rs9464137	A	C	0.5592	0.0041	0.0009	4.445e-06	0.0557695	0.0558378	0.317903	0.00264547	20.7531
M00054	tryptophan	rs9511152	A	G	0.559	-0.005	0.0009	2.985e-08	0.0963606	0.0558083	0.0842326	0.00392931	30.8642
M00054	tryptophan	rs9517869	T	C	0.3661	-0.0046	0.0009	3.457e-07	0.0122828	0.0592237	0.835699	0.00332778	26.1235
M00054	tryptophan	rs9523030	T	G	0.6269	0.0043	0.0009	5.647e-06	0.0310077	0.0593536	0.601376	0.00290909	22.8272
M00054	tryptophan	rs9541214	T	C	0.653	-0.0042	0.0009	3.797e-06	0.0673743	0.0579762	0.245194	0.00277573	21.7778
M00054	tryptophan	rs9543391	T	G	0.3993	0.0041	0.0009	6.39e-06	0.0559078	0.060216	0.353172	0.00264547	20.7531
M00054	tryptophan	rs9610322	A	G	0.5195	-0.0043	0.0009	1.119e-06	-0.064092	0.0558403	0.251062	0.00290909	22.8272
M00054	tryptophan	rs9646527	A	T	0.3795	0.004	0.0009	9.002e-06	-0.0224164	0.0574213	0.696253	0.00251832	19.7531
M00054	tryptophan	rs9649963	T	C	0.634	0.0041	0.0009	5.841e-06	0.0793163	0.0574132	0.167126	0.00264547	20.7531
M00054	tryptophan	rs972459	T	C	0.5787	0.005	0.0009	1.969e-08	-0.01498	0.0561544	0.789651	0.00392931	30.8642
M00054	tryptophan	rs9878578	A	G	0.6016	0.0041	0.0009	5.323e-06	-0.0320915	0.0581188	0.580831	0.00264547	20.7531
M00054	tryptophan	rs993927	T	G	0.3773	0.0042	0.0009	2.636e-06	-0.0449368	0.058395	0.441579	0.00277573	21.7778
M00054	tryptophan	rs9948912	A	G	0.3616	0.004	0.0009	9.579e-06	-0.0854292	0.0594056	0.150415	0.00251832	19.7531
M00054	tryptophan	rs9950125	A	G	0.4521	-0.004	0.0009	7.715e-06	0.0891644	0.0559436	0.110975	0.00251832	19.7531
M00054	tryptophan	rs9989564	A	G	0.5142	-0.0042	0.0009	3.095e-06	-0.0214066	0.0553815	0.699104	0.00277573	21.7778
M00059	histidine	rs1527683	T	C	0.8	0.0061	0.0013	2.168e-06	0.00265822	0.0707933	0.970047	0.00280623	22.0178
M00059	histidine	rs16868246	C	G	0.2113	0.0097	0.0013	1.778e-14	0.00878174	0.0759471	0.907946	0.00706559	55.6746
M00059	histidine	rs2176664	T	C	0.2846	-0.0059	0.0012	2.027e-06	-0.0719656	0.0572202	0.208502	0.00308016	24.1736
M00059	histidine	rs4288369	C	G	0.0134	-0.0453	0.0102	9.307e-06	-0.467651	0.245923	0.0572216	0.00251463	19.724
M00059	histidine	rs4768741	C	G	0.9153	-0.015	0.0032	3.524e-06	0.0667363	0.0974841	0.493604	0.0028005	21.9727
M00059	histidine	rs7014133	A	G	0.0119	-0.0561	0.0109	2.739e-07	-0.727725	0.466379	0.118672	0.00337424	26.4894
M00059	histidine	rs715	T	C	0.7135	0.0059	0.0012	1.651e-06	0.0111315	0.0601597	0.853204	0.00308016	24.1736
M00060	leucine	rs10004285	A	G	0.374	0.005	0.001	5.733e-07	0.0179182	0.0558186	0.748204	0.00318512	25
M00060	leucine	rs1003887	T	C	0.651	-0.005	0.001	5.733e-07	-0.105194	0.0630668	0.0953213	0.00318512	25
M00060	leucine	rs10190188	T	C	0.662	0.005	0.001	5.733e-07	0.00797498	0.0578123	0.890283	0.00318512	25
M00060	leucine	rs1025466	T	C	0.4062	-0.0041	0.0009	6.253e-06	0.00896768	0.0561438	0.873096	0.00264547	20.7531
M00060	leucine	rs10258601	A	G	0.4382	0.0044	0.0009	6.734e-07	-0.00808893	0.0556461	0.884424	0.00304556	23.9012
M00060	leucine	rs1038555	T	C	0.4023	-0.004	0.0009	7.988e-06	-0.0132395	0.0562297	0.813856	0.00251832	19.7531
M00060	leucine	rs1043991	T	C	0.6375	0.0048	0.0009	8.333e-08	0.0117287	0.0600999	0.845273	0.00362237	28.4444
M00060	leucine	rs10487377	A	G	0.5764	0.0046	0.0009	4.091e-07	0.00972163	0.0559516	0.862061	0.00332778	26.1235
M00060	leucine	rs10500907	A	G	0.3597	0.0042	0.0009	3.547e-06	-0.0402075	0.0580676	0.488669	0.00277573	21.7778
M00060	leucine	rs10736117	A	G	0.6265	-0.004	0.0009	8.497e-06	6.60687e-05	0.0597902	0.999118	0.00251832	19.7531
M00060	leucine	rs10763843	A	G	0.4283	-0.0042	0.0009	3.451e-06	0.0476236	0.0580753	0.412198	0.00277573	21.7778
M00060	leucine	rs10763940	A	G	0.3654	0.0048	0.0009	1.174e-07	0.0476014	0.0571958	0.405266	0.00362237	28.4444
M00060	leucine	rs10798580	A	G	0.4216	-0.0042	0.0009	3.64e-06	0.0551827	0.0577077	0.338948	0.00277573	21.7778
M00060	leucine	rs10810580	T	C	0.5583	0.0046	0.0009	3.282e-07	0.098062	0.05594	0.0796049	0.00332778	26.1235
M00060	leucine	rs10828678	A	G	0.5105	0.004	0.0009	7.202e-06	0.0233655	0.0558207	0.675521	0.00251832	19.7531
M00060	leucine	rs10887020	T	C	0.5133	0.004	0.0009	7.289e-06	-0.0536276	0.0557637	0.336203	0.00251832	19.7531
M00060	leucine	rs10923016	A	G	0.6191	0.0053	0.0009	2.88e-09	-0.0478687	0.0557212	0.3903	0.00441283	34.679
M00060	leucine	rs10937762	A	G	0.5674	0.0044	0.0009	1.528e-06	0.0975819	0.0563117	0.0831151	0.00304556	23.9012
M00060	leucine	rs10954411	A	T	0.3772	0.0043	0.0009	1.809e-06	0.0331964	0.0600762	0.580557	0.00290909	22.8272
M00060	leucine	rs10973683	A	C	0.4002	-0.0041	0.0009	6.541e-06	-0.0560268	0.0563843	0.320388	0.00264547	20.7531
M00060	leucine	rs11007082	T	G	0.3779	0.0043	0.0009	1.842e-06	-0.0202648	0.0593409	0.732728	0.00290909	22.8272
M00060	leucine	rs1104999	T	C	0.4822	0.0041	0.0009	3.51e-06	-0.0304752	0.0559887	0.586227	0.00264547	20.7531
M00060	leucine	rs11117808	A	C	0.4457	0.004	0.0009	8.398e-06	-0.065985	0.0566236	0.243887	0.00251832	19.7531
M00060	leucine	rs11124743	A	G	0.6354	0.0043	0.0009	1.91e-06	0.0268956	0.0573669	0.639189	0.00290909	22.8272
M00060	leucine	rs11144511	T	C	0.4497	-0.0042	0.0009	8.417e-06	0.0482438	0.0568739	0.396294	0.00277573	21.7778
M00060	leucine	rs11183620	A	G	0.4676	0.0041	0.0009	4.681e-06	-0.0472116	0.0586028	0.420462	0.00264547	20.7531
M00060	leucine	rs11203041	A	G	0.4458	-0.0043	0.0009	1.953e-06	-0.0477003	0.0559149	0.393611	0.00290909	22.8272
M00060	leucine	rs11578928	A	C	0.4246	0.0041	0.0009	4.748e-06	-0.0372901	0.0558243	0.50414	0.00264547	20.7531
M00060	leucine	rs11657125	T	C	0.5604	0.0041	0.0009	5.71e-06	-0.0500844	0.0557024	0.368577	0.00264547	20.7531
M00060	leucine	rs11868948	A	G	0.6435	-0.0042	0.0009	4.628e-06	0.154578	0.0551137	0.00503628	0.00277573	21.7778
M00060	leucine	rs11952637	A	G	0.4212	0.0043	0.0009	4.313e-06	-0.0177632	0.0559181	0.750739	0.00290909	22.8272
M00060	leucine	rs11988092	T	C	0.6185	-0.0046	0.0009	3.287e-07	-0.0786247	0.0559093	0.159638	0.00332778	26.1235
M00060	leucine	rs11999261	A	T	0.0943	-0.0087	0.0017	6.559e-07	-0.228842	0.106172	0.0311308	0.00333626	26.1903
M00060	leucine	rs12047618	T	G	0.3271	0.0046	0.0009	4.25e-07	-0.0920014	0.0597698	0.12374	0.00332778	26.1235
M00060	leucine	rs12196614	A	T	0.9386	0.0107	0.0024	6.418e-06	0.110437	0.0856011	0.197004	0.00253404	19.8767
M00060	leucine	rs12344504	T	C	0.5957	-0.004	0.0009	6.704e-06	-0.0401153	0.0570158	0.481693	0.00251832	19.7531
M00060	leucine	rs12468540	A	G	0.5563	0.0041	0.0009	5.758e-06	0.0237446	0.055827	0.670601	0.00264547	20.7531
M00060	leucine	rs12498703	A	G	0.5998	-0.0042	0.0009	2.86e-06	0.000194015	0.0561174	0.997241	0.00277573	21.7778
M00060	leucine	rs12517096	A	G	0.422	0.0041	0.0009	8.406e-06	-0.00240249	0.0557688	0.965638	0.00264547	20.7531
M00060	leucine	rs12612007	A	G	0.3461	0.0044	0.0009	1.202e-06	-0.0457084	0.060823	0.452354	0.00304556	23.9012
M00060	leucine	rs1278312	T	C	0.4008	-0.0042	0.0009	2.867e-06	-0.00220629	0.0566106	0.968912	0.00277573	21.7778
M00060	leucine	rs1292666	T	C	0.4667	0.0045	0.0009	6.441e-07	-0.0464219	0.0557901	0.405363	0.00318512	25
M00060	leucine	rs13130810	T	C	0.4401	0.004	0.0009	7.791e-06	-0.0750885	0.0573421	0.190371	0.00251832	19.7531
M00060	leucine	rs13147572	A	G	0.5809	-0.0047	0.0009	1.99e-07	-0.0422193	0.0558715	0.44986	0.00347353	27.2716
M00060	leucine	rs13165077	A	G	0.3821	0.0041	0.0009	8.983e-06	0.0345209	0.0572078	0.546222	0.00264547	20.7531
M00060	leucine	rs1334318	A	G	0.3572	0.0044	0.0009	1.008e-06	0.0176816	0.0562042	0.753068	0.00304556	23.9012
M00060	leucine	rs1360820	A	G	0.4963	-0.0042	0.0009	2.154e-06	0.003975	0.0556048	0.94301	0.00277573	21.7778
M00060	leucine	rs1368532	T	C	0.3842	-0.004	0.0009	8.855e-06	-0.0223256	0.0562404	0.691391	0.00251832	19.7531
M00060	leucine	rs1428203	T	G	0.4117	0.0045	0.0009	5.513e-07	-0.0183518	0.0558949	0.742665	0.00318512	25
M00060	leucine	rs1440581	T	C	0.4592	-0.0081	0.0009	1.441e-19	0.0702752	0.0563128	0.212052	0.0102467	81
M00060	leucine	rs1444212	A	G	0.6413	0.004	0.0009	9.483e-06	-0.0160001	0.0585332	0.784583	0.00251832	19.7531
M00060	leucine	rs1463301	T	C	0.5742	-0.0049	0.0009	7.493e-08	-0.0230435	0.0558205	0.679743	0.0037743	29.642
M00060	leucine	rs1519309	T	C	0.6543	-0.0043	0.0009	1.873e-06	-0.0253202	0.0652787	0.698105	0.00304556	23.9012
M00060	leucine	rs1541245	T	C	0.5318	-0.0048	0.0009	7.988e-08	-0.00664072	0.0560903	0.905756	0.00362237	28.4444
M00060	leucine	rs1558789	A	C	0.51	0.0045	0.0009	3.523e-07	0.11453	0.0556554	0.039605	0.00318512	25
M00060	leucine	rs1564480	A	G	0.4765	0.0045	0.0009	6.681e-07	0.0512858	0.0556853	0.357054	0.00318512	25
M00060	leucine	rs1654495	A	C	0.5709	0.0048	0.0009	1.036e-07	0.0862118	0.0562027	0.125043	0.00362237	28.4444
M00060	leucine	rs167648	A	C	0.4439	-0.0041	0.0009	4.515e-06	0.00483091	0.0557535	0.930952	0.00264547	20.7531
M00060	leucine	rs1677193	A	C	0.6122	-0.0044	0.0009	1.246e-06	-0.0292635	0.0564612	0.604253	0.00304556	23.9012
M00060	leucine	rs1705832	T	C	0.395	0.0043	0.0009	1.898e-06	0.0211166	0.0558153	0.705187	0.00290909	22.8272
M00060	leucine	rs17107974	T	C	0.1068	-0.0082	0.0017	1.496e-06	0.0392711	0.110566	0.722452	0.00296491	23.2664
M00060	leucine	rs17173197	T	C	0.3872	-0.0044	0.0009	2.464e-06	0.144306	0.0565408	0.0107031	0.00304556	23.9012
M00060	leucine	rs17238008	T	C	0.9385	-0.0115	0.0024	1.425e-06	-0.0921234	0.166066	0.579073	0.00292598	22.9601
M00060	leucine	rs1733198	A	G	0.6308	0.0049	0.0009	7.617e-08	0.0277893	0.0587251	0.636063	0.0037743	29.642
M00060	leucine	rs174476	T	C	0.4174	-0.0042	0.0009	5.703e-06	-0.0117149	0.0590725	0.842799	0.00277573	21.7778
M00060	leucine	rs1795964	A	G	0.4091	-0.0044	0.0009	1.978e-06	0.0959347	0.0567177	0.0907528	0.00304556	23.9012
M00060	leucine	rs1818106	A	C	0.501	0.005	0.001	5.733e-07	-0.0181068	0.0558929	0.745971	0.00318512	25
M00060	leucine	rs1822834	C	G	0.0629	0.0108	0.0024	6.594e-06	-0.0837941	0.143383	0.558946	0.00258151	20.25
M00060	leucine	rs1862710	A	G	0.5489	0.0047	0.0009	1.174e-07	-0.0445246	0.0581037	0.4435	0.00347353	27.2716
M00060	leucine	rs1871053	A	G	0.4513	-0.005	0.0009	2.401e-08	-0.0336707	0.056509	0.551277	0.00304556	23.9012
M00060	leucine	rs1872800	A	T	0.6438	-0.004	0.0009	8.247e-06	0.0721493	0.0575502	0.20996	0.00251832	19.7531
M00060	leucine	rs1884639	T	C	0.3865	0.0047	0.0009	2.316e-07	-0.052804	0.058564	0.367245	0.00347353	27.2716
M00060	leucine	rs1931001	T	G	0.3503	-0.0043	0.0009	1.622e-06	-0.0849953	0.0580612	0.143223	0.00290909	22.8272
M00060	leucine	rs1952935	A	C	0.5806	-0.0048	0.0009	1.069e-07	-0.0921313	0.0557281	0.0982834	0.00362237	28.4444
M00060	leucine	rs1971105	T	G	0.4305	-0.0041	0.0009	6.273e-06	-0.0472102	0.0558733	0.398138	0.00264547	20.7531
M00060	leucine	rs1995150	T	C	0.6102	0.004	0.0009	7.838e-06	0.00959937	0.0567655	0.865714	0.00251832	19.7531
M00060	leucine	rs1999120	A	G	0.5692	-0.0041	0.0009	4.039e-06	-0.00885961	0.0557451	0.873723	0.00264547	20.7531
M00060	leucine	rs2057435	A	G	0.535	0.0041	0.0009	7.945e-06	-0.0358631	0.0559352	0.521423	0.00264547	20.7531
M00060	leucine	rs2146498	A	G	0.5787	0.004	0.0009	8.041e-06	0.0347589	0.0554426	0.530701	0.00251832	19.7531
M00060	leucine	rs2273875	C	G	0.37	0.0043	0.0009	1.821e-06	0.0313504	0.0569919	0.582261	0.00290909	22.8272
M00060	leucine	rs2285137	T	C	0.9436	-0.0108	0.0024	5.351e-06	0.0634725	0.0956626	0.507008	0.00258151	20.25
M00060	leucine	rs2302423	A	G	0.55	0.0042	0.0009	2.818e-06	0.0343764	0.056257	0.541159	0.00277573	21.7778
M00060	leucine	rs2357713	T	G	0.447	-0.0042	0.0009	2.999e-06	0.0848449	0.0556627	0.127442	0.00277573	21.7778
M00060	leucine	rs2373642	A	G	0.0138	-0.0536	0.0117	4.722e-06	-0.0962878	0.15668	0.538851	0.00267526	20.9874
M00060	leucine	rs242082	T	C	0.3867	0.0048	0.0009	1.383e-07	0.0376995	0.0562872	0.503005	0.00362237	28.4444
M00060	leucine	rs2454043	A	C	0.588	-0.0047	0.0009	1.852e-07	-0.0237737	0.0590841	0.687412	0.00347353	27.2716
M00060	leucine	rs2465250	A	C	0.5503	0.0048	0.0009	7.761e-08	-0.0231794	0.0558907	0.678341	0.00362237	28.4444
M00060	leucine	rs2471650	T	C	0.5252	-0.0048	0.0009	1.16e-07	-0.146097	0.0554491	0.00841899	0.00362237	28.4444
M00060	leucine	rs2478832	T	C	0.3996	-0.0041	0.0009	8.046e-06	-0.0894438	0.0559773	0.110075	0.00264547	20.7531
M00060	leucine	rs248065	A	G	0.5081	-0.0048	0.0009	1.127e-07	0.0989654	0.0567192	0.081014	0.00362237	28.4444
M00060	leucine	rs2513896	A	G	0.3526	0.0042	0.001	9.648e-06	0.0603162	0.0584158	0.301823	0.00224953	17.64
M00060	leucine	rs2624695	T	C	0.5102	-0.004	0.0009	8.941e-06	-0.0706424	0.0561306	0.208198	0.00251832	19.7531
M00060	leucine	rs2667698	A	C	0.3681	0.0041	0.0009	7.071e-06	0.00330766	0.0558881	0.952806	0.00264547	20.7531
M00060	leucine	rs2713737	A	G	0.44	-0.006	0.001	1.973e-09	0.0688569	0.0558197	0.217367	0.00458015	36
M00060	leucine	rs2722276	A	G	0.523	0.0048	0.0009	8.702e-08	-0.0577775	0.0565384	0.306821	0.00362237	28.4444
M00060	leucine	rs2819322	T	C	0.4589	-0.0043	0.0009	1.789e-06	-0.00677548	0.0561406	0.903938	0.00290909	22.8272
M00060	leucine	rs2834578	T	C	0.3986	0.0045	0.0009	7.24e-07	-0.0967315	0.0562355	0.0854122	0.00318512	25
M00060	leucine	rs2834803	A	G	0.5707	0.004	0.0009	8.134e-06	0.00597237	0.0556511	0.914537	0.00251832	19.7531
M00060	leucine	rs2898645	T	C	0.545	-0.005	0.001	5.733e-07	-0.00732891	0.055557	0.89505	0.00318512	25
M00060	leucine	rs2933284	T	C	0.3898	0.0042	0.0009	2.86e-06	-0.0170989	0.0570347	0.764332	0.00277573	21.7778
M00060	leucine	rs308780	T	C	0.4655	-0.0042	0.0009	2.861e-06	0.0270265	0.0564342	0.632009	0.00277573	21.7778
M00060	leucine	rs3102519	A	G	0.375	0.0048	0.0009	7.83e-08	0.00241845	0.0562387	0.965699	0.00362237	28.4444
M00060	leucine	rs348869	A	G	0.5108	-0.0043	0.0009	1.954e-06	0.0559789	0.056138	0.318684	0.00290909	22.8272
M00060	leucine	rs3775574	A	G	0.6047	-0.0044	0.0009	3.133e-06	0.0319032	0.0568525	0.57469	0.00304556	23.9012
M00060	leucine	rs37959	T	C	0.3912	0.0044	0.0009	1.708e-06	0.0322722	0.0599713	0.590489	0.00304556	23.9012
M00060	leucine	rs3802681	T	C	0.6144	0.0045	0.0009	5.437e-07	0.000848233	0.0570843	0.988144	0.00318512	25
M00060	leucine	rs390836	A	T	0.415	0.0045	0.0009	8.059e-07	0.0141569	0.058864	0.809941	0.00318512	25
M00060	leucine	rs3924223	A	G	0.549	-0.0041	0.0009	6.182e-06	-0.0238006	0.0564627	0.67337	0.00264547	20.7531
M00060	leucine	rs4074961	T	C	0.4317	-0.0044	0.001	4.228e-06	0.0129011	0.0557499	0.816996	0.00246833	19.36
M00060	leucine	rs4077470	T	C	0.5403	-0.0045	0.0009	4.646e-07	0.00409241	0.0565014	0.94226	0.00318512	25
M00060	leucine	rs4148593	A	G	0.624	0.005	0.001	5.733e-07	0.0424021	0.0606601	0.484545	0.00318512	25
M00060	leucine	rs417144	T	C	0.3507	0.0046	0.0009	2.565e-07	0.0867232	0.0567855	0.126709	0.00332778	26.1235
M00060	leucine	rs4276770	A	G	0.3999	-0.0041	0.0009	5.113e-06	0.0262814	0.0575824	0.648093	0.00264547	20.7531
M00060	leucine	rs4499783	T	C	0.5958	-0.004	0.0009	7.582e-06	-0.00211518	0.0564205	0.970095	0.00251832	19.7531
M00060	leucine	rs4531478	A	G	0.4713	0.0041	0.0009	4.451e-06	-0.0361339	0.0630721	0.566714	0.00264547	20.7531
M00060	leucine	rs4681618	A	G	0.5793	-0.0042	0.0009	3.149e-06	0.106668	0.0562921	0.0581045	0.00277573	21.7778
M00060	leucine	rs4726308	T	G	0.3944	-0.0042	0.0009	3.346e-06	0.05066	0.0614454	0.409672	0.00277573	21.7778
M00060	leucine	rs4741887	A	G	0.4584	-0.0047	0.0009	1.68e-07	0.0861849	0.055701	0.121796	0.00347353	27.2716
M00060	leucine	rs4758270	A	G	0.6483	-0.0048	0.0009	2.013e-07	-0.0286006	0.0589283	0.627431	0.00362237	28.4444
M00060	leucine	rs4767788	A	G	0.4189	0.0047	0.0009	5.738e-07	-0.0466457	0.05726	0.415285	0.00347353	27.2716
M00060	leucine	rs477992	A	G	0.3228	-0.0047	0.0009	1.999e-07	0.042781	0.058911	0.467718	0.00347353	27.2716
M00060	leucine	rs4795552	A	G	0.3894	-0.0047	0.0009	1.545e-07	-0.0354931	0.058416	0.543458	0.00347353	27.2716
M00060	leucine	rs481781	T	C	0.5409	0.0044	0.0009	9.144e-07	0.0527568	0.0556988	0.343547	0.00304556	23.9012
M00060	leucine	rs4851946	A	G	0.5706	0.0042	0.0009	2.195e-06	0.0663542	0.0567042	0.241928	0.00277573	21.7778
M00060	leucine	rs4875397	A	G	0.5599	-0.0042	0.0009	3.037e-06	-0.0130028	0.0570351	0.819663	0.00277573	21.7778
M00060	leucine	rs4889294	T	C	0.5449	-0.0041	0.0009	3.646e-06	-0.0703162	0.0562568	0.211331	0.00264547	20.7531
M00060	leucine	rs4920094	A	G	0.3912	0.004	0.0009	7.179e-06	-0.0452206	0.0587889	0.441773	0.00251832	19.7531
M00060	leucine	rs4921412	C	G	0.3864	-0.0042	0.0009	2.781e-06	-0.0170288	0.0586128	0.77141	0.00277573	21.7778
M00060	leucine	rs4935115	A	G	0.529	0.0045	0.0009	5.754e-07	0.0626279	0.0557462	0.261247	0.00318512	25
M00060	leucine	rs4968791	A	G	0.5344	-0.0043	0.0009	1.476e-06	0.0039418	0.0559186	0.943802	0.00290909	22.8272
M00060	leucine	rs6003916	T	C	0.8966	0.0087	0.0018	1.057e-06	-0.0495532	0.0700866	0.479549	0.00297694	23.3611
M00060	leucine	rs606798	T	G	0.3722	0.004	0.0009	9.901e-06	-0.0440468	0.0599755	0.462696	0.00251832	19.7531
M00060	leucine	rs6103894	T	G	0.5939	-0.0043	0.0009	2.705e-06	-0.0307672	0.057392	0.591897	0.00290909	22.8272
M00060	leucine	rs618001	T	C	0.5857	0.0041	0.0009	4.176e-06	-0.0096281	0.0557534	0.862894	0.00264547	20.7531
M00060	leucine	rs623111	A	C	0.3678	0.0041	0.0009	6.376e-06	-0.0563914	0.0591427	0.340346	0.00264547	20.7531
M00060	leucine	rs631750	T	C	0.3544	0.0041	0.0009	7.506e-06	-0.0118299	0.0592202	0.841667	0.00264547	20.7531
M00060	leucine	rs637828	A	C	0.5424	0.0041	0.0009	5.812e-06	-0.0354819	0.0564943	0.529964	0.00264547	20.7531
M00060	leucine	rs6470194	A	G	0.406	0.005	0.001	5.733e-07	-0.0312887	0.057759	0.588017	0.00318512	25
M00060	leucine	rs6475359	A	G	0.4127	-0.0046	0.0009	3.573e-07	0.0723214	0.0560333	0.196813	0.00332778	26.1235
M00060	leucine	rs6518309	A	C	0.6195	0.0043	0.0009	1.78e-06	-0.00457563	0.0602085	0.939422	0.00290909	22.8272
M00060	leucine	rs6543342	T	C	0.3778	0.004	0.0009	8.561e-06	0.0178221	0.059151	0.763187	0.00251832	19.7531
M00060	leucine	rs6562776	A	G	0.6116	-0.0043	0.0009	1.645e-06	-0.0392705	0.0586447	0.503092	0.00290909	22.8272
M00060	leucine	rs6588636	T	C	0.611	-0.004	0.0009	9.935e-06	-0.0208745	0.0558977	0.70882	0.00251832	19.7531
M00060	leucine	rs6735596	A	C	0.6267	-0.0052	0.0009	1.153e-08	0.00560064	0.0586095	0.923871	0.00424858	33.3827
M00060	leucine	rs6737109	T	C	0.5761	0.0051	0.0009	1.454e-08	0.0241538	0.0558248	0.665253	0.00408741	32.1111
M00060	leucine	rs679563	A	G	0.4837	-0.0045	0.0009	7.128e-07	-0.0814338	0.0559597	0.145608	0.00318512	25
M00060	leucine	rs6820011	T	G	0.5152	-0.0051	0.0009	1.182e-08	0.0631041	0.0577233	0.274298	0.00408741	32.1111
M00060	leucine	rs6820313	T	G	0.5169	0.0049	0.0009	4.651e-08	0.0717891	0.0562936	0.202217	0.0037743	29.642
M00060	leucine	rs6822279	A	C	0.3969	-0.0041	0.0009	4.788e-06	0.0282182	0.0562819	0.61611	0.00264547	20.7531
M00060	leucine	rs682359	T	G	0.5813	0.004	0.0009	6.342e-06	0.00463718	0.057718	0.935965	0.00304556	23.9012
M00060	leucine	rs6833720	A	G	0.4766	-0.0046	0.0009	2.219e-07	-0.00146989	0.0559859	0.979054	0.00332778	26.1235
M00060	leucine	rs697311	A	G	0.3792	0.0041	0.0009	4.581e-06	0.114244	0.0564857	0.0431211	0.00264547	20.7531
M00060	leucine	rs6982408	T	G	0.4435	-0.0042	0.0009	2.322e-06	-0.0185318	0.0557472	0.739568	0.00277573	21.7778
M00060	leucine	rs699856	T	C	0.3661	0.004	0.0009	7.449e-06	-0.103883	0.0562202	0.0646324	0.00251832	19.7531
M00060	leucine	rs7073430	A	C	0.4008	0.004	0.0009	9.946e-06	0.0236559	0.0581207	0.683998	0.00251832	19.7531
M00060	leucine	rs7121554	T	C	0.2573	-0.007	0.0016	6.309e-06	0.0364265	0.0637566	0.567772	0.00244043	19.1406
M00060	leucine	rs7137008	A	G	0.4468	0.0046	0.0009	2.601e-07	-0.0920593	0.0562662	0.101811	0.00332778	26.1235
M00060	leucine	rs720293	A	G	0.4312	0.0043	0.0009	2.528e-06	-0.105719	0.057089	0.0640501	0.00290909	22.8272
M00060	leucine	rs720625	A	G	0.6267	-0.0046	0.0009	4.655e-07	-0.134194	0.0565566	0.0176567	0.00332778	26.1235
M00060	leucine	rs720816	A	G	0.5425	0.004	0.0009	7.764e-06	-0.0364329	0.0563841	0.518178	0.00251832	19.7531
M00060	leucine	rs7301176	T	C	0.4603	0.0043	0.0009	1.861e-06	-0.0481336	0.0559319	0.389473	0.00290909	22.8272
M00060	leucine	rs7329192	T	C	0.5277	-0.0042	0.0009	3.165e-06	0.0444755	0.0565775	0.43181	0.00277573	21.7778
M00060	leucine	rs7366464	T	C	0.1258	-0.0075	0.0017	7.783e-06	0.0070045	0.0801826	0.930388	0.00248151	19.4637
M00060	leucine	rs7513382	T	G	0.5171	-0.004	0.0009	7.052e-06	0.0237015	0.0558226	0.671138	0.00251832	19.7531
M00060	leucine	rs757378	A	T	0.6095	-0.0042	0.0009	3.565e-06	0.00745558	0.0563983	0.89483	0.00277573	21.7778
M00060	leucine	rs7574695	T	C	0.4769	-0.0041	0.0009	5.967e-06	-0.0121324	0.0557445	0.827707	0.00264547	20.7531
M00060	leucine	rs7584322	A	C	0.4742	-0.0048	0.0009	7.033e-08	0.0405068	0.0578341	0.48368	0.00362237	28.4444
M00060	leucine	rs7584842	T	C	0.5379	-0.0051	0.0009	1.892e-08	-0.050758	0.0568084	0.371593	0.00392931	30.8642
M00060	leucine	rs759456	T	G	0.6263	0.0042	0.0009	3.733e-06	-0.079658	0.0573805	0.165063	0.00277573	21.7778
M00060	leucine	rs7622687	A	G	0.4032	-0.0041	0.0009	5.212e-06	-0.066239	0.0559549	0.236495	0.00264547	20.7531
M00060	leucine	rs7625991	A	C	0.345	-0.0042	0.0009	5.897e-06	0.00461446	0.0589889	0.937648	0.00277573	21.7778
M00060	leucine	rs7647029	A	G	0.6479	0.0053	0.0009	1.021e-08	0.064552	0.0569907	0.25735	0.00441283	34.679
M00060	leucine	rs7685009	A	G	0.6582	-0.0045	0.0009	6.437e-07	0.106477	0.0604867	0.0783502	0.00318512	25
M00060	leucine	rs7689825	T	C	0.643	0.0046	0.0009	3.97e-07	0.0759335	0.0574819	0.186501	0.00332778	26.1235
M00060	leucine	rs769630	T	C	0.6016	0.0041	0.0009	5.064e-06	-0.0297203	0.0561057	0.596307	0.00264547	20.7531
M00060	leucine	rs7738860	T	C	0.4518	-0.0044	0.0009	1.312e-06	-0.0978714	0.0557732	0.0792921	0.00304556	23.9012
M00060	leucine	rs7795093	A	G	0.3813	-0.0044	0.0009	1.474e-06	-0.0208641	0.056817	0.713459	0.00304556	23.9012
M00060	leucine	rs7825809	T	C	0.4319	-0.0047	0.0009	1.549e-07	-0.0186738	0.0578249	0.746743	0.00347353	27.2716
M00060	leucine	rs7911876	T	C	0.4276	0.0043	0.0009	2.757e-06	-0.0488475	0.0564045	0.386479	0.00290909	22.8272
M00060	leucine	rs7915	A	C	0.6374	-0.0049	0.0009	5.82e-08	0.0855073	0.0591498	0.148288	0.0037743	29.642
M00060	leucine	rs7923885	A	G	0.5257	-0.0044	0.0009	8.078e-07	0.0176929	0.0565764	0.754489	0.00304556	23.9012
M00060	leucine	rs7968823	T	C	0.4688	-0.004	0.0009	8.712e-06	0.0317469	0.0556257	0.568187	0.00251832	19.7531
M00060	leucine	rs797348	A	G	0.6447	0.004	0.0009	9.666e-06	0.0159464	0.0612534	0.794606	0.00251832	19.7531
M00060	leucine	rs7996613	T	C	0.4683	-0.004	0.0009	9.674e-06	0.0543308	0.0554035	0.326771	0.00251832	19.7531
M00060	leucine	rs8003702	T	G	0.536	0.0042	0.0009	2.446e-06	-0.0658473	0.0554994	0.235444	0.00277573	21.7778
M00060	leucine	rs8012205	A	G	0.4966	-0.0042	0.0009	2.564e-06	0.0617031	0.055456	0.265859	0.00277573	21.7778
M00060	leucine	rs8023420	A	C	0.0972	-0.0076	0.0017	8.852e-06	0.0312235	0.0929868	0.737035	0.00254796	19.9862
M00060	leucine	rs8131355	A	G	0.5488	-0.0041	0.0009	5.681e-06	-0.107068	0.0555747	0.0540331	0.00264547	20.7531
M00060	leucine	rs825885	A	G	0.1469	-0.0097	0.002	1.558e-06	-0.0948826	0.0694666	0.171979	0.00299744	23.5225
M00060	leucine	rs849327	A	G	0.3492	0.0042	0.0009	3.45e-06	-0.0509538	0.0585744	0.384355	0.00277573	21.7778
M00060	leucine	rs891878	T	G	0.4844	-0.0041	0.0009	6.034e-06	0.0771119	0.056135	0.169539	0.00264547	20.7531
M00060	leucine	rs899273	T	C	0.5202	0.0042	0.0009	3.334e-06	0.022122	0.0556523	0.690997	0.00277573	21.7778
M00060	leucine	rs900532	T	C	0.4524	-0.0044	0.0009	8.99e-07	0.0932249	0.0559456	0.0956445	0.00304556	23.9012
M00060	leucine	rs911981	A	G	0.5283	-0.0047	0.0009	2.403e-07	-0.00872896	0.0563656	0.876929	0.00347353	27.2716
M00060	leucine	rs923818	A	G	0.5072	0.0041	0.0009	6.232e-06	-0.00504518	0.0560536	0.928282	0.00264547	20.7531
M00060	leucine	rs9289408	T	C	0.4701	0.0047	0.0009	2.45e-07	0.078775	0.0559346	0.15903	0.00347353	27.2716
M00060	leucine	rs9292230	T	C	0.6218	0.0041	0.0009	4.63e-06	-0.00513744	0.0561821	0.927141	0.00264547	20.7531
M00060	leucine	rs9322464	T	C	0.47	0.004	0.0009	8.271e-06	0.00228224	0.0583958	0.968825	0.00251832	19.7531
M00060	leucine	rs9369741	T	G	0.5822	0.0043	0.0009	2.415e-06	-0.0340149	0.0568856	0.549872	0.00290909	22.8272
M00060	leucine	rs9394683	T	C	0.5195	-0.004	0.0009	9.054e-06	0.121861	0.0560846	0.0297941	0.00251832	19.7531
M00060	leucine	rs9403527	T	C	0.3456	0.0045	0.0009	9.914e-07	-0.0226863	0.0595141	0.703059	0.00318512	25
M00060	leucine	rs9541214	T	C	0.6529	-0.005	0.0009	3.4e-08	0.0673743	0.0579762	0.245194	0.00277573	21.7778
M00060	leucine	rs979242	T	C	0.3692	-0.0043	0.0009	2.45e-06	-0.0417357	0.0564729	0.459884	0.00290909	22.8272
M00060	leucine	rs982790	T	C	0.4106	-0.0044	0.0009	3.74e-06	-0.0264522	0.0569859	0.642512	0.00304556	23.9012
M00060	leucine	rs9837954	T	C	0.6418	-0.0043	0.0009	2.636e-06	-0.0458878	0.0583824	0.431875	0.00290909	22.8272
M00060	leucine	rs9889080	A	G	0.1641	0.0074	0.0016	4.211e-06	0.0516022	0.0766324	0.50071	0.00272652	21.3906
M00060	leucine	rs989960	T	C	0.4175	0.0041	0.0009	4.662e-06	-0.0605506	0.0556087	0.276212	0.00264547	20.7531
M00060	leucine	rs9903421	T	C	0.5633	-0.0041	0.0009	7.394e-06	-0.0172574	0.0562168	0.758859	0.00264547	20.7531
M00063	cholesterol	rs10011091	T	C	0.8159	0.0086	0.0018	2.151e-06	-0.0174365	0.0847486	0.836991	0.00290909	22.8272
M00063	cholesterol	rs1005596	A	G	0.1014	0.0115	0.0025	4.195e-06	-0.0395813	0.126315	0.754012	0.0026972	21.16
M00063	cholesterol	rs10207315	T	G	0.2432	0.0078	0.0017	4.789e-06	-0.00860568	0.0725339	0.905558	0.00268346	21.0519
M00063	cholesterol	rs10493549	A	G	0.7989	-0.009	0.0017	2.274e-07	-0.066506	0.0726506	0.359971	0.00356948	28.0277
M00063	cholesterol	rs1077834	T	C	0.7912	-0.0113	0.0023	6.867e-07	-0.000393916	0.0636391	0.995061	0.00307563	24.138
M00063	cholesterol	rs11022174	A	G	0.295	0.0101	0.0023	7.361e-06	0.106026	0.058135	0.0681852	0.00245861	19.2836
M00063	cholesterol	rs11106131	T	G	0.2379	-0.0089	0.0019	1.807e-06	-0.031137	0.068435	0.649119	0.00279658	21.9418
M00063	cholesterol	rs11111293	T	C	0.7914	-0.008	0.0018	6.118e-06	0.102186	0.0664922	0.124339	0.00251832	19.7531
M00063	cholesterol	rs1124515	A	G	0.2539	-0.0078	0.0017	6.006e-06	-0.0300301	0.0630473	0.633852	0.00268346	21.0519
M00063	cholesterol	rs11610936	T	C	0.0989	-0.0121	0.0025	1.343e-06	-0.0991378	0.0965663	0.304595	0.00298513	23.4256
M00063	cholesterol	rs11813145	A	G	0.3414	0.0076	0.0017	5.867e-06	-0.0222073	0.0612152	0.716774	0.00254796	19.9862
M00063	cholesterol	rs12648765	A	G	0.9861	0.0564	0.0122	3.568e-06	-0.356907	0.288566	0.21615	0.00272411	21.3717
M00063	cholesterol	rs12881791	T	G	0.7603	-0.0083	0.0018	5.911e-06	0.0889113	0.0604865	0.141579	0.00271021	21.2623
M00063	cholesterol	rs12896813	T	C	0.1853	-0.0082	0.0018	3.524e-06	0.0304471	0.0744524	0.682579	0.00264547	20.7531
M00063	cholesterol	rs1411983	A	T	0.594	-0.0073	0.0017	9.208e-06	-0.0573397	0.0573097	0.317058	0.00235124	18.4394
M00063	cholesterol	rs1433904	T	C	0.0228	0.0442	0.0097	5.056e-06	0.15297	0.209238	0.464728	0.0026468	20.7635
M00063	cholesterol	rs1479402	T	C	0.0137	0.0306	0.0068	6.854e-06	0.446779	0.373307	0.231379	0.00258151	20.25
M00063	cholesterol	rs17182784	T	C	0.253	-0.0082	0.0017	2.1e-06	-0.0201191	0.0595378	0.735423	0.00296491	23.2664
M00063	cholesterol	rs17293443	T	C	0.7718	0.0078	0.0017	8.091e-06	0.0184645	0.0631164	0.769869	0.00268346	21.0519
M00063	cholesterol	rs17683567	T	C	0.2146	0.0078	0.0017	7.567e-06	0.0415553	0.0710294	0.558519	0.00268346	21.0519
M00063	cholesterol	rs17728920	A	C	0.1768	0.0081	0.0018	5.299e-06	-0.029886	0.0786703	0.704028	0.00258151	20.25
M00063	cholesterol	rs17765253	A	G	0.1845	0.0096	0.0018	8.265e-08	0.00709009	0.0657214	0.91409	0.00362237	28.4444
M00063	cholesterol	rs2026590	T	G	0.2176	0.008	0.0017	3.764e-06	-0.142683	0.0689082	0.0383946	0.00282245	22.1453
M00063	cholesterol	rs2050223	A	G	0.2016	-0.0078	0.0017	7.22e-06	0.00174631	0.0713413	0.980471	0.00268346	21.0519
M00063	cholesterol	rs2130712	A	C	0.92	0.0165	0.0032	2.429e-07	0.205195	0.126782	0.105556	0.00338661	26.5869
M00063	cholesterol	rs2259571	T	G	0.6893	-0.0078	0.0017	2.864e-06	-0.186816	0.0599468	0.00183096	0.00268346	21.0519
M00063	cholesterol	rs2407893	A	G	0.427	0.0079	0.0016	1.285e-06	0.060261	0.0568811	0.289408	0.00310623	24.3789
M00063	cholesterol	rs2869804	A	G	0.2489	0.0078	0.0017	6.503e-06	0.024533	0.0677855	0.717411	0.00268346	21.0519
M00063	cholesterol	rs2870664	T	C	0.4767	0.0147	0.0031	1.602e-06	-0.130143	0.0580217	0.0248966	0.00286574	22.486
M00063	cholesterol	rs3747924	T	C	0.1781	0.0083	0.0018	4.243e-06	0.0657371	0.07106	0.354918	0.00271021	21.2623
M00063	cholesterol	rs3802195	T	G	0.1886	0.0086	0.0018	1.132e-06	-0.136138	0.0804157	0.090469	0.00290909	22.8272
M00063	cholesterol	rs3869132	T	C	0.2494	0.0079	0.0017	4.063e-06	0.0889045	0.0580487	0.125633	0.00275252	21.5952
M00063	cholesterol	rs3897960	A	T	0.2083	-0.0084	0.0017	1.287e-06	0.0958616	0.0725782	0.186566	0.00311085	24.4152
M00063	cholesterol	rs4401492	T	G	0.1795	0.0082	0.0018	4.515e-06	-0.0679997	0.0756575	0.368768	0.00264547	20.7531
M00063	cholesterol	rs445925	A	G	0.079	-0.025	0.004	4.105e-10	0.0330551	0.106178	0.75556	0.00496785	39.0625
M00063	cholesterol	rs4602115	T	G	0.7133	0.0146	0.0033	7.651e-06	-0.000923444	0.0627746	0.988263	0.00249554	19.5739
M00063	cholesterol	rs4941743	T	C	0.2179	0.0087	0.0017	3.282e-07	0.0695777	0.0633301	0.27192	0.00333626	26.1903
M00063	cholesterol	rs602633	T	G	0.2163	-0.0102	0.0017	5.024e-09	0.026358	0.067515	0.69624	0.00458015	36
M00063	cholesterol	rs6438950	C	G	0.9036	0.0131	0.0025	1.54e-07	-0.0648408	0.0840672	0.440532	0.00349713	27.4576
M00063	cholesterol	rs6511720	T	G	0.1197	-0.0136	0.0027	3.688e-07	0.11868	0.0920285	0.197191	0.00323233	25.3717
M00063	cholesterol	rs6573766	T	G	0.8061	-0.0085	0.0018	1.549e-06	0.014721	0.0629688	0.815153	0.00284203	22.2994
M00063	cholesterol	rs6603141	A	G	0.258	-0.0081	0.0017	2.608e-06	0.135338	0.0660115	0.0403422	0.00289324	22.7024
M00063	cholesterol	rs6970076	T	C	0.7679	-0.0079	0.0017	4.366e-06	0.0354102	0.0619999	0.567909	0.00275252	21.5952
M00063	cholesterol	rs7595385	T	C	0.9759	0.0237	0.0051	3.833e-06	0.09776	0.131893	0.458569	0.00275252	21.5952
M00063	cholesterol	rs810551	C	G	0.7904	0.008	0.0017	4.659e-06	-0.00924844	0.0664168	0.889254	0.00282245	22.1453
M00063	cholesterol	rs871748	T	C	0.182	-0.0082	0.0018	8.562e-06	0.0922273	0.0693842	0.183774	0.00264547	20.7531
M00063	cholesterol	rs886282	T	C	0.1989	0.0081	0.0018	3.711e-06	0.0739305	0.0668553	0.2688	0.00258151	20.25
M00063	cholesterol	rs927961	T	G	0.7597	-0.0079	0.0017	5.057e-06	0.0147014	0.0716803	0.837496	0.00275252	21.5952
M00064	phenylalanine	rs10050054	T	C	0.9828	-0.0325	0.0069	2.583e-06	-0.623312	0.362261	0.0853198	0.00282755	22.1855
M00064	phenylalanine	rs1498694	A	G	0.4035	0.0075	0.0011	7.336e-11	0.0232141	0.0565901	0.681648	0.00590657	46.4876
M00064	phenylalanine	rs1565225	A	G	0.245	0.007	0.0015	2.342e-06	0.0430658	0.0594452	0.468782	0.00277573	21.7778
M00064	phenylalanine	rs2905873	A	C	0.6858	0.0055	0.0012	2.966e-06	-0.0149464	0.0628409	0.812001	0.00267775	21.0069
M00064	phenylalanine	rs6831907	T	C	0.0395	0.0206	0.0046	7.053e-06	0.0456859	0.162346	0.778397	0.00255669	20.0548
M00513	creatinine	rs10426415	A	G	0.878	-0.0086	0.0018	3.109e-06	0.00597674	0.0762776	0.937546	0.00290909	22.8272
M00513	creatinine	rs10519445	A	G	0.5338	-0.0045	0.0009	1.846e-06	-0.0191808	0.0556771	0.730469	0.00318512	25
M00513	creatinine	rs11054328	T	C	0.1072	0.0088	0.0018	1.456e-06	-0.0293905	0.0960395	0.759586	0.00304556	23.9012
M00513	creatinine	rs1116866	T	C	0.1035	0.0094	0.0018	2.866e-07	0.15705	0.0916136	0.0864789	0.00347353	27.2716
M00513	creatinine	rs11638382	T	C	0.1875	-0.0171	0.0038	5.062e-06	0.0258026	0.0742735	0.728291	0.00258151	20.25
M00513	creatinine	rs11694230	T	C	0.3363	-0.0075	0.0017	9.003e-06	-0.0239292	0.056081	0.669605	0.00248151	19.4637
M00513	creatinine	rs12175103	A	C	0.4153	0.0048	0.0009	4.863e-07	-0.0610424	0.0562576	0.277899	0.00362237	28.4444
M00513	creatinine	rs12324230	T	C	0.5209	0.0042	0.0009	8.677e-06	-0.00547898	0.0556503	0.921572	0.00277573	21.7778
M00513	creatinine	rs12801550	T	C	0.8705	0.0088	0.0018	9.639e-07	-0.082142	0.0889154	0.355579	0.00304556	23.9012
M00513	creatinine	rs13031396	T	G	0.2473	-0.0076	0.0017	9.166e-06	0.157613	0.0654831	0.0160876	0.00254796	19.9862
M00513	creatinine	rs1374355	A	T	0.1077	0.0083	0.0019	8.594e-06	0.0658403	0.0884801	0.4568	0.00243311	19.0831
M00513	creatinine	rs1498350	A	C	0.4954	0.0045	0.001	1.879e-06	0.052823	0.0579417	0.361949	0.00258151	20.25
M00513	creatinine	rs17533525	T	C	0.1534	0.0082	0.0018	5.037e-06	0.0436283	0.0643345	0.497677	0.00264547	20.7531
M00513	creatinine	rs1955135	A	C	0.8659	0.008	0.0018	9.994e-06	-0.0432564	0.0787663	0.582887	0.00251832	19.7531
M00513	creatinine	rs1990178	T	C	0.1943	-0.0164	0.0036	6.272e-06	-0.0240207	0.067138	0.720508	0.00264547	20.7531
M00513	creatinine	rs2042499	A	C	0.4837	0.0052	0.0009	4.883e-08	-0.0698687	0.0555758	0.208689	0.00424858	33.3827
M00513	creatinine	rs2048277	A	G	0.8956	0.0083	0.0019	8.751e-06	0.036649	0.139973	0.793454	0.00243311	19.0831
M00513	creatinine	rs2289804	A	G	0.9343	-0.0143	0.0027	1.246e-07	-0.0395493	0.0916171	0.665974	0.00357241	28.0508
M00513	creatinine	rs2521310	T	C	0.874	0.009	0.002	6.795e-06	-0.0941867	0.0695765	0.175828	0.00258151	20.25
M00513	creatinine	rs394282	A	T	0.1112	-0.0163	0.0033	1.016e-06	0.0311068	0.0834013	0.709165	0.00310861	24.3976
M00513	creatinine	rs4460629	T	C	0.5224	-0.0045	0.001	2.205e-06	-0.0785528	0.0556724	0.15825	0.00258151	20.25
M00513	creatinine	rs6502247	A	G	0.119	-0.009	0.002	6.795e-06	0.240999	0.0896299	0.00717034	0.00258151	20.25
M00513	creatinine	rs6663614	A	C	0.2085	-0.0104	0.0022	3.057e-06	0.132967	0.0696875	0.0563858	0.00284809	22.3471
M00513	creatinine	rs9312777	T	C	0.4788	0.0043	0.0009	4.677e-06	0.0258304	0.0573856	0.652624	0.00290909	22.8272
M00513	creatinine	rs9456538	A	G	0.1493	-0.0082	0.0018	4.198e-06	-0.090554	0.0676429	0.180666	0.00264547	20.7531
M00527	lactate	rs10788232	T	C	0.6825	-0.0111	0.0024	2.464e-06	-0.0702379	0.0570762	0.218473	0.00272652	21.3906
M00527	lactate	rs1193345	A	G	0.9357	-0.0216	0.0045	1.434e-06	-0.0431698	0.0941943	0.646733	0.00293614	23.04
M00527	lactate	rs1330523	A	G	0.2326	-0.0117	0.0024	1.561e-06	-0.0980939	0.0681668	0.150143	0.00302833	23.7656
M00527	lactate	rs13403441	A	T	0.8588	-0.0235	0.0048	1.019e-06	-0.0543622	0.080248	0.498135	0.00305419	23.9692
M00527	lactate	rs16937124	A	C	0.9471	-0.021	0.0046	5.622e-06	0.0384111	0.124262	0.757236	0.00265668	20.8412
M00527	lactate	rs1876100	A	T	0.2626	-0.0106	0.0024	9.204e-06	0.0269426	0.0602377	0.65468	0.00248702	19.5069
M00527	lactate	rs2000812	T	C	0.8223	0.0111	0.0025	9.7e-06	0.0144665	0.0635615	0.819958	0.0025133	19.7136
M00527	lactate	rs3785024	A	G	0.9469	-0.0223	0.0049	5.562e-06	-0.0967434	0.118862	0.415696	0.00264022	20.7118
M00527	lactate	rs4635489	A	G	0.0177	0.0364	0.008	5.663e-06	0.282923	0.158983	0.075145	0.00263904	20.7025
M00527	lactate	rs4718532	T	C	0.5052	-0.016	0.0035	6.605e-06	0.0300795	0.0559592	0.590904	0.00266389	20.898
M00527	lactate	rs723526	A	G	0.1994	-0.011	0.0024	6.624e-06	0.042671	0.0760496	0.574733	0.00267775	21.0069
M00527	lactate	rs780093	T	C	0.4	0.0117	0.0023	1.887e-07	0.018178	0.0583412	0.755358	0.0035408	27.8017
M00542	3-hydroxybutyrate (BHBA)	rs11224003	A	G	0.177	0.0419	0.0093	7.072e-06	-0.0585918	0.0751388	0.43552	0.00258766	20.2984
M00542	3-hydroxybutyrate (BHBA)	rs11719883	C	G	0.8445	-0.0524	0.0103	3.864e-07	-0.0289951	0.0727531	0.690232	0.00329705	25.8814
M00542	3-hydroxybutyrate (BHBA)	rs13288937	A	C	0.0205	0.2488	0.0526	2.287e-06	0.344204	0.323965	0.28802	0.00285141	22.3733
M00542	3-hydroxybutyrate (BHBA)	rs2295758	T	C	0.9754	-0.1137	0.0255	8.568e-06	0.00831017	0.172688	0.961619	0.0025346	19.8811
M00542	3-hydroxybutyrate (BHBA)	rs2711506	A	G	0.5343	-0.0326	0.0072	6.349e-06	-0.0695789	0.0561313	0.215133	0.00261339	20.5008
M00542	3-hydroxybutyrate (BHBA)	rs4297577	T	C	0.0384	0.0977	0.0209	2.938e-06	-0.108449	0.173626	0.532223	0.0027852	21.8523
M00542	3-hydroxybutyrate (BHBA)	rs4838537	T	C	0.0133	0.3226	0.0699	3.964e-06	-0.157776	0.153374	0.30362	0.00271497	21.2997
M00542	3-hydroxybutyrate (BHBA)	rs6493912	T	C	0.7431	-0.0368	0.0081	5.359e-06	0.0310192	0.067246	0.644598	0.00263119	20.6408
M00542	3-hydroxybutyrate (BHBA)	rs7314742	T	G	0.2662	-0.0358	0.008	8.508e-06	0.00630645	0.0670581	0.925074	0.00255298	20.0256
M00542	3-hydroxybutyrate (BHBA)	rs8000457	T	C	0.9661	-0.2093	0.0433	1.351e-06	-0.0116285	0.12206	0.924101	0.00297741	23.3648
M00553	cotinine	rs1176413	T	C	0.1873	-0.1032	0.0219	2.545e-06	-0.0687707	0.0754555	0.36208	0.00283016	22.206
M00553	cotinine	rs12440014	C	G	0.7673	0.1008	0.0213	2.18e-06	0.0313027	0.0623416	0.615586	0.00285425	22.3956
M00553	cotinine	rs1556938	T	G	0.0466	-0.1815	0.041	9.589e-06	-0.194224	0.0915274	0.0338353	0.00249845	19.5968
M00553	cotinine	rs1605457	T	C	0.9643	0.3731	0.08	3.097e-06	0.156714	0.0899112	0.0813355	0.00277227	21.7506
M00553	cotinine	rs16830773	C	G	0.0197	-0.5244	0.1007	1.922e-07	-0.315633	0.166967	0.0587057	0.0034541	27.1185
M00553	cotinine	rs17800513	T	G	0.1085	-0.1308	0.0273	1.575e-06	0.00866016	0.0748581	0.9079	0.00292543	22.9557
M00553	cotinine	rs1818902	T	C	0.9701	0.5718	0.1255	5.205e-06	-0.283714	0.323279	0.380154	0.00264619	20.7587
M00553	cotinine	rs2075317	T	C	0.5417	0.0732	0.0165	9.187e-06	-0.00313373	0.055648	0.955092	0.00250919	19.6813
M00553	cotinine	rs2211372	T	C	0.985	0.3317	0.0696	1.869e-06	-0.580175	0.293695	0.0482192	0.00289457	22.7129
M00553	cotinine	rs2234233	A	G	0.135	-0.1234	0.0248	6.376e-07	0.0704436	0.0752535	0.34923	0.00315447	24.7586
M00553	cotinine	rs6468437	T	C	0.8334	0.1246	0.0277	6.86e-06	0.108284	0.0759705	0.154057	0.00257944	20.2338
M00553	cotinine	rs6816298	A	G	0.8254	0.1842	0.0403	4.76e-06	0.00852098	0.0705884	0.903918	0.00266307	20.8915
M00553	cotinine	rs7359970	C	G	0.8975	0.2147	0.0451	1.927e-06	0.102642	0.0862212	0.23387	0.00288819	22.6627
M00553	cotinine	rs7482087	T	C	0.0254	-0.5162	0.1064	1.237e-06	-0.154653	0.199836	0.43899	0.0029993	23.5371
M00553	cotinine	rs7701941	C	G	0.0194	-0.5561	0.1115	6.097e-07	0.022125	0.176786	0.900404	0.00316919	24.8746
M00553	cotinine	rs9614985	A	G	0.4177	-0.0855	0.0177	1.283e-06	0.00977467	0.0561042	0.86169	0.00297347	23.3338
M00569	caffeine	rs1039293	A	G	0.4948	0.0709	0.0153	3.393e-06	-0.0115575	0.0560617	0.836668	0.0027371	21.4738
M00569	caffeine	rs10935899	C	G	0.8197	-0.0506	0.011	4.539e-06	-0.0192565	0.0703733	0.784366	0.0026972	21.16
M00569	caffeine	rs1397829	A	G	0.5328	0.042	0.0085	7.076e-07	0.137374	0.0559377	0.0140559	0.00311085	24.4152
M00569	caffeine	rs16902976	T	G	0.0232	-0.1325	0.0294	6.361e-06	0.0072642	0.151651	0.961795	0.0025893	20.3113
M00569	caffeine	rs2446427	T	C	0.8371	-0.0554	0.0122	5.211e-06	2.33482e-05	0.0880811	0.999788	0.00262862	20.6205
M00569	caffeine	rs2472297	T	C	0.2362	-0.0668	0.0104	1.502e-10	0.000542125	0.0644012	0.993284	0.00524534	41.2559
M00569	caffeine	rs2493277	C	G	0.6552	0.0605	0.0127	1.914e-06	0.0211745	0.0601492	0.724813	0.00289212	22.6936
M00569	caffeine	rs28393181	T	C	0.7961	-0.0927	0.0184	4.711e-07	-0.134467	0.0733132	0.0666331	0.00323362	25.3819
M00569	caffeine	rs6603123	T	G	0.3939	0.0865	0.0193	7.84e-06	0.004436	0.0561337	0.937012	0.0025608	20.0871
M00569	caffeine	rs6968554	A	G	0.3756	0.0644	0.0086	8.677e-14	0.0382642	0.0588817	0.51579	0.00711614	56.0757
M00569	caffeine	rs8096497	A	G	0.097	0.089	0.0163	4.836e-08	-0.162969	0.086753	0.0603073	0.00379598	29.8129
M00569	caffeine	rs946712	A	C	0.9559	0.1039	0.0212	9.586e-07	0.371334	0.178707	0.037719	0.00306055	24.0192
M00575	arabinose	rs12091176	A	G	0.0264	0.127	0.0271	2.814e-06	-0.0494299	0.0769859	0.520831	0.00279913	21.9618
M00575	arabinose	rs12426131	A	G	0.1446	0.0246	0.0051	1.681e-06	0.0242471	0.0779261	0.755684	0.00296491	23.2664
M00575	arabinose	rs33976862	C	G	0.0674	0.0602	0.0135	7.764e-06	0.0509149	0.131162	0.697879	0.00253509	19.885
M00575	arabinose	rs526744	T	C	0.243	-0.021	0.0042	7.141e-07	-0.0473209	0.0683783	0.488909	0.00318512	25
M00575	arabinose	rs7790791	T	C	0.0873	0.0594	0.013	4.672e-06	-0.0606416	0.0877319	0.48943	0.00266134	20.8779
M00577	fructose	rs2456584	A	G	0.5393	-0.0179	0.0037	1.635e-06	0.0295059	0.0561172	0.599033	0.00298247	23.4047
M00577	fructose	rs4663119	A	G	0.0773	0.0331	0.0074	7.324e-06	-0.143939	0.105991	0.174456	0.00255067	20.0075
M00577	fructose	rs661454	A	G	0.0848	0.0317	0.0065	1.313e-06	0.0994683	0.116055	0.391402	0.00303071	23.7844
M00584	mannose	rs10736	T	C	0.2011	-0.0118	0.0026	4.731e-06	-0.0622563	0.0667699	0.351129	0.00262571	20.5976
M00584	mannose	rs10982244	A	G	0.6098	-0.0177	0.004	8.931e-06	0.0416871	0.0558363	0.455308	0.00249639	19.5806
M00584	mannose	rs11676911	A	G	0.0216	-0.0429	0.0084	3.659e-07	0.015267	0.170538	0.928667	0.00332263	26.0829
M00584	mannose	rs1181723	A	G	0.2086	0.0116	0.0026	5.629e-06	0.0403296	0.0761284	0.59628	0.00253768	19.9053
M00584	mannose	rs12218544	C	G	0.0836	-0.019	0.0039	1.28e-06	-0.101587	0.0984779	0.302271	0.00302436	23.7344
M00584	mannose	rs12414366	C	G	0.7696	0.0214	0.0047	4.889e-06	-0.0477424	0.0601416	0.427292	0.00264274	20.7316
M00584	mannose	rs12474099	A	G	0.0649	-0.0202	0.0043	1.968e-06	-0.105516	0.107107	0.324551	0.00281264	22.0681
M00584	mannose	rs1260326	T	C	0.4088	-0.0439	0.0024	1.296e-77	0.0318036	0.0584535	0.586384	0.00277573	21.7778
M00584	mannose	rs13016086	T	C	0.8778	-0.0162	0.0033	1.088e-06	0.0128054	0.0798731	0.872628	0.0030707	24.0992
M00584	mannose	rs13116473	A	G	0.9853	-0.0448	0.0096	2.932e-06	-0.0209641	0.44841	0.962711	0.00277573	21.7778
M00584	mannose	rs16932803	T	G	0.1673	-0.0121	0.0026	5.005e-06	-0.110438	0.0806849	0.171077	0.00276054	21.6583
M00584	mannose	rs17061914	A	G	0.8581	-0.0146	0.0033	8.766e-06	0.058958	0.0720893	0.413445	0.00249554	19.5739
M00584	mannose	rs17706100	T	G	0.9553	0.0246	0.0051	1.412e-06	0.0247229	0.134215	0.853853	0.00296491	23.2664
M00584	mannose	rs1841535	T	G	0.1482	0.0252	0.0056	6.998e-06	-0.0277391	0.0606339	0.647323	0.00258151	20.25
M00584	mannose	rs2141371	A	G	0.682	-0.0198	0.0024	3.271e-16	0.0433848	0.0587963	0.460586	0.00862417	68.0625
M00584	mannose	rs2270451	A	G	0.8941	0.0152	0.0034	7.525e-06	-0.0757365	0.0845601	0.370438	0.00254796	19.9862
M00584	mannose	rs2272172	T	C	0.0226	-0.0648	0.0145	7.508e-06	0.467161	0.286299	0.102738	0.00254611	19.9717
M00584	mannose	rs2289017	T	C	0.6562	0.0113	0.0025	4.109e-06	-0.0773944	0.0598304	0.195817	0.00260445	20.4304
M00584	mannose	rs2304684	T	C	0.0182	-0.0438	0.0094	3.021e-06	-0.15081	0.180402	0.403173	0.00276733	21.7116
M00584	mannose	rs2723713	T	C	0.0254	-0.0356	0.008	9.19e-06	0.141051	0.129096	0.274568	0.0025246	19.8025
M00584	mannose	rs435315	A	T	0.2033	-0.0121	0.0026	2.18e-06	-0.0752984	0.063967	0.239138	0.00276054	21.6583
M00584	mannose	rs6547811	A	T	0.1583	0.0222	0.0032	7.097e-12	-0.0245086	0.0750327	0.743942	0.00611384	48.1289
M00584	mannose	rs7007251	A	G	0.1057	-0.015	0.0034	8.76e-06	-0.0815161	0.109641	0.45719	0.00248151	19.4637
M00584	mannose	rs7349418	T	C	0.5484	0.0154	0.0024	1.847e-10	0.0157964	0.0568272	0.781034	0.00523493	41.1736
M00584	mannose	rs7583698	T	C	0.0483	0.0338	0.0049	8.549e-12	-0.0808263	0.142543	0.570694	0.00604476	47.5818
M00584	mannose	rs7596471	A	C	0.3083	0.0137	0.0025	7.469e-08	0.0163728	0.060721	0.787437	0.00382357	30.0304
M00584	mannose	rs7747345	A	T	0.8153	0.0122	0.0026	2.524e-06	-0.0302048	0.0726336	0.677518	0.00280623	22.0178
M00584	mannose	rs937813	T	C	0.9025	0.0271	0.0039	2.645e-12	-0.0685545	0.0931696	0.46185	0.0061335	48.2847
M00584	mannose	rs991670	T	C	0.6624	-0.0111	0.0025	7.476e-06	0.0320767	0.0583592	0.582564	0.0025133	19.7136
M00599	pyruvate	rs10237319	T	C	0.1467	0.0226	0.0051	9.785e-06	0.0666499	0.0724005	0.357274	0.00250357	19.6371
M00599	pyruvate	rs11038739	A	T	0.7937	-0.0203	0.0043	3.009e-06	0.111746	0.0656066	0.0885177	0.00284047	22.2872
M00599	pyruvate	rs11216267	T	C	0.6435	0.0168	0.0035	1.56e-06	-0.00648445	0.0560515	0.9079	0.00293614	23.04
M00599	pyruvate	rs11259923	A	G	0.8139	0.042	0.0091	3.916e-06	0.211834	0.0679288	0.0018179	0.00271523	21.3018
M00599	pyruvate	rs1133034	T	C	0.0757	0.032	0.0069	3.906e-06	0.0638934	0.104161	0.539605	0.00274145	21.5081
M00599	pyruvate	rs12515830	T	G	0.8744	0.0244	0.0054	5.788e-06	-0.0295601	0.0843831	0.726108	0.00260274	20.417
M00599	pyruvate	rs13195863	A	C	0.2043	0.022	0.0044	4.127e-07	0.0403914	0.0700389	0.564141	0.00318512	25
M00599	pyruvate	rs2833657	A	G	0.8254	0.0239	0.0051	3.023e-06	-0.00130998	0.0770416	0.986434	0.00279904	21.9612
M00599	pyruvate	rs2964063	T	C	0.9853	-0.0735	0.0155	2.249e-06	-0.0938689	0.248679	0.705823	0.00286574	22.486
M00599	pyruvate	rs3925033	T	G	0.4591	-0.0164	0.0035	2.593e-06	0.0882579	0.0577196	0.126245	0.00279837	21.9559
M00599	pyruvate	rs4648464	A	G	0.5522	-0.0161	0.0036	9.373e-06	-0.101445	0.0569307	0.0747653	0.00254982	20.0008
M00599	pyruvate	rs6895278	T	C	0.3354	0.0168	0.0037	4.133e-06	-0.058278	0.0575488	0.311217	0.00262811	20.6165
M00599	pyruvate	rs7941871	T	G	0.8353	-0.024	0.005	1.562e-06	0.0120401	0.0615123	0.844817	0.00293614	23.04
M00599	pyruvate	rs924483	A	G	0.0916	-0.0289	0.0062	3.254e-06	0.019146	0.092531	0.836077	0.00276936	21.7276
M00606	uridine	rs1007797	T	C	0.879	-0.0092	0.0018	6.491e-07	-0.0527949	0.103936	0.611484	0.00332778	26.1235
M00606	uridine	rs11033504	A	G	0.9307	0.0143	0.0027	9.462e-08	-0.0867205	0.104962	0.408686	0.00357241	28.0508
M00606	uridine	rs11607704	T	C	0.8783	0.0093	0.0019	6.939e-07	0.150923	0.0915729	0.0993299	0.00305283	23.9584
M00606	uridine	rs11705028	A	G	0.0859	-0.0206	0.0046	8.848e-06	-0.0558527	0.105921	0.597982	0.00255669	20.0548
M00606	uridine	rs12524738	A	G	0.069	0.0156	0.0035	6.931e-06	-0.0796378	0.0778254	0.306172	0.0025327	19.8661
M00606	uridine	rs12544733	C	G	0.8378	-0.0084	0.0018	2.741e-06	-0.0113914	0.07524	0.87966	0.00277573	21.7778
M00606	uridine	rs12580704	T	C	0.1328	0.0085	0.0018	4.553e-06	0.103266	0.0915504	0.259335	0.00284203	22.2994
M00606	uridine	rs131794	A	C	0.2074	0.0146	0.0018	4.367e-16	0.0150266	0.0722176	0.835172	0.00833864	65.7901
M00606	uridine	rs1482928	T	G	0.7912	0.0081	0.0018	4.415e-06	-0.0532844	0.0764508	0.485818	0.00258151	20.25
M00606	uridine	rs163425	A	G	0.8734	0.0086	0.0018	2.617e-06	-0.0346376	0.0932097	0.710184	0.00290909	22.8272
M00606	uridine	rs2686789	A	C	0.1304	-0.0092	0.0018	5.322e-07	0.186559	0.0783645	0.0172818	0.00332778	26.1235
M00606	uridine	rs2686796	T	C	0.4524	0.0094	0.0017	1.889e-08	0.000458806	0.0557636	0.993435	0.00389256	30.5744
M00606	uridine	rs2904665	A	G	0.861	-0.0089	0.0018	9.187e-07	-0.0560644	0.0745722	0.452164	0.00311495	24.4475
M00606	uridine	rs2982907	T	G	0.1465	-0.0088	0.0018	1.281e-06	-0.0681489	0.101991	0.504014	0.00304556	23.9012
M00606	uridine	rs4286846	C	G	0.7232	0.0083	0.0017	1.263e-06	-0.119306	0.0614585	0.0522288	0.00303744	23.8374
M00606	uridine	rs532545	T	C	0.3065	-0.0095	0.0017	3.41e-08	-0.103735	0.0690291	0.132898	0.00397549	31.2284
M00606	uridine	rs6988242	T	G	0.769	0.0094	0.0018	1.308e-07	-0.0451459	0.0651965	0.488649	0.00347353	27.2716
M00606	uridine	rs7593385	A	C	0.9685	0.0359	0.008	6.873e-06	0.0691935	0.392963	0.86023	0.00256722	20.1377
M00606	uridine	rs787496	A	G	0.1702	0.0081	0.0018	5.979e-06	-0.0263729	0.0697586	0.705386	0.00258151	20.25
M00606	uridine	rs7948201	T	C	0.9623	-0.023	0.0046	6.769e-07	-0.090775	0.113245	0.422797	0.00318512	25
M00606	uridine	rs9601054	T	C	0.162	0.0083	0.0018	4.237e-06	-0.128986	0.0807815	0.110328	0.00271021	21.2623
M00606	uridine	rs977712	A	C	0.8633	-0.0085	0.0019	6.319e-06	0.108802	0.076183	0.153245	0.00255148	20.0139
M01105	linoleate (18:2n6)	rs11719883	C	G	0.8444	-0.0174	0.0034	3.567e-07	-0.0289951	0.0727531	0.690232	0.00329705	25.8814
M01105	linoleate (18:2n6)	rs12238083	T	C	0.1389	0.0152	0.0033	3.008e-06	-0.0556178	0.0943505	0.555538	0.0027043	21.2158
M01105	linoleate (18:2n6)	rs12336893	T	G	0.9588	0.0289	0.0062	2.677e-06	0.0536379	0.1572	0.732948	0.00276936	21.7276
M01105	linoleate (18:2n6)	rs13225022	A	G	0.6784	-0.0123	0.0026	1.402e-06	-0.00883994	0.0558543	0.874246	0.00285229	22.3802
M01105	linoleate (18:2n6)	rs13280152	T	G	0.1202	0.0162	0.0033	1.224e-06	0.000468726	0.0807297	0.995367	0.0030707	24.0992
M01105	linoleate (18:2n6)	rs1477025	T	C	0.6545	0.0109	0.0024	7.625e-06	-0.144506	0.056642	0.0107349	0.00262941	20.6267
M01105	linoleate (18:2n6)	rs1502520	T	G	0.7334	0.0119	0.0025	1.634e-06	0.0271494	0.0639931	0.671379	0.00288755	22.6576
M01105	linoleate (18:2n6)	rs16911296	A	G	0.0771	-0.0209	0.0045	4.18e-06	-0.138105	0.0923414	0.134761	0.00274943	21.5709
M01105	linoleate (18:2n6)	rs17087487	A	G	0.053	-0.0231	0.0052	7.997e-06	-0.0211723	0.0917484	0.817498	0.00251591	19.7341
M01105	linoleate (18:2n6)	rs1956129	T	C	0.7589	-0.0127	0.0025	3.657e-07	0.140473	0.0644717	0.029344	0.00328752	25.8064
M01105	linoleate (18:2n6)	rs2158555	C	G	0.0331	-0.0337	0.0075	7.905e-06	0.198103	0.260495	0.446964	0.00257389	20.19
M01105	linoleate (18:2n6)	rs2242415	A	C	0.6233	0.0109	0.0024	8.242e-06	-0.00809691	0.0586512	0.890199	0.00262941	20.6267
M01105	linoleate (18:2n6)	rs4654501	A	G	0.7671	0.0111	0.0025	9.227e-06	-0.0450111	0.0743566	0.544953	0.0025133	19.7136
M01105	linoleate (18:2n6)	rs6075489	A	G	0.7177	0.0113	0.0025	9.513e-06	-0.0252216	0.0640532	0.693758	0.00260445	20.4304
M01105	linoleate (18:2n6)	rs7014120	A	G	0.1341	0.0148	0.0033	5.666e-06	-0.0182353	0.0818594	0.82372	0.0025642	20.1139
M01105	linoleate (18:2n6)	rs7115681	T	C	0.4668	-0.0131	0.0024	8.293e-08	0.0754843	0.0579014	0.192346	0.0037935	29.7934
M01105	linoleate (18:2n6)	rs7898173	A	G	0.1419	-0.0143	0.0032	6.806e-06	-0.0479316	0.0707753	0.498255	0.00254587	19.9697
M01107	allantoin	rs10492266	T	C	0.4255	-0.0167	0.0038	8.776e-06	0.0180455	0.0579651	0.75556	0.00246244	19.3137
M01107	allantoin	rs10771223	A	G	0.78	0.0237	0.0046	2.871e-07	0.0712677	0.0594486	0.230601	0.00338128	26.5449
M01107	allantoin	rs11147404	T	G	0.8872	0.0282	0.0063	8.687e-06	0.00443802	0.0709557	0.950128	0.00255433	20.0363
M01107	allantoin	rs12132798	C	G	0.9749	0.0615	0.013	2.086e-06	0.0669442	0.164149	0.683402	0.00285229	22.3802
M01107	allantoin	rs12189555	A	T	0.7684	0.021	0.0046	5.058e-06	-0.0169726	0.0634659	0.78914	0.00265668	20.8412
M01107	allantoin	rs12718598	T	C	0.5178	0.018	0.0037	1.491e-06	0.00355546	0.05718	0.950419	0.00301579	23.6669
M01107	allantoin	rs1320934	A	T	0.9599	0.1215	0.0253	1.513e-06	-0.17975	0.167969	0.284556	0.00293903	23.0628
M01107	allantoin	rs1431793	A	C	0.7526	-0.0216	0.0046	2.901e-06	0.0729159	0.0621786	0.240922	0.00281022	22.0491
M01107	allantoin	rs1447307	T	G	0.227	-0.0211	0.0046	5.694e-06	0.00761828	0.0637001	0.904803	0.00268197	21.0402
M01107	allantoin	rs1499094	T	G	0.7686	0.0208	0.0046	7.676e-06	-0.0523581	0.0618143	0.396982	0.00260645	20.4461
M01107	allantoin	rs167277	A	C	0.781	-0.0207	0.0046	7.922e-06	0.0670078	0.0687524	0.329746	0.00258151	20.25
M01107	allantoin	rs1799412	C	G	0.8394	-0.0262	0.0055	2.28e-06	0.0378124	0.0721625	0.600286	0.00289195	22.6922
M01107	allantoin	rs2293319	T	C	0.7852	-0.0219	0.0047	3.591e-06	-0.0027287	0.0716709	0.96963	0.00276733	21.7116
M01107	allantoin	rs2549842	T	C	0.786	-0.0206	0.0046	8.675e-06	-0.0585466	0.0599406	0.328696	0.00255669	20.0548
M01107	allantoin	rs4579742	A	T	0.1251	0.029	0.0064	5.16e-06	-0.00530156	0.0819325	0.948408	0.00261739	20.5322
M01107	allantoin	rs8108144	T	G	0.788	-0.0232	0.0047	6.444e-07	-0.0829455	0.0696236	0.233519	0.00310457	24.3658
M01107	allantoin	rs8184921	T	C	0.5087	0.0165	0.0037	9.801e-06	0.100297	0.0576056	0.0816658	0.00253532	19.8868
M01107	allantoin	rs972709	A	C	0.6548	0.0483	0.0107	6.73e-06	-0.0695859	0.0585194	0.234397	0.00259758	20.3764
M01107	allantoin	rs9834988	T	C	0.5297	0.0185	0.0038	7.983e-07	0.0208123	0.0556863	0.708596	0.00302019	23.7015
M01110	arachidonate (20:4n6)	rs1010069	A	G	0.4623	0.0081	0.0018	8.583e-06	-0.00491904	0.0568024	0.93099	0.00258151	20.25
M01110	arachidonate (20:4n6)	rs10241964	A	G	0.0952	0.0182	0.0035	2.247e-07	-0.0475133	0.0928573	0.608875	0.00344413	27.04
M01110	arachidonate (20:4n6)	rs10514491	T	C	0.6782	0.012	0.0026	2.859e-06	-0.0117983	0.0617677	0.848517	0.00271523	21.3018
M01110	arachidonate (20:4n6)	rs11837423	A	G	0.088	0.0385	0.008	1.519e-06	-0.0378654	0.115032	0.742024	0.00295141	23.1602
M01110	arachidonate (20:4n6)	rs12352829	A	G	0.1506	-0.0134	0.0027	5.843e-07	0.0303192	0.078218	0.698294	0.00313825	24.631
M01110	arachidonate (20:4n6)	rs12532113	T	C	0.961	-0.028	0.006	3.061e-06	0.440561	0.196758	0.0251495	0.00277573	21.7778
M01110	arachidonate (20:4n6)	rs1430209	T	C	0.5313	-0.0086	0.0018	1.865e-06	0.109183	0.0565752	0.0536229	0.00290909	22.8272
M01110	arachidonate (20:4n6)	rs17099239	A	G	0.8327	-0.012	0.0027	6.74e-06	-0.00641355	0.0674529	0.92425	0.00251832	19.7531
M01110	arachidonate (20:4n6)	rs174548	C	G	0.7005	0.0488	0.0025	1.429e-84	-0.0786236	0.0568234	0.166466	0.0464386	381.03
M01110	arachidonate (20:4n6)	rs174602	T	C	0.8702	0.0353	0.004	2.417e-18	0.0612707	0.0699853	0.381313	0.00985596	77.8806
M01110	arachidonate (20:4n6)	rs17764324	T	G	0.086	-0.0241	0.0041	3.305e-09	-0.211706	0.0741294	0.00429161	0.00439667	34.5515
M01110	arachidonate (20:4n6)	rs1800009	T	C	0.6444	0.0125	0.0025	4.914e-07	0.0295645	0.0581712	0.611291	0.00318512	25
M01110	arachidonate (20:4n6)	rs180022	T	C	0.8328	0.0117	0.0026	9.431e-06	-0.0700197	0.0725012	0.334157	0.00258151	20.25
M01110	arachidonate (20:4n6)	rs198476	A	G	0.482	0.0122	0.0024	5.135e-07	-0.0439887	0.0559313	0.431588	0.00329182	25.8403
M01110	arachidonate (20:4n6)	rs2275351	T	C	0.1657	0.012	0.0027	7.062e-06	0.0610795	0.0948105	0.519428	0.00251832	19.7531
M01110	arachidonate (20:4n6)	rs2727261	T	C	0.09	-0.0189	0.0037	3.437e-07	-0.0374603	0.0837374	0.65462	0.00332388	26.0928
M01110	arachidonate (20:4n6)	rs3798211	A	C	0.4247	-0.0083	0.0018	4.584e-06	0.0392812	0.0562777	0.485185	0.00271021	21.2623
M01110	arachidonate (20:4n6)	rs412334	T	C	0.157	0.022	0.003	2.245e-13	0.137479	0.0839195	0.101375	0.00682652	53.7778
M01110	arachidonate (20:4n6)	rs472031	A	G	0.0883	0.0175	0.0035	4.434e-07	0.0721486	0.116964	0.537339	0.00318512	25
M01110	arachidonate (20:4n6)	rs4739402	T	C	0.5172	-0.0085	0.0019	5.614e-06	-0.0881369	0.0564981	0.11876	0.00255148	20.0139
M01110	arachidonate (20:4n6)	rs4982495	T	C	0.4275	-0.0084	0.0018	3.272e-06	0.0327271	0.0560099	0.559012	0.00277573	21.7778
M01110	arachidonate (20:4n6)	rs526126	C	G	0.8409	0.0249	0.0039	2.108e-10	0.0611722	0.0906695	0.499884	0.00518303	40.7633
M01110	arachidonate (20:4n6)	rs532098	A	G	0.461	0.009	0.002	6.795e-06	0.258639	0.055527	3.19448e-06	0.00258151	20.25
M01110	arachidonate (20:4n6)	rs6535974	A	G	0.8465	-0.0122	0.0027	5.801e-06	-0.0713216	0.090103	0.42862	0.00260274	20.417
M01110	arachidonate (20:4n6)	rs6568389	T	C	0.8061	0.0157	0.0033	2.164e-06	-0.0394626	0.0645438	0.540929	0.00288462	22.6345
M01110	arachidonate (20:4n6)	rs712916	T	C	0.9875	-0.0456	0.0102	8.193e-06	-0.17496	0.400908	0.66254	0.00254796	19.9862
M01110	arachidonate (20:4n6)	rs7169869	A	G	0.5404	-0.0194	0.0043	6.586e-06	-0.0258951	0.055707	0.642041	0.00259483	20.3548
M01110	arachidonate (20:4n6)	rs741886	T	G	0.0829	-0.0187	0.0036	1.848e-07	-0.036126	0.0949065	0.703464	0.0034368	26.9823
M01110	arachidonate (20:4n6)	rs8123073	A	G	0.983	-0.0372	0.0082	5.942e-06	-0.224938	0.217231	0.300446	0.00262354	20.5806
M01110	arachidonate (20:4n6)	rs9679675	A	C	0.4732	0.0092	0.0018	4.167e-07	0.0717591	0.0565835	0.204726	0.00332778	26.1235
M01114	deoxycholate	rs11159894	T	C	0.3295	0.032	0.0067	1.769e-06	-0.0394775	0.0579341	0.495604	0.00290708	22.8113
M01114	deoxycholate	rs12405017	T	C	0.9817	-0.1891	0.0426	9.175e-06	0.418086	0.290089	0.149518	0.00251213	19.7044
M01114	deoxycholate	rs17131011	A	G	0.0404	-0.0781	0.0174	6.882e-06	-0.229716	0.119735	0.0550427	0.00256837	20.1467
M01114	deoxycholate	rs17175231	A	G	0.9348	0.0593	0.0125	1.986e-06	-0.0909521	0.0975194	0.350997	0.00286822	22.5055
M01114	deoxycholate	rs17641342	C	G	0.1639	0.0725	0.0159	5.262e-06	-0.0134391	0.0811221	0.868421	0.00265033	20.7913
M01114	deoxycholate	rs2002212	A	G	0.049	-0.0691	0.0155	7.817e-06	-0.0536423	0.0979028	0.583751	0.00253374	19.8743
M01114	deoxycholate	rs2140798	T	C	0.0986	-0.0519	0.0117	8.8e-06	0.162481	0.0956179	0.0892689	0.00250867	19.6772
M01114	deoxycholate	rs2391088	A	G	0.6873	-0.0341	0.0073	2.923e-06	0.00433213	0.0651412	0.946977	0.00278115	21.8204
M01114	deoxycholate	rs3752241	C	G	0.8684	0.0574	0.0126	5.523e-06	-0.0751662	0.0751173	0.316995	0.00264547	20.7531
M01114	deoxycholate	rs4244808	T	G	0.5307	0.0305	0.0068	8.3e-06	0.0739414	0.0560773	0.187315	0.00256471	20.1179
M01114	deoxycholate	rs4579412	A	C	0.1469	-0.0414	0.0091	4.771e-06	0.000697015	0.0695824	0.992008	0.00263841	20.6975
M01114	deoxycholate	rs696155	A	G	0.1888	-0.0412	0.0088	2.921e-06	-0.106822	0.0719708	0.137746	0.00279374	21.9194
M01114	deoxycholate	rs7262824	T	C	0.2062	0.0357	0.008	8.697e-06	0.0849293	0.0669213	0.204408	0.00253877	19.9139
M01114	deoxycholate	rs7269193	A	G	0.9092	-0.0528	0.0116	5.034e-06	0.0696582	0.0915148	0.446556	0.00264104	20.7182
M01114	deoxycholate	rs7427777	A	C	0.0483	0.1291	0.0286	6.361e-06	-0.135805	0.113323	0.230768	0.00259754	20.3761
M01114	deoxycholate	rs8192870	T	G	0.3498	-0.0365	0.0067	3.985e-08	-0.000746021	0.0568635	0.989532	0.00377888	29.6781
M01114	deoxycholate	rs9851393	A	G	0.5199	0.0297	0.0066	7.383e-06	-0.0682936	0.0557807	0.22083	0.00258151	20.25
M01121	margarate (17:0)	rs11118120	A	C	0.8501	-0.019	0.004	1.965e-06	-0.0411603	0.0698344	0.555595	0.00287546	22.5625
M01121	margarate (17:0)	rs11940037	T	C	0.842	0.019	0.0041	2.821e-06	-0.118817	0.0680675	0.0808854	0.00273729	21.4753
M01121	margarate (17:0)	rs1466228	T	C	0.0348	-0.0361	0.0078	3.206e-06	-0.0214201	0.193021	0.911638	0.00273029	21.4203
M01121	margarate (17:0)	rs17351329	A	G	0.8651	-0.0185	0.0041	5.372e-06	-0.0746103	0.0762667	0.327934	0.00259548	20.3599
M01121	margarate (17:0)	rs4470674	A	T	0.7182	-0.0141	0.0031	6.639e-06	-0.0397694	0.059716	0.505426	0.00263718	20.6878
M01121	margarate (17:0)	rs603424	A	G	0.1865	0.0292	0.0038	1.56e-14	0.133255	0.0878968	0.129508	0.00749039	59.0471
M01121	margarate (17:0)	rs7583745	T	C	0.884	-0.0348	0.0075	3.062e-06	-0.0646365	0.101716	0.525127	0.00274419	21.5296
M01123	inosine	rs10489	A	C	0.0243	0.1743	0.038	4.601e-06	-0.0340986	0.119546	0.775465	0.00268184	21.0391
M01123	inosine	rs11616655	A	G	0.9444	-0.1069	0.0237	6.369e-06	-0.145882	0.104604	0.163131	0.00259359	20.345
M01123	inosine	rs1415753	T	C	0.3236	-0.0551	0.0111	7.599e-07	0.0379505	0.0582139	0.514456	0.00313952	24.6409
M01123	inosine	rs17077586	A	G	0.9187	0.1032	0.021	9.198e-07	-0.10171	0.140772	0.46998	0.00307718	24.1502
M01123	inosine	rs17224277	A	G	0.0778	0.0951	0.0199	1.825e-06	0.051333	0.118129	0.663888	0.00291045	22.8378
M01123	inosine	rs17741813	T	C	0.015	0.538	0.1192	6.389e-06	-0.0393144	0.127021	0.756934	0.00259689	20.371
M01123	inosine	rs2846723	T	G	0.5442	-0.0476	0.0105	5.755e-06	-0.00820883	0.0555018	0.88242	0.00261979	20.5511
M01123	inosine	rs4384764	A	G	0.2371	-0.0568	0.0127	7.902e-06	0.0477969	0.0651327	0.463047	0.00255007	20.0027
M01123	inosine	rs494562	A	G	0.8988	-0.1182	0.0167	1.339e-12	0.130594	0.095748	0.172588	0.00636211	50.0959
M01123	inosine	rs7297956	C	G	0.7301	0.0597	0.0134	7.69e-06	-0.0160831	0.0638477	0.80112	0.00253052	19.849
M01123	inosine	rs7795118	T	C	0.2305	0.0905	0.0186	1.211e-06	-0.0191843	0.0726359	0.79169	0.00301669	23.674
M01123	inosine	rs9359674	A	T	0.0565	0.1142	0.0218	1.572e-07	0.0624022	0.12086	0.605632	0.00349518	27.4422
M01123	inosine	rs9450282	A	G	0.3626	-0.0717	0.0108	2.735e-11	-0.00233989	0.0569475	0.967225	0.00560173	44.0748
M01125	isoleucine	rs10024717	A	G	0.3772	0.0085	0.0016	7.501e-08	-0.0688627	0.0601268	0.252088	0.00359423	28.2227
M01125	isoleucine	rs10063205	T	C	0.1559	0.008	0.0017	4.058e-06	0.0267583	0.0693259	0.699513	0.00282245	22.1453
M01125	isoleucine	rs11128879	T	C	0.1208	-0.0078	0.0018	9.564e-06	-0.0959954	0.069064	0.164545	0.00239428	18.7778
M01125	isoleucine	rs12707434	A	G	0.9639	-0.0366	0.008	4.647e-06	-0.141519	0.160066	0.376627	0.00266804	20.9306
M01125	isoleucine	rs161503	T	C	0.1176	0.008	0.0018	6.867e-06	0.0150485	0.0878549	0.863997	0.00251832	19.7531
M01125	isoleucine	rs1618996	A	G	0.1298	0.0091	0.0018	3.78e-07	0.0595728	0.0839111	0.477734	0.00325606	25.5586
M01125	isoleucine	rs1895999	A	G	0.1699	-0.0151	0.0032	3.434e-06	0.0535938	0.0742579	0.470464	0.00283786	22.2666
M01125	isoleucine	rs2397972	A	G	0.054	0.012	0.0026	4.045e-06	-0.0674347	0.095807	0.48152	0.00271523	21.3018
M01125	isoleucine	rs2470439	A	G	0.11	0.0083	0.0018	5.687e-06	-0.107873	0.0871417	0.215753	0.00271021	21.2623
M01125	isoleucine	rs3760605	T	C	0.8912	0.0079	0.0018	9.799e-06	-0.0903529	0.0741167	0.222821	0.00245591	19.2623
M01125	isoleucine	rs4086666	T	G	0.8804	0.0083	0.0018	2.422e-06	0.0973958	0.102648	0.342708	0.00271021	21.2623
M01125	isoleucine	rs4347830	A	G	0.337	0.01	0.002	5.733e-07	0.0868868	0.0567614	0.125834	0.00318512	25
M01125	isoleucine	rs4562384	T	C	0.7166	0.0075	0.0017	5.497e-06	-0.187281	0.0594711	0.00163768	0.00248151	19.4637
M01125	isoleucine	rs6084839	A	C	0.9446	-0.0123	0.0027	3.994e-06	0.0198112	0.0990954	0.841543	0.00264547	20.7531
M01125	isoleucine	rs6101153	A	G	0.8897	-0.008	0.0018	8.264e-06	0.086179	0.0900934	0.338793	0.00251832	19.7531
M01125	isoleucine	rs7340968	A	C	0.027	0.0333	0.0075	9.053e-06	0.112976	0.156761	0.471103	0.0025133	19.7136
M01125	isoleucine	rs7530270	A	C	0.2	-0.0085	0.0018	1.509e-06	0.0425908	0.0652807	0.514127	0.00284203	22.2994
M01284	threonine	rs10234936	A	G	0.035	0.028	0.0061	4.877e-06	0.250046	0.188185	0.183937	0.00268571	21.0696
M01284	threonine	rs1043011	T	G	0.1722	0.0172	0.0034	5.214e-07	-0.143715	0.0721779	0.0464676	0.00326026	25.5917
M01284	threonine	rs10433674	T	C	0.9584	0.0264	0.0054	1.242e-06	0.190357	0.170631	0.264591	0.00304556	23.9012
M01284	threonine	rs10795360	C	G	0.6957	0.0114	0.0025	3.761e-06	-0.0765227	0.062079	0.2177	0.00265062	20.7936
M01284	threonine	rs10798574	T	G	0.2212	-0.0142	0.003	2.029e-06	-0.0104888	0.0608204	0.863079	0.00285538	22.4044
M01284	threonine	rs10993160	A	G	0.9587	0.0295	0.0062	1.676e-06	-0.143476	0.143342	0.31686	0.00288521	22.6392
M01284	threonine	rs13242474	A	G	0.7395	0.0111	0.0024	5.472e-06	-0.0305239	0.0592397	0.60637	0.00272652	21.3906
M01284	threonine	rs1466785	T	C	0.4409	-0.0106	0.0024	5.934e-06	-0.0587364	0.0557909	0.292435	0.00248702	19.5069
M01284	threonine	rs17092955	T	G	0.1024	-0.0175	0.0034	3.388e-07	0.0093317	0.0846343	0.912204	0.00337459	26.4922
M01284	threonine	rs17268257	T	C	0.1349	-0.0159	0.0035	7.314e-06	0.0584964	0.0746641	0.433356	0.00263078	20.6376
M01284	threonine	rs202490	T	C	0.3533	-0.0111	0.0024	4.452e-06	-0.0782698	0.0574027	0.172719	0.00272652	21.3906
M01284	threonine	rs3857856	A	G	0.8885	0.0152	0.0033	4.933e-06	-0.165638	0.0885016	0.0612632	0.0027043	21.2158
M01284	threonine	rs42041	C	G	0.7449	-0.0109	0.0025	9.332e-06	0.152948	0.0652989	0.0191664	0.00242376	19.0096
M01284	threonine	rs4516857	C	G	0.0991	0.0205	0.0045	4.927e-06	-0.306954	0.122382	0.0121361	0.00264547	20.7531
M01284	threonine	rs4822129	A	G	0.194	0.0122	0.0026	3.757e-06	-0.0581105	0.0703722	0.408941	0.00280623	22.0178
M01284	threonine	rs715	T	C	0.7125	0.0113	0.0024	4.187e-06	0.0111315	0.0601597	0.853204	0.00308016	24.1736
M01284	threonine	rs7220150	A	C	0.8227	0.0147	0.0033	6.706e-06	-0.00442224	0.0724559	0.951332	0.00252975	19.843
M01284	threonine	rs780093	T	C	0.3998	-0.0108	0.0024	3.982e-06	0.018178	0.0583412	0.755358	0.0035408	27.8017
M01284	threonine	rs892051	T	C	0.2576	0.011	0.0025	7.667e-06	0.0374116	0.0690525	0.587966	0.00246833	19.36
M01284	threonine	rs9403794	A	C	0.5963	0.0175	0.0039	8.093e-06	0.0594444	0.0566714	0.294209	0.00256686	20.1348
M01299	tyrosine	rs10033622	T	C	0.6115	0.0126	0.0026	1.346e-06	0.0419457	0.0567545	0.459863	0.0029927	23.4852
M01299	tyrosine	rs10516469	T	C	0.1	-0.0114	0.0025	5.886e-06	-0.130346	0.069116	0.0593076	0.00265062	20.7936
M01299	tyrosine	rs10873157	T	C	0.0933	-0.0109	0.0024	8.624e-06	0.0109618	0.0971469	0.910159	0.00262941	20.6267
M01299	tyrosine	rs11243929	T	C	0.7731	-0.0076	0.0017	8.328e-06	0.0203343	0.0749302	0.7861	0.00254796	19.9862
M01299	tyrosine	rs12728678	T	C	0.2003	-0.0096	0.0017	2.189e-08	-0.0117805	0.0673011	0.861047	0.00405928	31.8893
M01299	tyrosine	rs12891	C	G	0.4177	0.0078	0.0018	8.777e-06	0.0208482	0.0603077	0.72957	0.00239428	18.7778
M01299	tyrosine	rs13237436	A	G	0.193	-0.0076	0.0017	7.257e-06	-0.0349568	0.0679798	0.607095	0.00254796	19.9862
M01299	tyrosine	rs1475943	T	C	0.2215	0.0079	0.0017	3.693e-06	0.0748672	0.0603181	0.214529	0.00275252	21.5952
M01299	tyrosine	rs1512342	T	C	0.3384	0.0072	0.0016	7.006e-06	-0.00728368	0.0570409	0.898393	0.00258151	20.25
M01299	tyrosine	rs1532775	A	G	0.7796	0.0081	0.0017	1.035e-06	0.086402	0.0722246	0.231581	0.00289324	22.7024
M01299	tyrosine	rs1536564	T	C	0.2644	0.0075	0.0017	7.048e-06	-0.071062	0.0616966	0.249404	0.00248151	19.4637
M01299	tyrosine	rs172650	A	C	0.6543	0.0102	0.0016	2.818e-10	-0.102977	0.0564024	0.0678875	0.00516751	40.6406
M01299	tyrosine	rs17293820	T	G	0.8016	0.0081	0.0017	2.011e-06	-0.0846553	0.0704529	0.229523	0.00289324	22.7024
M01299	tyrosine	rs174408	A	G	0.149	0.0129	0.0023	1.41e-08	-0.0829678	0.0947024	0.380982	0.00400454	31.4575
M01299	tyrosine	rs1851740	A	C	0.185	-0.008	0.0017	2.742e-06	0.104896	0.0703556	0.135977	0.00282245	22.1453
M01299	tyrosine	rs2879560	T	C	0.2226	-0.0081	0.0017	3.476e-06	0.0502252	0.0663078	0.448777	0.00289324	22.7024
M01299	tyrosine	rs2891733	T	C	0.8941	-0.0109	0.0024	8.467e-06	-0.0541461	0.125418	0.665943	0.00262941	20.6267
M01299	tyrosine	rs4347830	A	G	0.337	0.009	0.002	6.795e-06	0.0868868	0.0567614	0.125834	0.00318512	25
M01299	tyrosine	rs4363868	A	G	0.3182	0.0073	0.0016	7.585e-06	-0.0511727	0.0587243	0.383532	0.00265352	20.8164
M01299	tyrosine	rs4808739	T	C	0.7578	0.0083	0.0018	2.421e-06	0.0836086	0.0623211	0.179733	0.00271021	21.2623
M01299	tyrosine	rs4863214	T	C	0.7398	-0.0149	0.0032	3.984e-06	-0.0412093	0.0574562	0.473233	0.00276339	21.6807
M01299	tyrosine	rs6493	A	G	0.1195	0.0114	0.0024	2.346e-06	0.0893706	0.0748042	0.232194	0.00287546	22.5625
M01299	tyrosine	rs703014	A	G	0.326	0.0135	0.0027	7.194e-07	-0.0707012	0.0592375	0.232666	0.00318512	25
M01299	tyrosine	rs7151615	T	G	0.273	-0.0079	0.0016	1.469e-06	0.0593293	0.0593133	0.31718	0.00310623	24.3789
M01299	tyrosine	rs7195332	T	C	0.2152	0.0077	0.0017	4.051e-06	0.0738787	0.0679724	0.277084	0.00261528	20.5156
M01299	tyrosine	rs7641634	A	G	0.266	-0.0077	0.0016	2.564e-06	-0.00255059	0.0629435	0.967677	0.00295141	23.1602
M01299	tyrosine	rs7834337	A	G	0.0904	-0.0113	0.0025	4.709e-06	0.12884	0.0830131	0.12065	0.00260445	20.4304
M01299	tyrosine	rs8035304	T	G	0.81	0.009	0.002	6.795e-06	-0.0800279	0.0710169	0.259791	0.00258151	20.25
M01299	tyrosine	rs8111703	A	T	0.2142	-0.0084	0.0017	1.467e-06	0.00683606	0.0653943	0.916744	0.00311085	24.4152
M01299	tyrosine	rs906466	A	G	0.1846	0.0076	0.0017	8.838e-06	0.00401206	0.0673279	0.952482	0.00254796	19.9862
M01299	tyrosine	rs9327433	T	G	0.5134	-0.0076	0.0016	2.529e-06	0.111222	0.0566844	0.0497474	0.00287546	22.5625
M01299	tyrosine	rs936632	A	C	0.1787	-0.0089	0.0017	2.694e-07	0.00317001	0.075401	0.966465	0.00349088	27.4083
M01299	tyrosine	rs9400467	T	C	0.7059	-0.0121	0.0016	6.541e-14	0.0437909	0.0577787	0.448507	0.0072567	57.1914
M01299	tyrosine	rs9497139	A	G	0.0155	-0.029	0.0061	1.974e-06	0.0309476	0.16788	0.853744	0.00288041	22.6015
M01299	tyrosine	rs9594421	A	T	0.2757	0.0075	0.0016	4.594e-06	-0.032449	0.0628376	0.605579	0.0028005	21.9727
M01301	lysine	rs10095414	A	G	0.8619	0.0086	0.0018	2.285e-06	-0.0697062	0.078597	0.375142	0.00290909	22.8272
M01301	lysine	rs10491431	A	C	0.1435	0.0082	0.0018	3.8e-06	-0.10277	0.0816377	0.208083	0.00264547	20.7531
M01301	lysine	rs10738383	A	G	0.6175	-0.0131	0.0029	7.385e-06	0.049501	0.0562509	0.378857	0.00260128	20.4055
M01301	lysine	rs10850904	T	C	0.127	0.0085	0.0018	2.738e-06	0.0971764	0.082535	0.239037	0.00284203	22.2994
M01301	lysine	rs10917910	A	C	0.8597	-0.0086	0.0018	1.652e-06	0.0379744	0.10762	0.724197	0.00290909	22.8272
M01301	lysine	rs11151130	A	G	0.1379	0.0085	0.0018	1.786e-06	-0.121187	0.0831419	0.144953	0.00284203	22.2994
M01301	lysine	rs11600689	A	T	0.1616	-0.0103	0.0023	9.136e-06	-0.093864	0.0768458	0.221913	0.00255669	20.0548
M01301	lysine	rs11659807	C	G	0.1964	-0.0082	0.0017	2.155e-06	0.0243353	0.0670366	0.716594	0.00296491	23.2664
M01301	lysine	rs1179979	A	G	0.9214	-0.0128	0.0026	9.489e-07	0.0366405	0.121309	0.76262	0.00308817	24.2367
M01301	lysine	rs12268257	T	C	0.1339	-0.0082	0.0018	5.591e-06	0.0820415	0.0879989	0.351181	0.00264547	20.7531
M01301	lysine	rs12927959	A	G	0.7248	0.0089	0.0018	3.76e-07	0.0424909	0.0598126	0.477456	0.00311495	24.4475
M01301	lysine	rs13302218	A	G	0.932	-0.0118	0.0026	6.799e-06	-0.290188	0.153734	0.0590799	0.00262571	20.5976
M01301	lysine	rs13339263	A	G	0.8587	-0.0081	0.0018	6.52e-06	0.0991774	0.0816992	0.224773	0.00258151	20.25
M01301	lysine	rs1402325	A	G	0.1437	-0.008	0.0018	8.23e-06	0.0319977	0.0759891	0.673694	0.00251832	19.7531
M01301	lysine	rs1573544	T	C	0.1484	0.0087	0.0018	9.635e-07	-0.0559324	0.0706532	0.428567	0.00297694	23.3611
M01301	lysine	rs1894947	T	C	0.1801	0.0083	0.0017	1.847e-06	0.0694419	0.0729611	0.341216	0.00303744	23.8374
M01301	lysine	rs2383208	A	G	0.8223	0.0078	0.0017	8.789e-06	0.0158006	0.0781047	0.839682	0.00268346	21.0519
M01301	lysine	rs2863979	A	G	0.7241	0.0143	0.0017	1.443e-17	0.0750076	0.0611993	0.220339	0.00896263	70.7578
M01301	lysine	rs3024536	T	C	0.1443	-0.0085	0.0018	1.69e-06	-0.0513663	0.0941424	0.585325	0.00284203	22.2994
M01301	lysine	rs4317453	A	G	0.3363	-0.0077	0.0017	9.116e-06	0.00342779	0.0584882	0.953266	0.00261528	20.5156
M01301	lysine	rs4426541	A	G	0.2229	-0.0079	0.0017	5.395e-06	0.0972892	0.0715688	0.174026	0.00275252	21.5952
M01301	lysine	rs6587731	T	G	0.1626	-0.0093	0.0018	1.963e-07	0.015614	0.0693779	0.821935	0.00340027	26.6944
M01301	lysine	rs7572149	T	C	0.133	0.0088	0.0018	1.002e-06	-0.0219032	0.0705184	0.756103	0.00304556	23.9012
M01301	lysine	rs7583413	T	C	0.8245	0.0082	0.0017	2.62e-06	-0.0119564	0.0799248	0.881083	0.00296491	23.2664
M01301	lysine	rs9642758	A	G	0.1578	0.0086	0.0018	1.282e-06	-0.0265678	0.0755309	0.725028	0.00290909	22.8272
M01302	methionine	rs10066453	C	G	0.0387	0.0165	0.0035	1.928e-06	0.0374185	0.112905	0.740331	0.00283251	22.2245
M01302	methionine	rs11232103	A	C	0.1151	0.0085	0.0017	3.697e-07	-0.0701782	0.0746023	0.34686	0.00318512	25
M01302	methionine	rs11760350	A	G	0.1238	-0.0075	0.0017	7.77e-06	-0.0669425	0.0824575	0.416882	0.00248151	19.4637
M01302	methionine	rs16839317	T	C	0.8726	-0.0078	0.0017	2.753e-06	0.0401584	0.0751404	0.593033	0.00268346	21.0519
M01302	methionine	rs1742639	A	G	0.8865	0.0077	0.0017	7.939e-06	-0.0270974	0.105725	0.79772	0.00261528	20.5156
M01302	methionine	rs17478241	T	C	0.168	-0.0076	0.0016	2.751e-06	0.0995185	0.0683837	0.145587	0.00287546	22.5625
M01302	methionine	rs2066415	T	C	0.3567	0.0065	0.0015	8.628e-06	-0.0330359	0.055926	0.554716	0.00239428	18.7778
M01302	methionine	rs2418886	A	G	0.0489	0.0223	0.0047	1.63e-06	-0.0707107	0.145047	0.625903	0.00286905	22.512
M01302	methionine	rs2780242	T	C	0.1138	-0.0083	0.0018	3.849e-06	-0.107162	0.0941376	0.254971	0.00271021	21.2623
M01302	methionine	rs320485	T	C	0.1324	0.0094	0.0017	4.97e-08	0.0537155	0.0694925	0.439542	0.00389256	30.5744
M01302	methionine	rs3740996	A	G	0.1208	0.0078	0.0017	4.33e-06	-0.0816888	0.0868585	0.34697	0.00268346	21.0519
M01302	methionine	rs4693555	T	C	0.2131	-0.0069	0.0016	8.434e-06	-0.0411713	0.064461	0.523017	0.00237136	18.5977
M01302	methionine	rs487946	T	G	0.8292	-0.0074	0.0016	3.096e-06	-0.0767858	0.0765368	0.315739	0.00272652	21.3906
M01302	methionine	rs6008767	C	G	0.8182	-0.0077	0.0017	4.115e-06	0.00433689	0.0700563	0.950638	0.00261528	20.5156
M01302	methionine	rs6071991	T	C	0.1495	-0.0075	0.0016	3.811e-06	0.0403704	0.0705899	0.567389	0.0028005	21.9727
M01302	methionine	rs6533609	T	C	0.1429	-0.0077	0.0017	3.776e-06	-0.0206134	0.0786779	0.793323	0.00261528	20.5156
M01302	methionine	rs6766715	A	G	0.128	-0.009	0.002	6.795e-06	-0.00673518	0.0819615	0.934508	0.00258151	20.25
M01302	methionine	rs6960830	T	C	0.8851	0.0078	0.0017	4.158e-06	0.130665	0.113386	0.24916	0.00268346	21.0519
M01302	methionine	rs7570141	A	G	0.104	-0.0119	0.0026	6.212e-06	-0.122981	0.0829319	0.138097	0.00267028	20.9482
M01302	methionine	rs885076	A	G	0.8716	-0.0074	0.0017	8.747e-06	0.0416292	0.077899	0.593066	0.00241594	18.9481
M01302	methionine	rs9410970	A	C	0.2201	-0.0068	0.0015	5.493e-06	0.153684	0.0708453	0.0300608	0.00261979	20.5511
M01302	methionine	rs9598459	A	G	0.896	0.0079	0.0017	5.172e-06	0.0762449	0.106821	0.475372	0.00275252	21.5952
M01303	malate	rs10166484	T	C	0.3157	-0.0121	0.0027	5.291e-06	0.00673706	0.064373	0.916648	0.00256036	20.0837
M01303	malate	rs10899384	A	G	0.3819	0.0139	0.0026	1.27e-07	-0.016989	0.0576985	0.768419	0.00363974	28.5814
M01303	malate	rs10990303	T	C	0.2309	-0.0129	0.0028	3.938e-06	0.00130643	0.0689068	0.984874	0.00270556	21.2258
M01303	malate	rs12713120	T	C	0.7564	0.0122	0.0027	6.742e-06	0.127974	0.0659177	0.0522072	0.00260274	20.417
M01303	malate	rs1939471	A	G	0.7209	-0.0123	0.0027	4.063e-06	-0.0195676	0.058232	0.73685	0.00264547	20.7531
M01303	malate	rs2026395	A	T	0.6013	-0.0116	0.0026	9.821e-06	-0.156125	0.0554232	0.00484797	0.00253768	19.9053
M01303	malate	rs2288867	T	C	0.2334	-0.0132	0.0027	1.018e-06	0.13255	0.0733618	0.0707946	0.00304556	23.9012
M01303	malate	rs26724	A	G	0.3507	0.014	0.0026	1.258e-07	0.020508	0.0582482	0.724778	0.00369211	28.9941
M01303	malate	rs2869990	T	C	0.7192	-0.0125	0.0027	2.831e-06	0.0378804	0.0650262	0.560202	0.00273197	21.4335
M01303	malate	rs4768795	T	G	0.3587	0.0195	0.0043	6.189e-06	0.0665443	0.0560937	0.235502	0.00262158	20.5652
M01303	malate	rs690191	T	C	0.7821	-0.0121	0.0027	9.234e-06	-0.0352539	0.0690764	0.609799	0.00256036	20.0837
M01303	malate	rs7010256	C	G	0.0158	0.1003	0.0224	7.575e-06	0.292241	0.571191	0.608907	0.00255603	20.0496
M01303	malate	rs726900	T	G	0.8497	0.0173	0.0036	1.592e-06	-0.0490574	0.0712704	0.491247	0.00294292	23.0934
M01303	malate	rs7503429	A	C	0.4255	-0.016	0.0026	1.635e-09	-0.0183046	0.0560665	0.744062	0.0048169	37.8698
M01303	malate	rs8073225	T	C	0.7657	-0.013	0.0028	3.938e-06	0.0603876	0.07361	0.412004	0.00274756	21.5561
M01303	malate	rs912170	A	G	0.8773	-0.0186	0.0036	2.089e-07	0.0405266	0.0683536	0.553251	0.00340027	26.6944
M01303	malate	rs9471841	T	C	0.0526	-0.0275	0.0062	9.844e-06	-0.104584	0.111972	0.350295	0.0025082	19.6735
M01336	palmitate (16:0)	rs10112003	A	G	0.0782	0.0158	0.0033	1.734e-06	-0.0108549	0.122977	0.929664	0.00292137	22.9238
M01336	palmitate (16:0)	rs10199787	T	C	0.6173	0.0077	0.0017	6.198e-06	0.0186424	0.0569119	0.74324	0.00261528	20.5156
M01336	palmitate (16:0)	rs10242171	A	G	0.1355	-0.0121	0.0026	3.727e-06	-0.0850257	0.0904161	0.347021	0.00276054	21.6583
M01336	palmitate (16:0)	rs11118120	A	C	0.8495	-0.0137	0.0029	3.158e-06	-0.0411603	0.0698344	0.555595	0.00287546	22.5625
M01336	palmitate (16:0)	rs11133892	A	G	0.4427	0.0089	0.0017	1.559e-07	-0.0606845	0.056154	0.279839	0.00349088	27.4083
M01336	palmitate (16:0)	rs11193635	T	C	0.6724	0.0087	0.0018	7.342e-07	-0.0297975	0.0616881	0.629071	0.00297694	23.3611
M01336	palmitate (16:0)	rs11222474	T	G	0.6036	-0.0082	0.0017	1.42e-06	0.0192418	0.0586932	0.743036	0.00296491	23.2664
M01336	palmitate (16:0)	rs11940037	T	C	0.8408	0.0121	0.0025	1.241e-06	-0.118817	0.0680675	0.0808854	0.00273729	21.4753
M01336	palmitate (16:0)	rs12147529	A	G	0.4485	0.0078	0.0017	5.917e-06	-0.0359545	0.0556012	0.517858	0.00268346	21.0519
M01336	palmitate (16:0)	rs12200468	A	G	0.8245	0.0111	0.0025	6.851e-06	0.125052	0.0777999	0.107977	0.0025133	19.7136
M01336	palmitate (16:0)	rs12353451	A	G	0.0373	-0.0229	0.0049	3.123e-06	-0.285535	0.182282	0.117244	0.00278381	21.8413
M01336	palmitate (16:0)	rs12931268	T	C	0.6329	-0.0087	0.0017	2.907e-07	0.118892	0.0600302	0.0476431	0.00333626	26.1903
M01336	palmitate (16:0)	rs13355979	A	G	0.5663	-0.0078	0.0017	3.942e-06	-0.00867832	0.0565819	0.878102	0.00268346	21.0519
M01336	palmitate (16:0)	rs1348656	T	C	0.798	-0.0117	0.0024	9.069e-07	0.0320591	0.0714884	0.653827	0.00302833	23.7656
M01336	palmitate (16:0)	rs1466228	T	C	0.035	-0.0234	0.0051	4.185e-06	-0.0214201	0.193021	0.911638	0.00273029	21.4203
M01336	palmitate (16:0)	rs2190223	A	G	0.5733	0.0076	0.0017	7.691e-06	0.0116939	0.0600822	0.845681	0.00254796	19.9862
M01336	palmitate (16:0)	rs2931383	T	G	0.5816	0.0078	0.0017	4.678e-06	0.0806402	0.0581728	0.16568	0.00268346	21.0519
M01336	palmitate (16:0)	rs4408	A	G	0.1844	0.0107	0.0024	9.964e-06	-0.181598	0.0631285	0.00401939	0.00253404	19.8767
M01336	palmitate (16:0)	rs4420815	A	G	0.143	-0.015	0.003	5.733e-07	-0.056889	0.071145	0.423931	0.00318512	25
M01336	palmitate (16:0)	rs4470674	A	T	0.7184	-0.0106	0.0022	2.019e-06	-0.0397694	0.059716	0.505426	0.00263718	20.6878
M01336	palmitate (16:0)	rs4957697	A	G	0.4208	-0.0081	0.0017	1.733e-06	-0.0985701	0.0560047	0.0784025	0.00289324	22.7024
M01336	palmitate (16:0)	rs577266	A	C	0.637	-0.009	0.002	6.795e-06	-0.0533621	0.0585111	0.361769	0.00258151	20.25
M01336	palmitate (16:0)	rs603424	A	G	0.1836	0.0151	0.0024	2.455e-10	0.133255	0.0878968	0.129508	0.00749039	59.0471
M01336	palmitate (16:0)	rs6540294	A	C	0.451	-0.008	0.0017	2.872e-06	0.0762561	0.0579004	0.187831	0.00282245	22.1453
M01336	palmitate (16:0)	rs7565567	A	C	0.982	-0.042	0.009	3.061e-06	0.0840351	0.117884	0.47593	0.00277573	21.7778
M01336	palmitate (16:0)	rs802993	A	G	0.0685	-0.0278	0.0063	9.106e-06	0.0138604	0.104652	0.894634	0.00248256	19.4719
M01336	palmitate (16:0)	rs942888	A	G	0.4776	-0.0076	0.0017	6.292e-06	0.00706842	0.0566158	0.900643	0.00254796	19.9862
M01336	palmitate (16:0)	rs9809122	A	G	0.5296	-0.008	0.0017	2.445e-06	0.0570988	0.0577774	0.323028	0.00282245	22.1453
M01356	nonadecanoate (19:0)	rs10021069	T	C	0.9664	0.031	0.0067	4.065e-06	-0.0627335	0.206829	0.761653	0.00272872	21.4079
M01356	nonadecanoate (19:0)	rs10156335	A	G	0.8473	-0.0153	0.0034	7.174e-06	-0.00483297	0.0774234	0.950226	0.00258151	20.25
M01356	nonadecanoate (19:0)	rs11118895	T	C	0.4675	0.0202	0.0045	7.155e-06	0.0700556	0.059288	0.237359	0.00256881	20.1501
M01356	nonadecanoate (19:0)	rs11674467	T	C	0.4181	0.0148	0.003	7.005e-07	-0.0691272	0.0557107	0.21467	0.00310101	24.3378
M01356	nonadecanoate (19:0)	rs11780703	T	C	0.7557	-0.0127	0.0026	9.892e-07	0.0512917	0.0637948	0.421391	0.00304025	23.8595
M01356	nonadecanoate (19:0)	rs11824733	T	C	0.0212	0.072	0.0161	7.644e-06	-0.0278873	0.167708	0.867933	0.00254962	19.9992
M01356	nonadecanoate (19:0)	rs1483739	A	C	0.2369	0.0117	0.0026	9.507e-06	-0.0561527	0.0604299	0.352774	0.00258151	20.25
M01356	nonadecanoate (19:0)	rs17066836	C	G	0.0202	-0.0707	0.0157	6.243e-06	0.208709	0.269306	0.438347	0.00258515	20.2787
M01356	nonadecanoate (19:0)	rs17511568	T	C	0.8423	0.0152	0.0033	5.26e-06	0.0395213	0.0748587	0.597537	0.0027043	21.2158
M01356	nonadecanoate (19:0)	rs1801838	T	C	0.9655	-0.0469	0.0105	8.513e-06	-0.0107313	0.0855986	0.900232	0.0025435	19.9511
M01356	nonadecanoate (19:0)	rs281216	T	G	0.9184	0.0205	0.0043	1.704e-06	0.0148879	0.0890828	0.867272	0.00289656	22.7285
M01356	nonadecanoate (19:0)	rs4472784	T	C	0.3048	-0.0118	0.0026	4.782e-06	0.0747665	0.0578479	0.196195	0.00262571	20.5976
M01356	nonadecanoate (19:0)	rs603424	A	G	0.1833	0.0182	0.0032	2.229e-08	0.133255	0.0878968	0.129508	0.00749039	59.0471
M01356	nonadecanoate (19:0)	rs6486528	C	G	0.9236	0.0228	0.0049	3.302e-06	-0.110326	0.0888979	0.214592	0.00275962	21.651
M01356	nonadecanoate (19:0)	rs9291034	T	C	0.4068	-0.0117	0.0026	5.416e-06	-0.0310788	0.0558968	0.578208	0.00258151	20.25
M01356	nonadecanoate (19:0)	rs9543361	T	C	0.0422	-0.0514	0.011	3.182e-06	-0.353384	0.145821	0.0153755	0.00278293	21.8344
M01358	stearate (18:0)	rs10021069	T	C	0.9663	0.0238	0.005	1.81e-06	-0.0627335	0.206829	0.761653	0.00272872	21.4079
M01358	stearate (18:0)	rs10152773	T	C	0.0425	-0.0224	0.0049	4.733e-06	-0.0522807	0.163047	0.748478	0.00266389	20.898
M01358	stearate (18:0)	rs10160169	A	G	0.6329	0.0084	0.0018	3.777e-06	-0.0198639	0.0577034	0.730664	0.00277573	21.7778
M01358	stearate (18:0)	rs10242171	A	G	0.1356	-0.012	0.0026	4.246e-06	-0.0850257	0.0904161	0.347021	0.00276054	21.6583
M01358	stearate (18:0)	rs10498606	A	C	0.4534	-0.0077	0.0017	6.402e-06	0.05416	0.0559877	0.333367	0.00261528	20.5156
M01358	stearate (18:0)	rs1075227	T	C	0.552	0.009	0.002	6.795e-06	-0.0673448	0.0565311	0.23354	0.00258151	20.25
M01358	stearate (18:0)	rs10757839	T	C	0.6521	0.0079	0.0017	4.739e-06	-0.0463838	0.0562106	0.40927	0.00275252	21.5952
M01358	stearate (18:0)	rs10853932	T	C	0.345	0.008	0.0018	5.449e-06	-0.115309	0.0589925	0.0506267	0.00251832	19.7531
M01358	stearate (18:0)	rs11118120	A	C	0.8531	-0.0121	0.0025	1.176e-06	-0.0411603	0.0698344	0.555595	0.00287546	22.5625
M01358	stearate (18:0)	rs11940037	T	C	0.8408	0.0125	0.0025	7.006e-07	-0.118817	0.0680675	0.0808854	0.00273729	21.4753
M01358	stearate (18:0)	rs12353451	A	G	0.0373	-0.0223	0.0049	6.061e-06	-0.285535	0.182282	0.117244	0.00278381	21.8413
M01358	stearate (18:0)	rs1237044	T	C	0.5836	0.0081	0.0018	5.097e-06	0.0218513	0.056445	0.698663	0.00258151	20.25
M01358	stearate (18:0)	rs13355979	A	G	0.5665	-0.0076	0.0017	6.232e-06	-0.00867832	0.0565819	0.878102	0.00268346	21.0519
M01358	stearate (18:0)	rs1348656	T	C	0.798	-0.0137	0.0024	1.169e-08	0.0320591	0.0714884	0.653827	0.00302833	23.7656
M01358	stearate (18:0)	rs1426441	A	G	0.1423	0.0113	0.0025	4.871e-06	-0.117515	0.0701543	0.0939161	0.00260445	20.4304
M01358	stearate (18:0)	rs1477025	T	C	0.6547	0.0087	0.0017	4.828e-07	-0.144506	0.056642	0.0107349	0.00262941	20.6267
M01358	stearate (18:0)	rs1502593	A	G	0.3909	0.0081	0.0017	2.498e-06	0.06674	0.0556415	0.230347	0.00289324	22.7024
M01358	stearate (18:0)	rs1662999	T	C	0.6325	0.0079	0.0017	4.209e-06	0.0799271	0.0561814	0.154834	0.00275252	21.5952
M01358	stearate (18:0)	rs1922419	A	G	0.7807	-0.0182	0.0039	3.365e-06	0.0656927	0.0708476	0.353803	0.00277573	21.7778
M01358	stearate (18:0)	rs2100884	T	C	0.4375	-0.0084	0.0017	8.6e-07	-0.118448	0.0556113	0.033178	0.00311085	24.4152
M01358	stearate (18:0)	rs2115366	T	C	0.4418	-0.0079	0.0017	3.927e-06	-0.0684457	0.0603206	0.256501	0.00275252	21.5952
M01358	stearate (18:0)	rs216283	A	C	0.4171	0.008	0.0017	2.631e-06	0.0518176	0.0557765	0.352878	0.00282245	22.1453
M01358	stearate (18:0)	rs2280248	A	G	0.4808	-0.0077	0.0017	5.545e-06	-0.0583274	0.0559775	0.297421	0.00261528	20.5156
M01358	stearate (18:0)	rs2489020	T	C	0.5262	-0.0081	0.0017	2.3e-06	0.026469	0.0556517	0.634346	0.00289324	22.7024
M01358	stearate (18:0)	rs281216	T	G	0.9187	0.0149	0.0033	8.264e-06	0.0148879	0.0890828	0.867272	0.00289656	22.7285
M01358	stearate (18:0)	rs3087751	A	C	0.423	0.0078	0.0017	5.234e-06	0.00825187	0.0583163	0.887474	0.00268346	21.0519
M01358	stearate (18:0)	rs3748771	T	G	0.9877	-0.0671	0.0149	6.346e-06	0.161549	0.353507	0.647679	0.00258535	20.2802
M01358	stearate (18:0)	rs3793900	A	C	0.6337	-0.0078	0.0017	5.733e-06	-0.0166973	0.0617021	0.786689	0.00268346	21.0519
M01358	stearate (18:0)	rs3863373	A	C	0.3335	-0.008	0.0017	4.205e-06	-0.0060953	0.0582588	0.916674	0.00282245	22.1453
M01358	stearate (18:0)	rs4420815	A	G	0.143	-0.014	0.003	3.061e-06	-0.056889	0.071145	0.423931	0.00318512	25
M01358	stearate (18:0)	rs4507103	A	G	0.397	0.0077	0.0017	6.893e-06	0.0395753	0.0564258	0.483073	0.00261528	20.5156
M01358	stearate (18:0)	rs4710948	A	G	0.3382	-0.0085	0.0017	6.939e-07	0.012919	0.05731	0.821651	0.00318512	25
M01358	stearate (18:0)	rs4750059	C	G	0.7956	-0.0134	0.003	6.492e-06	-0.000521291	0.0622688	0.993321	0.0025435	19.9511
M01358	stearate (18:0)	rs603424	A	G	0.1835	0.0225	0.0024	6.064e-21	0.133255	0.0878968	0.129508	0.00749039	59.0471
M01358	stearate (18:0)	rs6453594	A	G	0.2196	-0.0108	0.0024	7.008e-06	-0.0843022	0.0699627	0.228219	0.00258151	20.25
M01358	stearate (18:0)	rs6733405	A	G	0.3867	-0.0082	0.0017	2.415e-06	0.00523373	0.0557928	0.925263	0.00296491	23.2664
M01358	stearate (18:0)	rs6883481	T	C	0.4737	0.0077	0.0017	6.17e-06	0.0378706	0.0569779	0.506271	0.00261528	20.5156
M01358	stearate (18:0)	rs727892	A	G	0.5021	0.0083	0.0017	8.15e-07	-0.00664649	0.0557424	0.905088	0.00303744	23.8374
M01358	stearate (18:0)	rs7583745	T	C	0.8839	-0.0262	0.0055	1.487e-06	-0.0646365	0.101716	0.525127	0.00274419	21.5296
M01358	stearate (18:0)	rs7681360	A	G	0.5825	0.0078	0.0017	4.186e-06	-0.0375571	0.0556741	0.499937	0.00268346	21.0519
M01358	stearate (18:0)	rs7996008	A	G	0.2935	0.0079	0.0017	5.685e-06	0.0155505	0.0587293	0.791176	0.00275252	21.5952
M01358	stearate (18:0)	rs954820	A	G	0.5619	0.0083	0.0018	2.57e-06	0.0250227	0.0569131	0.660179	0.00271021	21.2623
M01358	stearate (18:0)	rs9568232	T	C	0.1152	0.0126	0.0028	5.056e-06	0.289475	0.100952	0.004138	0.00258151	20.25
M01358	stearate (18:0)	rs9809122	A	G	0.5295	-0.0087	0.0017	3.924e-07	0.0570988	0.0577774	0.323028	0.00282245	22.1453
M01359	oleate (18:1n9)	rs10112003	A	G	0.0783	0.019	0.004	2.412e-06	-0.0108549	0.122977	0.929664	0.00292137	22.9238
M01359	oleate (18:1n9)	rs10242171	A	G	0.135	-0.0154	0.0033	4.315e-06	-0.0850257	0.0904161	0.347021	0.00276054	21.6583
M01359	oleate (18:1n9)	rs10746614	A	G	0.2333	-0.0114	0.0025	4.049e-06	-0.0394062	0.0659112	0.549928	0.00265062	20.7936
M01359	oleate (18:1n9)	rs11118120	A	C	0.8514	-0.0142	0.0031	6.009e-06	-0.0411603	0.0698344	0.555595	0.00287546	22.5625
M01359	oleate (18:1n9)	rs11133892	A	G	0.4423	0.012	0.0023	2.648e-07	-0.0606845	0.056154	0.279839	0.00349088	27.4083
M01359	oleate (18:1n9)	rs12451448	A	G	0.2677	-0.0116	0.0025	2.298e-06	-0.0286775	0.0639802	0.653991	0.00274419	21.5296
M01359	oleate (18:1n9)	rs13019537	C	G	0.841	0.0157	0.0032	7.521e-07	-0.0396349	0.0816753	0.627482	0.00306716	24.0713
M01359	oleate (18:1n9)	rs1348656	T	C	0.7976	-0.0172	0.003	1.058e-08	0.0320591	0.0714884	0.653827	0.00302833	23.7656
M01359	oleate (18:1n9)	rs17495226	A	G	0.0566	0.0216	0.0047	5.667e-06	-0.0218599	0.147496	0.882179	0.00269223	21.1209
M01359	oleate (18:1n9)	rs1922578	A	G	0.9821	-0.0391	0.0088	9.363e-06	0.0634662	0.199942	0.750922	0.00251689	19.7419
M01359	oleate (18:1n9)	rs2017823	A	G	0.841	0.0142	0.0031	4.849e-06	0.0733619	0.0754819	0.331093	0.00267462	20.9823
M01359	oleate (18:1n9)	rs35350	A	G	0.9692	0.0376	0.0083	5.443e-06	-0.198275	0.198242	0.317229	0.00261609	20.522
M01359	oleate (18:1n9)	rs4287543	A	G	0.8771	0.015	0.0033	4.542e-06	-0.0700252	0.0825146	0.396082	0.00263379	20.6612
M01359	oleate (18:1n9)	rs4353846	T	C	0.5643	-0.0112	0.0023	1.7e-06	-0.0515737	0.0560766	0.357729	0.0030216	23.7127
M01359	oleate (18:1n9)	rs4573205	T	G	0.8698	-0.0146	0.0033	8.717e-06	-0.0493898	0.0864752	0.567903	0.00249554	19.5739
M01359	oleate (18:1n9)	rs4654501	A	G	0.7667	0.011	0.0025	7.407e-06	-0.0450111	0.0743566	0.544953	0.0025133	19.7136
M01359	oleate (18:1n9)	rs6453591	A	T	0.771	0.0133	0.0025	8.55e-08	-0.0843033	0.0699627	0.228213	0.00360434	28.3024
M01359	oleate (18:1n9)	rs7586280	A	T	0.3011	-0.011	0.0024	4.106e-06	0.0142666	0.0581597	0.806224	0.00267775	21.0069
M01359	oleate (18:1n9)	rs7898173	A	G	0.1431	-0.0138	0.0031	8.957e-06	-0.0479316	0.0707753	0.498255	0.00254587	19.9697
M01359	oleate (18:1n9)	rs7951538	C	G	0.7061	-0.0107	0.0024	8.092e-06	0.0339843	0.0645171	0.598368	0.00253404	19.8767
M01359	oleate (18:1n9)	rs9861865	C	G	0.3196	-0.0107	0.0024	8.06e-06	-0.050209	0.0573762	0.381528	0.00253404	19.8767
M01361	pentadecanoate (15:0)	rs10509840	A	G	0.6879	-0.0119	0.0026	4.225e-06	0.0210484	0.0611527	0.7307	0.00267028	20.9482
M01361	pentadecanoate (15:0)	rs11036893	T	C	0.3592	-0.013	0.0025	3.005e-07	0.0120755	0.0607646	0.842477	0.00344413	27.04
M01361	pentadecanoate (15:0)	rs11245200	T	C	0.1119	0.018	0.004	8.941e-06	-0.162627	0.0814933	0.0459791	0.00258151	20.25
M01361	pentadecanoate (15:0)	rs11791164	T	G	0.0803	0.0196	0.0043	4.345e-06	0.0419575	0.103641	0.685599	0.00264847	20.7766
M01361	pentadecanoate (15:0)	rs16830012	T	G	0.9719	-0.0328	0.0073	7.407e-06	0.0701987	0.113433	0.536013	0.00257368	20.1884
M01361	pentadecanoate (15:0)	rs17056226	T	G	0.1416	0.0153	0.0034	7.065e-06	0.111778	0.0999971	0.263647	0.00258151	20.25
M01361	pentadecanoate (15:0)	rs17385848	A	G	0.6443	0.0122	0.0025	1.162e-06	0.0432038	0.0628409	0.491761	0.00303453	23.8144
M01361	pentadecanoate (15:0)	rs17773390	A	G	0.2915	0.0123	0.0026	3.254e-06	0.0132264	0.0584652	0.821024	0.00285229	22.3802
M01361	pentadecanoate (15:0)	rs3135095	A	G	0.2993	-0.0117	0.0025	3.918e-06	0.0528408	0.0583043	0.364781	0.00279157	21.9024
M01361	pentadecanoate (15:0)	rs3900774	T	G	0.988	0.061	0.013	2.701e-06	0.0770319	0.194133	0.691516	0.00280623	22.0178
M01361	pentadecanoate (15:0)	rs4960640	T	C	0.9667	-0.0285	0.0064	9.695e-06	-0.165421	0.113425	0.144726	0.00252814	19.8303
M01361	pentadecanoate (15:0)	rs6471261	T	G	0.2806	0.0115	0.0025	6.164e-06	-0.0404709	0.0598756	0.499095	0.0026972	21.16
M01361	pentadecanoate (15:0)	rs6472299	A	G	0.8381	-0.0149	0.0033	7.866e-06	-0.0359189	0.06774	0.595942	0.00259888	20.3866
M01361	pentadecanoate (15:0)	rs6783294	A	G	0.4281	-0.0213	0.0045	2.41e-06	0.0188477	0.0556658	0.734922	0.00285538	22.4044
M01361	pentadecanoate (15:0)	rs6887589	A	G	0.7787	-0.0142	0.0026	4.33e-08	-0.0194163	0.0673892	0.773254	0.00379794	29.8284
M01361	pentadecanoate (15:0)	rs7710912	A	G	0.0728	-0.0189	0.0042	8.302e-06	0.0529357	0.0887368	0.55081	0.00258151	20.25
M01361	pentadecanoate (15:0)	rs7791503	T	C	0.269	0.0126	0.0026	9.648e-07	-0.0317483	0.0571195	0.578333	0.0029927	23.4852
M01361	pentadecanoate (15:0)	rs8098317	T	G	0.7857	-0.0119	0.0026	6.643e-06	-0.0457275	0.0646212	0.479179	0.00267028	20.9482
M01361	pentadecanoate (15:0)	rs961959	A	C	0.1925	-0.0121	0.0027	5.262e-06	0.122744	0.0669358	0.0666914	0.00256036	20.0837
M01365	myristate (14:0)	rs10005295	A	G	0.0267	-0.0634	0.0136	3.398e-06	-0.0542489	0.136957	0.69203	0.00276992	21.7321
M01365	myristate (14:0)	rs10164158	A	G	0.0577	0.0229	0.005	4.179e-06	0.153368	0.105969	0.147815	0.00267386	20.9764
M01365	myristate (14:0)	rs10494825	T	C	0.2783	-0.0114	0.0026	9.586e-06	-0.0877216	0.0732212	0.230903	0.00245114	19.2249
M01365	myristate (14:0)	rs10831497	A	G	0.2209	0.0126	0.0028	4.968e-06	0.0316464	0.0636103	0.618834	0.00258151	20.25
M01365	myristate (14:0)	rs11118120	A	C	0.8534	-0.0175	0.0033	1.709e-07	-0.0411603	0.0698344	0.555595	0.00287546	22.5625
M01365	myristate (14:0)	rs12250605	T	C	0.751	0.0122	0.0026	2.015e-06	0.0810016	0.0572082	0.156802	0.00280623	22.0178
M01365	myristate (14:0)	rs12426539	T	C	0.0306	0.0405	0.0091	9.311e-06	0.0866465	0.170171	0.61063	0.00252523	19.8074
M01365	myristate (14:0)	rs12967799	A	C	0.0794	0.0193	0.0043	6.129e-06	0.0891936	0.123505	0.470179	0.00256822	20.1455
M01365	myristate (14:0)	rs13393013	A	G	0.0218	0.0415	0.0085	1.075e-06	0.167767	0.153609	0.274758	0.00303744	23.8374
M01365	myristate (14:0)	rs17155949	T	C	0.9746	0.0698	0.0153	4.752e-06	-0.00637329	0.152064	0.966569	0.00265305	20.8127
M01365	myristate (14:0)	rs1936396	A	G	0.2253	-0.0118	0.0026	5.67e-06	-0.047647	0.0664	0.473019	0.00262571	20.5976
M01365	myristate (14:0)	rs314241	T	C	0.4625	-0.0114	0.0025	5.249e-06	-0.0658706	0.0562884	0.241907	0.00265062	20.7936
M01365	myristate (14:0)	rs35350	A	G	0.9722	0.0397	0.0089	8.097e-06	-0.198275	0.198242	0.317229	0.00261609	20.522
M01365	myristate (14:0)	rs3759526	T	C	0.0806	-0.0209	0.0043	8.927e-07	0.0134345	0.0967324	0.889543	0.00301035	23.6241
M01365	myristate (14:0)	rs4109037	A	T	0.146	0.0162	0.0033	9.489e-07	-0.0355294	0.0898008	0.692366	0.0030707	24.0992
M01365	myristate (14:0)	rs4327548	A	G	0.291	-0.0121	0.0026	2.251e-06	0.0744718	0.05939	0.209862	0.00276054	21.6583
M01365	myristate (14:0)	rs4420815	A	G	0.143	-0.019	0.004	2.034e-06	-0.056889	0.071145	0.423931	0.00318512	25
M01365	myristate (14:0)	rs453612	T	C	0.3549	0.0114	0.0025	5.854e-06	0.0492114	0.0567435	0.385799	0.00265062	20.7936
M01365	myristate (14:0)	rs4710948	A	G	0.3383	-0.0115	0.0025	4.85e-06	0.012919	0.05731	0.821651	0.00318512	25
M01365	myristate (14:0)	rs603424	A	G	0.1832	0.0162	0.0032	5.756e-07	0.133255	0.0878968	0.129508	0.00749039	59.0471
M01365	myristate (14:0)	rs6467872	A	C	0.6087	0.0114	0.0025	5.639e-06	0.0012257	0.056472	0.982684	0.00265062	20.7936
M01365	myristate (14:0)	rs6665988	A	C	0.7127	-0.0115	0.0026	9.113e-06	-0.0592646	0.0578655	0.305751	0.00249422	19.5636
M01365	myristate (14:0)	rs670365	A	G	0.0903	0.039	0.0088	9.48e-06	0.154464	0.0948558	0.103437	0.00250407	19.641
M01365	myristate (14:0)	rs7016645	T	C	0.253	-0.0117	0.0026	8.442e-06	0.0197689	0.0681516	0.771761	0.00258151	20.25
M01365	myristate (14:0)	rs7796330	T	C	0.2727	0.0116	0.0026	7.927e-06	0.0224802	0.0615702	0.715026	0.00253768	19.9053
M01444	pipecolate	rs11184997	A	T	0.2894	0.0179	0.0039	6.013e-06	0.0444137	0.062114	0.474587	0.00268522	21.0657
M01444	pipecolate	rs11718405	T	C	0.8358	0.0216	0.0048	8.433e-06	-0.0431883	0.0787739	0.583516	0.00258151	20.25
M01444	pipecolate	rs12725284	T	C	0.1606	0.0315	0.0056	1.72e-08	0.164121	0.0705522	0.020006	0.00402776	31.6406
M01444	pipecolate	rs1476414	C	G	0.0535	0.0397	0.0081	9.299e-07	0.0622582	0.102403	0.543204	0.00306091	24.0221
M01444	pipecolate	rs3010320	A	T	0.232	-0.0205	0.0042	1.001e-06	-0.0434129	0.0696602	0.533147	0.00303571	23.8237
M01444	pipecolate	rs35421463	A	G	0.4033	0.0277	0.006	4.148e-06	0.0535977	0.0566728	0.344282	0.00271673	21.3136
M01444	pipecolate	rs3915237	T	G	0.7005	-0.0182	0.004	5.519e-06	-0.0691387	0.0622076	0.266388	0.00263904	20.7025
M01444	pipecolate	rs4443239	T	G	0.7453	0.031	0.0069	7.58e-06	0.0692605	0.0752099	0.357104	0.00257322	20.1848
M01444	pipecolate	rs4590377	T	C	0.7362	-0.0178	0.004	8.786e-06	0.0136213	0.0613969	0.824426	0.0025246	19.8025
M01444	pipecolate	rs4717457	A	C	0.1392	0.0233	0.0052	6.802e-06	0.0537023	0.0872515	0.538233	0.00255955	20.0773
M01444	pipecolate	rs6497209	A	G	0.2139	0.019	0.0042	4.779e-06	0.0726652	0.0642775	0.258269	0.00260883	20.4649
M01444	pipecolate	rs699474	C	G	0.0134	0.1282	0.0264	1.158e-06	-0.362505	0.582508	0.533733	0.00300492	23.5813
M01444	pipecolate	rs7561932	T	C	0.7721	0.0184	0.0042	9.551e-06	-0.106668	0.0728339	0.143047	0.00244706	19.1927
M01444	pipecolate	rs7871735	T	G	0.2953	0.0184	0.004	3.395e-06	0.036618	0.059799	0.540305	0.0026972	21.16
M01444	pipecolate	rs9295427	A	G	0.9408	0.0356	0.0077	3.808e-06	-0.00516226	0.104509	0.960604	0.00272461	21.3756
M01444	pipecolate	rs9460045	T	C	0.9224	-0.0529	0.0119	8.911e-06	0.0186099	0.0890071	0.834383	0.00251938	19.7614
M01493	ornithine	rs10497426	T	C	0.8064	0.012	0.0026	4.466e-06	-0.00268616	0.079582	0.973074	0.00271523	21.3018
M01493	ornithine	rs10900040	T	C	0.8351	-0.0144	0.0031	3.401e-06	-0.0533324	0.0671439	0.427021	0.00275028	21.5775
M01493	ornithine	rs10945970	T	C	0.3103	-0.011	0.0025	7.379e-06	0.0636506	0.0587682	0.278773	0.00246833	19.36
M01493	ornithine	rs11701867	A	C	0.1761	-0.0136	0.0027	2.753e-07	0.0713742	0.071074	0.31527	0.00323233	25.3717
M01493	ornithine	rs1192521	A	T	0.7755	-0.0163	0.0031	1.402e-07	-0.0416579	0.0653114	0.523581	0.0035212	27.6472
M01493	ornithine	rs12300345	A	T	0.132	-0.0151	0.0034	7.452e-06	0.0650022	0.0754947	0.389229	0.00251463	19.724
M01493	ornithine	rs13424082	A	G	0.1735	-0.0125	0.0026	1.799e-06	0.0523197	0.0729387	0.473183	0.00294553	23.1139
M01493	ornithine	rs2351725	A	T	0.7947	-0.0119	0.0026	5.841e-06	-0.0468218	0.0730216	0.521389	0.00267028	20.9482
M01493	ornithine	rs4764034	A	G	0.6869	-0.011	0.0024	7.669e-06	0.0854056	0.063597	0.179298	0.00267775	21.0069
M01493	ornithine	rs4812400	A	T	0.9092	0.0178	0.0039	4.893e-06	-0.143872	0.104752	0.169609	0.00265538	20.831
M01493	ornithine	rs6975921	A	G	0.9095	0.0343	0.0071	1.246e-06	-0.112604	0.0917295	0.219611	0.00297406	23.3384
M01494	5-oxoproline	rs1001210	T	C	0.8353	-0.0106	0.0023	3.798e-06	-0.0695486	0.0816855	0.394536	0.00270738	21.2401
M01494	5-oxoproline	rs10853533	A	C	0.8743	0.0103	0.0023	6.086e-06	-0.0573028	0.0840939	0.49561	0.00255669	20.0548
M01494	5-oxoproline	rs10890517	T	C	0.0433	-0.0197	0.0043	3.448e-06	-0.0300249	0.15633	0.847695	0.00267549	20.9892
M01494	5-oxoproline	rs11582143	C	G	0.1443	-0.0112	0.0023	9.315e-07	0.0914321	0.0937074	0.329204	0.0030216	23.7127
M01494	5-oxoproline	rs12143589	A	G	0.1428	0.0118	0.0023	3.381e-07	-0.00640012	0.0712732	0.928448	0.0033529	26.3214
M01494	5-oxoproline	rs12294182	T	C	0.0987	0.014	0.0029	1.071e-06	0.024094	0.0670298	0.719257	0.00296988	23.3056
M01494	5-oxoproline	rs12550729	T	C	0.9233	0.0637	0.0029	5.97e-110	0.12447	0.1061	0.24074	0.0580852	482.484
M01494	5-oxoproline	rs12611788	T	C	0.6267	-0.007	0.0015	5.507e-06	-0.0918484	0.0567194	0.105373	0.00277573	21.7778
M01494	5-oxoproline	rs13013224	C	G	0.1794	0.0113	0.0023	7.044e-07	0.0448372	0.0675455	0.506813	0.00307563	24.138
M01494	5-oxoproline	rs13159409	T	G	0.0652	-0.0148	0.0032	2.741e-06	-0.0457027	0.121865	0.707639	0.00272652	21.3906
M01494	5-oxoproline	rs1578743	A	C	0.6068	0.0075	0.0016	1.7e-06	-0.0802274	0.0582464	0.168395	0.0028005	21.9727
M01494	5-oxoproline	rs2068157	T	C	0.9144	0.0137	0.0031	8.989e-06	-0.020142	0.0997533	0.83998	0.00249004	19.5307
M01494	5-oxoproline	rs2115151	A	T	0.8627	0.0103	0.0022	3.752e-06	-0.185995	0.100778	0.0649516	0.00279374	21.9194
M01494	5-oxoproline	rs2592916	T	C	0.1013	-0.0123	0.0027	6.554e-06	0.147848	0.0961062	0.123956	0.00264547	20.7531
M01494	5-oxoproline	rs306676	A	G	0.1304	0.0112	0.0024	2.484e-06	0.116294	0.0809438	0.150797	0.00277573	21.7778
M01494	5-oxoproline	rs3936211	T	C	0.424	-0.0119	0.0015	1.335e-14	0.0419545	0.0563032	0.456179	0.00798	62.9378
M01494	5-oxoproline	rs4646693	T	C	0.435	-0.009	0.002	6.795e-06	-0.0496863	0.0574855	0.387407	0.00258151	20.25
M01494	5-oxoproline	rs5764925	A	G	0.0772	-0.016	0.0031	1.906e-07	0.112088	0.0884162	0.204895	0.00339322	26.6389
M01494	5-oxoproline	rs7561255	A	G	0.7086	-0.0072	0.0016	4.719e-06	-0.034526	0.0584828	0.554948	0.00258151	20.25
M01494	5-oxoproline	rs764206	A	G	0.6546	0.0071	0.0015	4.581e-06	-0.0265933	0.0598177	0.656629	0.00285538	22.4044
M01494	5-oxoproline	rs7973508	A	G	0.2831	-0.0073	0.0016	5.403e-06	-0.0573848	0.0579863	0.322357	0.00265352	20.8164
M01494	5-oxoproline	rs8092658	A	C	0.389	-0.009	0.002	6.795e-06	0.0371129	0.0584756	0.525642	0.00258151	20.25
M01494	5-oxoproline	rs9460424	T	G	0.8437	-0.0097	0.0022	9.164e-06	0.0102981	0.0698024	0.882712	0.00247851	19.4401
M01494	5-oxoproline	rs9964014	T	C	0.1115	-0.0132	0.0025	1.796e-07	-0.0718405	0.0820978	0.381542	0.00355054	27.8784
M01494	5-oxoproline	rs9987070	C	G	0.9808	-0.028	0.0059	2.432e-06	0.304914	0.124461	0.0142899	0.00287035	22.5223
M01508	pantothenate	rs10919047	A	C	0.1408	0.0176	0.0035	6.751e-07	0.0084907	0.0957381	0.929331	0.00322151	25.2865
M01508	pantothenate	rs11719633	A	G	0.0945	-0.0206	0.0044	3.012e-06	0.113717	0.115147	0.323357	0.00279374	21.9194
M01508	pantothenate	rs12544560	A	G	0.148	0.0164	0.0035	3.318e-06	-0.0109267	0.0945608	0.908007	0.00279837	21.9559
M01508	pantothenate	rs13212846	A	C	0.9252	-0.0241	0.0052	2.882e-06	0.0870962	0.138991	0.530902	0.00273784	21.4797
M01508	pantothenate	rs1350858	A	C	0.1783	0.0152	0.0034	8.213e-06	-0.124975	0.0798773	0.11768	0.00254796	19.9862
M01508	pantothenate	rs1395	A	G	0.7034	0.0172	0.0027	8.138e-11	0.012304	0.060801	0.839631	0.00516005	40.5816
M01508	pantothenate	rs17049936	T	C	0.8912	-0.0187	0.0042	9.584e-06	0.0383838	0.0737121	0.602557	0.0025273	19.8237
M01508	pantothenate	rs17082600	T	C	0.0193	0.0476	0.0094	4.082e-07	0.367518	0.328259	0.262885	0.00326669	25.6424
M01508	pantothenate	rs17751805	A	G	0.9645	0.0628	0.0135	3.399e-06	-0.162979	0.138792	0.240286	0.00275818	21.6397
M01508	pantothenate	rs1975271	T	C	0.5872	0.0116	0.0026	8.682e-06	-0.0220407	0.0563433	0.69566	0.00253768	19.9053
M01508	pantothenate	rs2173615	T	G	0.3153	0.0125	0.0026	1.693e-06	0.0250439	0.0570838	0.660862	0.00294553	23.1139
M01508	pantothenate	rs2526477	A	G	0.609	-0.012	0.0026	2.988e-06	-0.0318958	0.055697	0.566871	0.00271523	21.3018
M01508	pantothenate	rs2967437	A	G	0.6902	-0.0126	0.0027	1.879e-06	0.0672677	0.0609375	0.269645	0.00277573	21.7778
M01508	pantothenate	rs3949865	C	G	0.6187	-0.0115	0.0026	9.491e-06	0.0151596	0.0578897	0.793422	0.00249422	19.5636
M01508	pantothenate	rs4269521	A	G	0.8431	0.0168	0.0034	1.034e-06	0.0144238	0.0747276	0.846944	0.00311085	24.4152
M01508	pantothenate	rs4746017	A	C	0.713	-0.0122	0.0027	5.098e-06	-0.0196628	0.0650941	0.7626	0.00260274	20.417
M01508	pantothenate	rs6034318	A	G	0.013	0.1083	0.0236	4.518e-06	-0.261471	0.163234	0.109196	0.00268433	21.0588
M01508	pantothenate	rs6078500	T	C	0.5117	-0.0118	0.0026	4.468e-06	0.0706343	0.0556182	0.20409	0.00262571	20.5976
M01508	pantothenate	rs6774965	A	G	0.8582	-0.0163	0.0035	3.16e-06	0.0141388	0.0747779	0.850032	0.00276445	21.689
M01508	pantothenate	rs6848070	A	G	0.3521	-0.0117	0.0027	9.911e-06	-0.0662004	0.0556484	0.234196	0.00239428	18.7778
M01508	pantothenate	rs7009776	T	C	0.3342	-0.0268	0.006	7.116e-06	-0.0105544	0.0584119	0.856612	0.0025435	19.9511
M01508	pantothenate	rs7458704	T	G	0.984	-0.0544	0.0109	5.6e-07	-0.136138	0.148972	0.360796	0.00317348	24.9083
M01508	pantothenate	rs7574257	T	C	0.325	0.0118	0.0026	7.764e-06	-0.025715	0.0580945	0.658024	0.00262571	20.5976
M01508	pantothenate	rs8065435	A	G	0.327	-0.0128	0.0028	5.034e-06	0.0695117	0.0570391	0.22297	0.00266389	20.898
M01508	pantothenate	rs9365106	A	G	0.6824	-0.0117	0.0026	8.055e-06	0.00501935	0.0565772	0.929307	0.00258151	20.25
M01515	salicylate	rs10205265	T	C	0.2056	-0.0901	0.0202	7.794e-06	0.080624	0.0750358	0.28261	0.00253638	19.8951
M01515	salicylate	rs10402106	T	C	0.0165	0.9529	0.1924	7.348e-07	0.0582176	0.170083	0.732133	0.00312533	24.5293
M01515	salicylate	rs10458721	A	G	0.609	-0.0786	0.0175	7.228e-06	-0.0687685	0.0560357	0.219737	0.00257171	20.1729
M01515	salicylate	rs10471169	T	C	0.0105	0.9362	0.1854	4.427e-07	-0.0258265	0.142839	0.856518	0.00324845	25.4987
M01515	salicylate	rs10749553	A	G	0.3074	-0.0868	0.0194	7.554e-06	0.028958	0.0591635	0.624518	0.0025521	20.0187
M01515	salicylate	rs10977627	T	C	0.0168	0.8146	0.1524	9.061e-08	0.138318	0.212203	0.514519	0.00363837	28.5706
M01515	salicylate	rs10984575	A	C	0.1164	0.1144	0.0257	8.271e-06	-0.00341843	0.0792595	0.965598	0.00252615	19.8146
M01515	salicylate	rs11256026	A	G	0.6357	-0.2061	0.0409	4.601e-07	0.0128101	0.0570395	0.822304	0.00323499	25.3927
M01515	salicylate	rs1164673	C	G	0.3743	0.0754	0.0168	7.267e-06	0.0180777	0.0570123	0.75118	0.0025679	20.143
M01515	salicylate	rs12005082	A	T	0.1814	0.1232	0.0265	3.354e-06	-0.00438615	0.0748049	0.953243	0.00275488	21.6137
M01515	salicylate	rs12075728	T	G	0.9442	-0.4196	0.0922	5.394e-06	0.0124813	0.0856162	0.884093	0.00264017	20.7114
M01515	salicylate	rs16832600	T	C	0.0297	0.2205	0.0469	2.579e-06	0.17743	0.162355	0.274458	0.0028172	22.104
M01515	salicylate	rs16862165	T	C	0.99	-0.413	0.089	3.477e-06	0.00518156	0.199224	0.97925	0.00274472	21.5338
M01515	salicylate	rs17682068	A	G	0.9248	-0.1299	0.029	7.452e-06	0.0555175	0.0997018	0.57764	0.00255789	20.0642
M01515	salicylate	rs400214	T	C	0.0185	0.3258	0.0723	6.599e-06	0.150075	0.121375	0.216288	0.00258864	20.3061
M01515	salicylate	rs7701675	A	G	0.9839	-0.7943	0.1733	4.558e-06	0.0429159	0.210736	0.838629	0.0026778	21.0074
M01515	salicylate	rs8178289	A	C	0.8497	-0.1064	0.0233	5.095e-06	-0.079151	0.0741744	0.28593	0.00265819	20.8531
M01515	salicylate	rs9453415	A	G	0.011	0.374	0.083	6.605e-06	-0.140839	0.253971	0.579205	0.00258841	20.3043
M01558	4-acetamidobutanoate	rs10004130	A	G	0.581	0.009	0.002	6.795e-06	-0.071893	0.0568511	0.206021	0.00258151	20.25
M01558	4-acetamidobutanoate	rs10122824	T	G	0.3503	0.0087	0.0019	2.787e-06	-0.0540617	0.0581513	0.352541	0.00267264	20.9668
M01558	4-acetamidobutanoate	rs10416031	A	G	0.3202	0.0085	0.0018	3.84e-06	0.0102219	0.0626028	0.870297	0.00284203	22.2994
M01558	4-acetamidobutanoate	rs1041983	T	C	0.3233	-0.0161	0.0018	2.142e-19	-0.107241	0.0621035	0.0842015	0.0101218	80.0031
M01558	4-acetamidobutanoate	rs10496826	A	G	0.2948	-0.008	0.0018	7.767e-06	0.0207942	0.0580207	0.720049	0.00251832	19.7531
M01558	4-acetamidobutanoate	rs11023380	A	G	0.4591	0.0088	0.0018	5.374e-07	0.0135799	0.0569073	0.811391	0.00304556	23.9012
M01558	4-acetamidobutanoate	rs1113643	T	C	0.2769	0.0094	0.0018	2.236e-07	-0.0289651	0.0630502	0.645949	0.00347353	27.2716
M01558	4-acetamidobutanoate	rs11170032	T	C	0.64	-0.008	0.0018	7.178e-06	0.0437654	0.0606709	0.47069	0.00251832	19.7531
M01558	4-acetamidobutanoate	rs11650615	C	G	0.6907	0.0081	0.0018	5.987e-06	0.0120222	0.0586303	0.837532	0.00258151	20.25
M01558	4-acetamidobutanoate	rs1280717	A	G	0.2512	0.0094	0.0018	2.006e-07	-0.0587968	0.0616683	0.340369	0.00347353	27.2716
M01558	4-acetamidobutanoate	rs13164411	T	C	0.7246	0.0082	0.0018	5.334e-06	-0.0193267	0.0660597	0.769855	0.00264547	20.7531
M01558	4-acetamidobutanoate	rs13271577	T	C	0.1383	0.0219	0.0026	2.562e-17	-0.0715405	0.0700248	0.306949	0.00898653	70.9482
M01558	4-acetamidobutanoate	rs1493031	T	C	0.0434	0.0208	0.0044	1.96e-06	-0.254677	0.115657	0.0276643	0.00284809	22.3471
M01558	4-acetamidobutanoate	rs1538330	T	G	0.0213	-0.0306	0.0064	1.728e-06	0.16615	0.219036	0.448122	0.00291331	22.8604
M01558	4-acetamidobutanoate	rs1556880	T	C	0.2976	0.0081	0.0018	6.043e-06	-0.0865451	0.0608713	0.155093	0.00258151	20.25
M01558	4-acetamidobutanoate	rs1604290	A	C	0.3851	-0.0079	0.0018	8.13e-06	-0.0330619	0.0559316	0.554444	0.00245591	19.2623
M01558	4-acetamidobutanoate	rs164742	A	G	0.4697	-0.0079	0.0018	7.375e-06	0.00454381	0.0565923	0.936006	0.00245591	19.2623
M01558	4-acetamidobutanoate	rs17642859	A	T	0.1138	-0.0173	0.0033	1.16e-07	-0.105522	0.0812214	0.193879	0.00350036	27.483
M01558	4-acetamidobutanoate	rs1812125	T	G	0.7578	-0.0085	0.0018	3.484e-06	-0.0884732	0.0777877	0.255385	0.00284203	22.2994
M01558	4-acetamidobutanoate	rs2029830	T	C	0.3011	0.0098	0.0018	3.49e-08	0.00279326	0.0573185	0.961133	0.0037743	29.642
M01558	4-acetamidobutanoate	rs2055056	T	C	0.968	-0.0244	0.0055	8.566e-06	0.254414	0.206313	0.217521	0.00250919	19.6813
M01558	4-acetamidobutanoate	rs2144834	A	G	0.2535	0.008	0.0018	7.973e-06	-0.00543836	0.0633707	0.931611	0.00251832	19.7531
M01558	4-acetamidobutanoate	rs2252585	T	C	0.7349	-0.0081	0.0018	5.967e-06	0.0343408	0.0645679	0.594826	0.00258151	20.25
M01558	4-acetamidobutanoate	rs2290156	C	G	0.2806	0.0088	0.0018	1.05e-06	0.0367122	0.0594084	0.5366	0.00304556	23.9012
M01558	4-acetamidobutanoate	rs2604548	T	C	0.6463	-0.0086	0.0018	1.285e-06	0.0214628	0.0626372	0.73186	0.00290909	22.8272
M01558	4-acetamidobutanoate	rs304171	T	C	0.0624	-0.0168	0.0036	2.168e-06	0.0885207	0.0940871	0.346788	0.00277573	21.7778
M01558	4-acetamidobutanoate	rs3813810	A	C	0.1334	0.0117	0.0026	5.725e-06	0.00025464	0.0841826	0.997587	0.00258151	20.25
M01558	4-acetamidobutanoate	rs4443239	T	G	0.7446	0.02	0.0042	2.265e-06	0.0692605	0.0752099	0.357104	0.00257322	20.1848
M01558	4-acetamidobutanoate	rs4687937	T	C	0.3741	-0.0079	0.0018	9.469e-06	-0.00133685	0.0561385	0.981001	0.00245591	19.2623
M01558	4-acetamidobutanoate	rs4692012	A	G	0.5389	-0.0082	0.0018	3.347e-06	-0.0278808	0.0562913	0.620393	0.00264547	20.7531
M01558	4-acetamidobutanoate	rs4923082	T	C	0.2518	0.0081	0.0018	6.953e-06	0.0486337	0.0675138	0.471308	0.00258151	20.25
M01558	4-acetamidobutanoate	rs604388	T	C	0.6845	0.0086	0.0018	1.562e-06	0.042462	0.0591181	0.472599	0.00290909	22.8272
M01558	4-acetamidobutanoate	rs6500864	A	G	0.2762	-0.0083	0.0018	4.339e-06	-0.0287998	0.0601472	0.632065	0.00271021	21.2623
M01558	4-acetamidobutanoate	rs721399	T	C	0.7176	-0.0289	0.0018	3.948e-58	0.0187946	0.0595539	0.752314	0.0318965	257.781
M01558	4-acetamidobutanoate	rs7228099	T	C	0.4364	-0.0097	0.0018	3.609e-08	-0.0415121	0.0571634	0.467716	0.00369795	29.0401
M01558	4-acetamidobutanoate	rs7817770	T	C	0.3971	0.0094	0.0018	9.422e-08	-0.047213	0.0564823	0.403217	0.00347353	27.2716
M01558	4-acetamidobutanoate	rs7943587	A	C	0.1515	-0.0115	0.0026	6.326e-06	0.0108831	0.0711231	0.878384	0.00249422	19.5636
M01558	4-acetamidobutanoate	rs890984	A	G	0.1092	-0.012	0.0027	6.908e-06	-0.0743392	0.100908	0.461302	0.00251832	19.7531
M01558	4-acetamidobutanoate	rs9354329	T	C	0.6322	-0.0081	0.0018	5.104e-06	-0.038554	0.0578232	0.504927	0.00258151	20.25
M01558	4-acetamidobutanoate	rs9657488	T	C	0.3749	0.0124	0.0018	3.534e-12	-0.0416866	0.0557533	0.454644	0.00602897	47.4568
M01558	4-acetamidobutanoate	rs9940567	T	C	0.7319	0.0095	0.0018	1.574e-07	0.0296085	0.0703905	0.674023	0.00354756	27.8549
M01561	alpha-tocopherol	rs10163969	T	G	0.0412	-0.0352	0.008	9.385e-06	-0.119607	0.0863233	0.16588	0.00246833	19.36
M01561	alpha-tocopherol	rs10245705	T	C	0.0181	-0.0663	0.0127	1.946e-07	0.437089	0.229445	0.0567819	0.00347121	27.2533
M01561	alpha-tocopherol	rs10935814	A	G	0.1006	-0.037	0.0083	9.443e-06	-0.0700176	0.0885033	0.428868	0.00253348	19.8723
M01561	alpha-tocopherol	rs11145330	A	C	0.8908	0.0324	0.0068	1.945e-06	0.058376	0.0775584	0.451647	0.00289324	22.7024
M01561	alpha-tocopherol	rs11992435	A	G	0.9488	0.0327	0.0072	6.383e-06	0.138893	0.135237	0.304404	0.00262941	20.6267
M01561	alpha-tocopherol	rs1404410	C	G	0.7853	-0.0236	0.0052	4.568e-06	-0.11288	0.0697885	0.105779	0.00262571	20.5976
M01561	alpha-tocopherol	rs1532701	A	G	0.5456	0.0137	0.003	5.074e-06	0.0425633	0.0559657	0.44694	0.00265836	20.8544
M01561	alpha-tocopherol	rs2074731	A	C	0.1654	-0.0184	0.0039	2.307e-06	-0.131105	0.0719595	0.0684668	0.0028369	22.259
M01561	alpha-tocopherol	rs261342	C	G	0.794	-0.0169	0.0037	5.405e-06	-0.030175	0.0670212	0.652544	0.00265941	20.8627
M01561	alpha-tocopherol	rs7238006	T	C	0.9262	0.0281	0.0057	6.772e-07	0.0593279	0.0808159	0.462881	0.00309661	24.3032
M01561	alpha-tocopherol	rs7930821	T	C	0.0202	0.0666	0.0149	7.53e-06	-0.235408	0.276395	0.394377	0.00254706	19.9791
M01564	citrate	rs10043015	T	C	0.7113	0.0082	0.0018	5.582e-06	0.0461175	0.0617039	0.454823	0.00264547	20.7531
M01564	citrate	rs10514735	A	G	0.985	0.0346	0.0077	6.505e-06	0.201195	0.20023	0.314983	0.00257408	20.1916
M01564	citrate	rs10787308	A	G	0.2701	-0.009	0.0018	6.039e-07	0.00646782	0.0660428	0.921985	0.00318512	25
M01564	citrate	rs10992722	A	C	0.0163	0.0326	0.0069	2.441e-06	0.276715	0.164873	0.0932782	0.00284493	22.3222
M01564	citrate	rs11120725	A	G	0.4596	-0.0181	0.0039	4.609e-06	0.0124885	0.0557969	0.822897	0.0027454	21.5391
M01564	citrate	rs1125471	A	C	0.2928	-0.0085	0.0018	4.474e-06	0.0248776	0.0580447	0.668219	0.00284203	22.2994
M01564	citrate	rs12121428	T	C	0.0535	-0.0197	0.0044	6.094e-06	0.0591371	0.120541	0.62371	0.00255557	20.046
M01564	citrate	rs12625828	T	G	0.3366	0.0086	0.0018	2.055e-06	-0.058069	0.0570501	0.308745	0.00290909	22.8272
M01564	citrate	rs12803308	A	T	0.6752	-0.0081	0.0018	5.967e-06	0.0501133	0.0582725	0.389799	0.00258151	20.25
M01564	citrate	rs13130021	T	C	0.4312	-0.0089	0.0018	1.411e-06	-0.0124042	0.0570685	0.827931	0.00311495	24.4475
M01564	citrate	rs1380634	A	G	0.7425	-0.0083	0.0018	5.174e-06	-0.086615	0.075999	0.254417	0.00271021	21.2623
M01564	citrate	rs13966	T	C	0.467	0.0082	0.0019	9.994e-06	-0.0823059	0.0568492	0.147675	0.00237497	18.626
M01564	citrate	rs1404373	T	C	0.6525	-0.0084	0.0018	2.917e-06	-0.0716897	0.0604897	0.235956	0.00277573	21.7778
M01564	citrate	rs1509123	T	C	0.0476	-0.0248	0.0043	5.203e-09	0.163249	0.164835	0.321987	0.00423346	33.2634
M01564	citrate	rs1530219	A	G	0.4797	-0.0078	0.0018	9.942e-06	-0.0780183	0.0557153	0.161423	0.00239428	18.7778
M01564	citrate	rs170149	A	G	0.074	0.0256	0.0035	1.421e-13	0.309104	0.143692	0.0314637	0.00679134	53.4988
M01564	citrate	rs17034684	T	G	0.2881	0.0081	0.0018	7.899e-06	0.00878376	0.0574417	0.878465	0.00258151	20.25
M01564	citrate	rs2143327	T	C	0.0129	0.0392	0.0085	4.276e-06	0.135062	0.311795	0.664886	0.00271098	21.2684
M01564	citrate	rs218682	T	C	0.3999	0.0093	0.0018	2.975e-07	0.030716	0.0575275	0.593387	0.00340027	26.6944
M01564	citrate	rs2236299	A	G	0.3065	0.0087	0.0018	1.694e-06	0.0135212	0.0719903	0.851018	0.00297694	23.3611
M01564	citrate	rs2239337	C	G	0.0356	0.023	0.0051	7.514e-06	0.0196766	0.124367	0.874288	0.00259274	20.3383
M01564	citrate	rs2370136	T	C	0.4875	-0.0086	0.0018	1.249e-06	-0.0373268	0.0572032	0.514059	0.00290909	22.8272
M01564	citrate	rs2534835	T	G	0.2407	-0.0083	0.0018	6.23e-06	-0.0729114	0.0688379	0.28952	0.00271021	21.2623
M01564	citrate	rs3193970	T	C	0.5801	0.0081	0.0018	6.065e-06	-0.0186139	0.0567732	0.743014	0.00258151	20.25
M01564	citrate	rs4235093	A	G	0.2874	-0.0083	0.0018	5.04e-06	-0.0475321	0.0619551	0.442962	0.00271021	21.2623
M01564	citrate	rs4589188	A	G	0.2827	0.0122	0.0026	3.343e-06	-0.0563268	0.0668056	0.399147	0.00280623	22.0178
M01564	citrate	rs4779800	A	G	0.8831	-0.0122	0.0027	6.056e-06	0.0842121	0.0814161	0.300977	0.00260274	20.417
M01564	citrate	rs4999864	C	G	0.9329	0.0179	0.0035	4.77e-07	-0.134505	0.125349	0.283253	0.0033319	26.1559
M01564	citrate	rs588973	A	G	0.646	0.009	0.002	6.795e-06	-0.071313	0.0586126	0.223724	0.00258151	20.25
M01564	citrate	rs6077792	T	G	0.3	-0.0085	0.0018	2.821e-06	-0.0622122	0.0609638	0.307503	0.00284203	22.2994
M01564	citrate	rs6507399	A	G	0.6713	-0.0101	0.0018	1.703e-08	0.00203504	0.0581747	0.972095	0.00400797	31.4846
M01564	citrate	rs6678076	A	G	0.0339	-0.0252	0.0052	1.084e-06	0.0760331	0.10725	0.478367	0.0029927	23.4852
M01564	citrate	rs7105815	A	G	0.2968	0.0091	0.0018	4.934e-07	-0.0542047	0.0611836	0.375652	0.00325606	25.5586
M01564	citrate	rs7152965	A	G	0.4052	0.0079	0.0018	9.004e-06	-0.0382319	0.0561563	0.49599	0.00245591	19.2623
M01564	citrate	rs7584253	A	C	0.7047	0.0083	0.0018	5.043e-06	-0.129422	0.0616055	0.0356574	0.00271021	21.2623
M01564	citrate	rs7710027	T	C	0.2886	0.0081	0.0018	9.155e-06	0.0251294	0.0599805	0.675246	0.00258151	20.25
M01564	citrate	rs7851531	A	G	0.6594	-0.009	0.0018	6.467e-07	-0.00385414	0.058962	0.947882	0.00318512	25
M01564	citrate	rs7919076	T	C	0.3416	-0.0081	0.0018	7.791e-06	0.0881735	0.064349	0.170613	0.00258151	20.25
M01564	citrate	rs8017368	A	C	0.6452	-0.0083	0.0018	3.853e-06	-0.009431	0.0603312	0.87578	0.00271021	21.2623
M01564	citrate	rs807670	A	C	0.421	0.011	0.0018	6.841e-10	0.0331828	0.0564827	0.556877	0.00475055	37.3457
M01564	citrate	rs835154	A	G	0.5753	-0.0114	0.0018	1.147e-10	-0.00223229	0.0565425	0.968508	0.00510053	40.1111
M01564	citrate	rs868395	T	G	0.6653	0.0101	0.0018	2.031e-08	-0.0468528	0.056794	0.409394	0.00400797	31.4846
M01564	citrate	rs889128	T	G	0.6665	0.0082	0.0018	6.754e-06	-0.0298406	0.056809	0.599389	0.00264547	20.7531
M01564	citrate	rs906749	A	G	0.7158	0.0105	0.0018	1.084e-08	0.0434689	0.0573143	0.448194	0.00433032	34.0278
M01564	citrate	rs910616	T	C	0.4991	-0.0093	0.0018	1.972e-07	-0.0468336	0.0557478	0.400854	0.00340027	26.6944
M01564	citrate	rs9327706	A	C	0.5937	0.0081	0.0018	5.612e-06	0.0841199	0.0560669	0.133524	0.00258151	20.25
M01564	citrate	rs9372398	T	C	0.5453	0.0081	0.0018	6.735e-06	-0.0495936	0.0562857	0.378261	0.00258151	20.25
M01564	citrate	rs9389071	A	G	0.1579	-0.012	0.0026	5.638e-06	0.0507377	0.0835152	0.543502	0.00271523	21.3018
M01564	citrate	rs940697	A	G	0.2701	0.0082	0.0018	5.706e-06	-0.0230263	0.0656991	0.725977	0.00264547	20.7531
M01572	glycerate	rs11061416	A	G	0.6428	-0.0125	0.0024	1.763e-07	0.0632959	0.0613748	0.3024	0.00345514	27.1267
M01572	glycerate	rs11618222	T	C	0.1008	-0.0182	0.004	5.999e-06	-0.0268321	0.0637456	0.673811	0.00263904	20.7025
M01572	glycerate	rs11724197	A	G	0.8734	0.0159	0.0034	2.294e-06	-0.0568524	0.0876724	0.516685	0.00278737	21.8694
M01572	glycerate	rs12507784	A	G	0.2395	-0.012	0.0025	1.782e-06	-0.0435125	0.0665736	0.513369	0.00293614	23.04
M01572	glycerate	rs12866131	A	C	0.2805	0.011	0.0024	5.615e-06	-0.0268437	0.0651663	0.680393	0.00267775	21.0069
M01572	glycerate	rs13102848	C	G	0.8686	-0.0152	0.0033	3.132e-06	-0.00229353	0.0754662	0.975755	0.0027043	21.2158
M01572	glycerate	rs17011367	T	C	0.7325	0.0115	0.0026	7.378e-06	-0.0225252	0.0633872	0.722321	0.00249422	19.5636
M01572	glycerate	rs17086746	T	C	0.02	-0.046	0.01	4.225e-06	0.0671615	0.160592	0.675793	0.0026972	21.16
M01572	glycerate	rs17131975	A	G	0.0607	-0.0216	0.0048	8.184e-06	-0.109539	0.161886	0.498632	0.00258151	20.25
M01572	glycerate	rs2643891	A	G	0.165	-0.018	0.004	6.795e-06	0.032916	0.063846	0.606167	0.00258151	20.25
M01572	glycerate	rs2907828	C	G	0.1375	-0.0188	0.004	2.736e-06	-0.0105261	0.0768172	0.891009	0.00281542	22.09
M01572	glycerate	rs338526	T	C	0.7181	-0.0111	0.0024	5.606e-06	-0.0922747	0.0595601	0.121317	0.00272652	21.3906
M01572	glycerate	rs4836200	A	G	0.6785	-0.0109	0.0024	5.909e-06	0.000278358	0.056325	0.996057	0.00262941	20.6267
M01572	glycerate	rs6743210	T	C	0.6199	0.0123	0.0026	2.209e-06	0.0781789	0.0613541	0.202584	0.00285229	22.3802
M01572	glycerate	rs6896132	C	G	0.219	0.0121	0.0025	1.801e-06	0.0857951	0.0582989	0.141118	0.00298513	23.4256
M01572	glycerate	rs7861435	C	G	0.7685	-0.0115	0.0025	4.012e-06	0.068479	0.062444	0.272797	0.0026972	21.16
M01572	glycerate	rs884870	C	G	0.0689	-0.0202	0.0045	7.402e-06	-0.0119879	0.13177	0.927511	0.00256881	20.1501
M01573	guanosine	rs11141909	A	C	0.0405	0.0808	0.0182	9.02e-06	-0.0838132	0.103544	0.418258	0.0025128	19.7097
M01573	guanosine	rs12052900	A	G	0.9783	-0.1115	0.0242	4.27e-06	-0.0566433	0.18261	0.756418	0.00270591	21.2285
M01573	guanosine	rs1577941	A	G	0.1187	0.0531	0.0114	3.485e-06	-0.162547	0.0754618	0.0312378	0.00276534	21.696
M01573	guanosine	rs16887484	A	G	0.9585	-0.0991	0.0201	8.815e-07	0.0880167	0.0969555	0.36398	0.00309727	24.3083
M01573	guanosine	rs16933423	A	G	0.9651	0.0891	0.02	8.312e-06	0.0443851	0.197914	0.822551	0.00253027	19.847
M01573	guanosine	rs17224277	A	G	0.0789	0.0633	0.0134	2.291e-06	0.051333	0.118129	0.663888	0.00291045	22.8378
M01573	guanosine	rs2257243	A	G	0.6612	0.0354	0.0075	2.185e-06	-0.0295799	0.0587487	0.614613	0.00283936	22.2784
M01573	guanosine	rs2846365	A	G	0.4476	0.0336	0.0071	1.976e-06	0.00344542	0.0555181	0.950515	0.00285425	22.3956
M01573	guanosine	rs4661299	T	G	0.4551	0.0319	0.0071	7.63e-06	-0.122731	0.0557362	0.0276656	0.00257346	20.1867
M01573	guanosine	rs4948051	T	C	0.1328	0.0528	0.0115	4.836e-06	-0.0564898	0.0691331	0.413861	0.00268704	21.0801
M01573	guanosine	rs7137298	C	G	0.176	-0.0457	0.0103	8.822e-06	-0.0678193	0.0652341	0.298512	0.00250979	19.686
M01573	guanosine	rs7438272	T	C	0.1691	0.0589	0.0123	1.802e-06	0.0109671	0.0692158	0.874104	0.00292227	22.9309
M01573	guanosine	rs9353315	A	G	0.8731	-0.0476	0.0105	5.856e-06	0.0851387	0.0876926	0.33161	0.00261979	20.5511
M01585	N-acetylalanine	rs10090064	T	C	0.8026	0.0077	0.0017	5.931e-06	0.0435825	0.0660764	0.509526	0.00261528	20.5156
M01585	N-acetylalanine	rs10125203	C	G	0.8698	0.009	0.0018	4.109e-07	-0.0367784	0.0779797	0.637184	0.00318512	25
M01585	N-acetylalanine	rs10757735	A	C	0.132	-0.008	0.0018	7.911e-06	-0.0216924	0.0851394	0.798888	0.00251832	19.7531
M01585	N-acetylalanine	rs10850426	T	G	0.1199	0.0081	0.0018	6.845e-06	-0.16029	0.110507	0.146921	0.00258151	20.25
M01585	N-acetylalanine	rs10988352	T	G	0.1244	0.0084	0.0018	3.086e-06	-0.0167142	0.0788439	0.832114	0.00277573	21.7778
M01585	N-acetylalanine	rs11045425	A	G	0.1266	0.0086	0.0018	1.832e-06	-0.0473	0.0863034	0.583647	0.00290909	22.8272
M01585	N-acetylalanine	rs11144136	T	G	0.1375	0.0097	0.0018	4.862e-08	-0.194651	0.0874661	0.0260513	0.00369795	29.0401
M01585	N-acetylalanine	rs11606364	T	C	0.1149	0.0084	0.0019	9.266e-06	-0.285535	0.121237	0.0185144	0.00249195	19.5457
M01585	N-acetylalanine	rs1554074	A	G	0.1925	0.0086	0.0017	6.392e-07	-0.0941818	0.0746555	0.207109	0.00326026	25.5917
M01585	N-acetylalanine	rs2019107	T	C	0.6257	-0.0078	0.0017	6.655e-06	-0.00127712	0.0567993	0.982061	0.00268346	21.0519
M01585	N-acetylalanine	rs2486925	T	G	0.1462	-0.0082	0.0018	3.467e-06	-0.0353834	0.0855678	0.67923	0.00264547	20.7531
M01585	N-acetylalanine	rs2596194	A	T	0.1255	-0.0083	0.0018	2.586e-06	0.0128661	0.097037	0.894518	0.00271021	21.2623
M01585	N-acetylalanine	rs266742	T	G	0.7307	0.0082	0.0016	5.676e-07	-0.0530883	0.0619642	0.391579	0.00334583	26.2656
M01585	N-acetylalanine	rs2993308	A	G	0.338	0.0075	0.0017	6.833e-06	-0.014604	0.0613334	0.811797	0.00248151	19.4637
M01585	N-acetylalanine	rs513209	A	C	0.8824	-0.0082	0.0018	6.602e-06	0.0776791	0.0741988	0.295143	0.00264547	20.7531
M01585	N-acetylalanine	rs6019504	A	G	0.8586	0.008	0.0018	6.689e-06	0.0434951	0.0730465	0.551546	0.00251832	19.7531
M01585	N-acetylalanine	rs6462723	A	G	0.121	-0.0085	0.0018	1.921e-06	0.017983	0.0918991	0.844859	0.00284203	22.2994
M01585	N-acetylalanine	rs662760	A	C	0.8723	0.0079	0.0018	8.042e-06	-0.0794691	0.0908571	0.381759	0.00245591	19.2623
M01585	N-acetylalanine	rs6690829	T	C	0.24	-0.008	0.0016	1.242e-06	-0.0599887	0.0633288	0.343507	0.00318512	25
M01585	N-acetylalanine	rs7178551	T	C	0.1545	0.0081	0.0017	2.664e-06	0.0279666	0.0856879	0.744139	0.00289324	22.7024
M01585	N-acetylalanine	rs7250750	T	G	0.8583	0.0081	0.0018	7.029e-06	0.144575	0.0716698	0.0436697	0.00258151	20.25
M01585	N-acetylalanine	rs732426	A	G	0.8218	0.0077	0.0017	7.541e-06	-0.0450143	0.0684015	0.510481	0.00261528	20.5156
M01585	N-acetylalanine	rs9663814	A	G	0.6175	0.0076	0.0016	1.952e-06	-0.022717	0.057832	0.69446	0.00287546	22.5625
M01604	urate	rs1001217	C	G	0.6383	0.0082	0.0016	2.737e-07	-0.0691812	0.0581998	0.234564	0.00334583	26.2656
M01604	urate	rs10490734	A	G	0.8314	0.0077	0.0017	7.935e-06	0.0349476	0.0671648	0.602836	0.00261528	20.5156
M01604	urate	rs10516194	T	C	0.9827	0.0269	0.006	6.879e-06	-0.101851	0.182955	0.577733	0.00256247	20.1003
M01604	urate	rs10844317	T	G	0.1637	-0.0086	0.0018	1.122e-06	0.0320994	0.0886365	0.717242	0.00290909	22.8272
M01604	urate	rs10939663	T	G	0.7279	-0.0161	0.0017	5.57e-22	-0.12891	0.0645268	0.0457415	0.0113338	89.692
M01604	urate	rs11130013	T	C	0.153	-0.0081	0.0018	5.094e-06	0.0955117	0.0951049	0.315246	0.00258151	20.25
M01604	urate	rs11731100	A	T	0.3502	-0.0116	0.0016	9.972e-13	0.0641671	0.0574762	0.264246	0.00667328	52.5625
M01604	urate	rs11737601	A	G	0.6847	0.0104	0.0016	1.335e-10	-0.134493	0.0585973	0.021721	0.00537105	42.25
M01604	urate	rs11741189	T	C	0.177	-0.0087	0.0017	3.781e-07	-0.104356	0.0783262	0.182754	0.00333626	26.1903
M01604	urate	rs12579148	T	C	0.1887	-0.0077	0.0017	5.919e-06	0.0165169	0.0747938	0.825223	0.00261528	20.5156
M01604	urate	rs1286087	T	C	0.8367	0.0077	0.0017	8.083e-06	0.227162	0.0947015	0.0164528	0.00261528	20.5156
M01604	urate	rs13318012	T	C	0.8378	-0.0078	0.0017	8.359e-06	-0.00245991	0.0742231	0.973561	0.00268346	21.0519
M01604	urate	rs16953268	A	C	0.0689	-0.0115	0.0026	7.726e-06	0.0995678	0.130087	0.444037	0.00249422	19.5636
M01604	urate	rs1825043	A	G	0.9571	0.019	0.0038	5.259e-07	-0.0083403	0.105333	0.936889	0.00318512	25
M01604	urate	rs2231142	T	G	0.1106	0.0119	0.0024	8.428e-07	0.155328	0.10575	0.141883	0.00313242	24.5851
M01604	urate	rs233340	A	G	0.0707	-0.0125	0.0026	2.535e-06	-0.0511972	0.0858821	0.551086	0.00294553	23.1139
M01604	urate	rs235320	A	G	0.8241	-0.0079	0.0017	3.677e-06	0.00812215	0.0853311	0.924169	0.00275252	21.5952
M01604	urate	rs4697910	A	G	0.2866	-0.0124	0.0017	8.723e-14	-0.0533857	0.0664173	0.421517	0.00675419	53.2042
M01604	urate	rs510032	T	C	0.169	0.009	0.002	6.795e-06	-0.0869539	0.0686509	0.205295	0.00258151	20.25
M01604	urate	rs6731691	A	G	0.1705	-0.008	0.0018	5.301e-06	-0.0347502	0.0773719	0.653337	0.00251832	19.7531
M01604	urate	rs6927639	A	G	0.8458	-0.0078	0.0018	9.274e-06	0.0529236	0.0634894	0.404516	0.00239428	18.7778
M01604	urate	rs7906282	T	G	0.3075	0.008	0.0016	1.105e-06	-0.122069	0.0655382	0.0625245	0.00318512	25
M01604	urate	rs872114	A	C	0.9736	-0.0208	0.0044	2.294e-06	0.156148	0.293411	0.5946	0.00284809	22.3471
M01604	urate	rs938554	C	G	0.2256	-0.0348	0.0017	5.85e-93	-0.0353867	0.0736616	0.630946	0.0508362	419.045
M01604	urate	rs9549021	T	C	0.6112	-0.0135	0.0029	2.944e-06	-0.0205546	0.0571744	0.719215	0.00276211	21.6706
M01604	urate	rs9557545	A	T	0.032	0.018	0.004	7.829e-06	0.080865	0.0822225	0.325366	0.00258151	20.25
M01605	ursodeoxycholate	rs10174534	A	G	0.5571	-0.028	0.0063	7.572e-06	0.011336	0.0557972	0.839006	0.00251832	19.7531
M01605	ursodeoxycholate	rs11736497	T	C	0.0214	0.1146	0.0252	5.557e-06	-0.0909121	0.12386	0.462954	0.00263629	20.6808
M01605	ursodeoxycholate	rs12587564	A	G	0.1148	0.0456	0.0097	2.63e-06	0.0749834	0.10809	0.487861	0.00281665	22.0997
M01605	ursodeoxycholate	rs17118371	T	C	0.2298	0.0343	0.0071	1.442e-06	0.0320438	0.0600634	0.593688	0.00297406	23.3384
M01605	ursodeoxycholate	rs2421668	A	G	0.644	0.034	0.0073	2.867e-06	0.0697747	0.0590195	0.237114	0.00276491	21.6926
M01605	ursodeoxycholate	rs2720445	T	C	0.536	0.033	0.0073	5.56e-06	-0.0130274	0.0564802	0.817583	0.00260508	20.4354
M01605	ursodeoxycholate	rs312306	C	G	0.2278	-0.0654	0.0145	6.231e-06	-0.0462984	0.0689349	0.501822	0.00259336	20.3432
M01605	ursodeoxycholate	rs3760877	T	C	0.4762	0.0577	0.013	9.553e-06	-0.0298716	0.0560228	0.593893	0.00251156	19.6999
M01605	ursodeoxycholate	rs6763802	T	G	0.0798	-0.0576	0.0116	6.503e-07	-0.0669086	0.120358	0.57827	0.00314148	24.6564
M01605	ursodeoxycholate	rs7463380	C	G	0.8421	0.0763	0.0169	6.402e-06	0.0189029	0.0764765	0.804775	0.00259846	20.3834
M01605	ursodeoxycholate	rs9573265	T	C	0.0158	0.2216	0.0488	5.552e-06	0.0687387	0.113802	0.545831	0.00262862	20.6205
M01638	arginine	rs10922038	T	C	0.4354	0.0102	0.0023	7.569e-06	-0.0170434	0.0571623	0.765583	0.00250741	19.6673
M01638	arginine	rs11114987	T	C	0.0439	-0.0324	0.0067	1.414e-06	0.227204	0.204221	0.265905	0.00297999	23.3852
M01638	arginine	rs1153903	A	G	0.3856	-0.0106	0.0023	4.187e-06	-0.131878	0.0570602	0.0208209	0.00270738	21.2401
M01638	arginine	rs12714263	A	G	0.5733	-0.0107	0.0023	3.976e-06	-0.039392	0.0596196	0.508791	0.00275857	21.6427
M01638	arginine	rs12985777	T	C	0.2402	-0.0141	0.0032	8.861e-06	-0.0469087	0.0631705	0.457741	0.00247533	19.415
M01638	arginine	rs17706531	A	G	0.6331	0.0105	0.0023	6.973e-06	0.0717206	0.0601942	0.233462	0.00265668	20.8412
M01638	arginine	rs2180566	T	C	0.6433	-0.0109	0.0023	2.105e-06	0.014309	0.0568131	0.801149	0.00286236	22.4594
M01638	arginine	rs2246012	T	C	0.8388	-0.0166	0.0032	2.227e-07	0.0425622	0.0656628	0.51686	0.00342765	26.9102
M01638	arginine	rs2916148	A	G	0.4534	-0.0101	0.0023	9.235e-06	-0.000305971	0.0578855	0.995783	0.00245861	19.2836
M01638	arginine	rs2933871	A	G	0.6938	0.0178	0.004	7.648e-06	0.0187469	0.0695151	0.787405	0.0025246	19.8025
M01638	arginine	rs3011362	A	G	0.0334	-0.0349	0.0074	2.37e-06	-0.0142389	0.125851	0.909919	0.00283482	22.2427
M01638	arginine	rs6479442	A	C	0.4837	0.0101	0.0023	9.586e-06	-0.0418215	0.0555053	0.451168	0.00245861	19.2836
M01638	arginine	rs6920504	T	C	0.7729	-0.0135	0.003	7.527e-06	0.0264224	0.0762104	0.728814	0.00258151	20.25
M01638	arginine	rs7036499	T	C	0.8519	0.0217	0.0049	8.857e-06	-0.0723807	0.0846627	0.39259	0.00250041	19.6122
M01638	arginine	rs715	T	C	0.7064	0.0144	0.0028	2.902e-07	0.0111315	0.0601597	0.853204	0.00308016	24.1736
M01638	arginine	rs720118	T	C	0.6152	-0.0105	0.0023	4.547e-06	0.0576938	0.0574347	0.315132	0.00265668	20.8412
M01638	arginine	rs7535809	A	G	0.8331	0.0138	0.0031	7.276e-06	-0.147901	0.0772545	0.055561	0.00252643	19.8169
M01638	arginine	rs7717247	A	C	0.8061	0.0162	0.0035	3.347e-06	-0.178152	0.0724673	0.0139563	0.00273072	21.4237
M01638	arginine	rs837763	T	C	0.5528	0.0114	0.0025	6.027e-06	-0.0162206	0.0558583	0.77152	0.00265062	20.7936
M01638	arginine	rs901272	A	C	0.6207	-0.0105	0.0023	6.493e-06	-0.025412	0.0585099	0.664056	0.00265668	20.8412
M01640	ascorbate (Vitamin C)	rs11167905	T	C	0.8545	0.0804	0.0164	9.826e-07	-0.17971	0.0839858	0.0323743	0.00306241	24.0339
M01640	ascorbate (Vitamin C)	rs13069990	T	C	0.3781	-0.0506	0.011	4.442e-06	-0.0428867	0.0575405	0.456072	0.0026972	21.16
M01640	ascorbate (Vitamin C)	rs13103690	T	G	0.5359	-0.0474	0.0104	5.195e-06	0.0449445	0.0560478	0.422613	0.00264795	20.7726
M01640	ascorbate (Vitamin C)	rs2070006	T	C	0.3713	0.0512	0.0112	4.762e-06	-0.0498968	0.0556736	0.370125	0.00266389	20.898
M01640	ascorbate (Vitamin C)	rs577596	A	G	0.3267	-0.0567	0.0114	6.679e-07	-0.039544	0.056328	0.48266	0.00315179	24.7375
M01640	ascorbate (Vitamin C)	rs6713914	T	C	0.5741	0.0593	0.0116	3.22e-07	-0.0387147	0.0562571	0.491343	0.00332902	26.1332
M01640	ascorbate (Vitamin C)	rs6826474	T	C	0.0393	-0.1383	0.0288	1.561e-06	0.170884	0.198265	0.388744	0.00293868	23.06
M01640	ascorbate (Vitamin C)	rs6834631	T	G	0.9596	0.1306	0.0267	1.032e-06	-0.22377	0.200754	0.265001	0.00304866	23.9257
M01640	ascorbate (Vitamin C)	rs7112460	T	C	0.0658	0.1084	0.0223	1.135e-06	-0.192187	0.129327	0.137265	0.003011	23.6292
M01640	ascorbate (Vitamin C)	rs8057559	T	C	0.0312	0.1395	0.0314	9.098e-06	-0.00404494	0.175101	0.98157	0.00251632	19.7374
M01640	ascorbate (Vitamin C)	rs808686	A	G	0.6086	0.0598	0.0128	3.013e-06	-0.00919155	0.0571098	0.872137	0.00278191	21.8264
M01640	ascorbate (Vitamin C)	rs8105491	T	G	0.154	-0.0698	0.0148	2.304e-06	-0.0612067	0.0726795	0.399707	0.00283482	22.2427
M01640	ascorbate (Vitamin C)	rs9419004	C	G	0.186	-0.254	0.0563	6.531e-06	0.00519555	0.0653699	0.936651	0.00259474	20.354
M01640	ascorbate (Vitamin C)	rs9606290	A	G	0.241	0.159	0.0352	6.316e-06	-0.000562073	0.0750839	0.994027	0.00260105	20.4037
M01644	heptanoate (7:0)	rs10092877	T	C	0.4173	0.0087	0.0018	1.25e-06	0.0666864	0.059687	0.26388	0.00297694	23.3611
M01644	heptanoate (7:0)	rs10153405	A	G	0.5342	-0.0103	0.0018	9.267e-09	0.0663019	0.0570594	0.245244	0.00416761	32.7438
M01644	heptanoate (7:0)	rs10266726	T	C	0.4261	-0.0083	0.0018	4.002e-06	0.00904859	0.0561051	0.871873	0.00271021	21.2623
M01644	heptanoate (7:0)	rs10492225	T	C	0.8498	-0.0128	0.0027	1.596e-06	0.0340502	0.07659	0.656624	0.0028643	22.4746
M01644	heptanoate (7:0)	rs10740323	T	C	0.5935	0.0084	0.0018	4.096e-06	-0.057135	0.0564291	0.311295	0.00277573	21.7778
M01644	heptanoate (7:0)	rs10848196	A	G	0.5584	-0.0098	0.0018	5.252e-08	-0.0648565	0.0559398	0.246294	0.0037743	29.642
M01644	heptanoate (7:0)	rs11872932	A	T	0.201	0.0128	0.0027	1.486e-06	-0.0159867	0.0693982	0.817811	0.0028643	22.4746
M01644	heptanoate (7:0)	rs12953375	A	T	0.8162	0.0126	0.0026	1.344e-06	-0.0677105	0.070447	0.336474	0.0029927	23.4852
M01644	heptanoate (7:0)	rs13002121	A	G	0.766	0.0115	0.0026	6.943e-06	0.0250169	0.0610808	0.68212	0.00249422	19.5636
M01644	heptanoate (7:0)	rs13083714	T	C	0.5762	0.0194	0.0042	4.84e-06	-0.142089	0.0546782	0.00935901	0.00271953	21.3356
M01644	heptanoate (7:0)	rs13109093	A	C	0.614	0.0085	0.0018	4.247e-06	-0.0410489	0.0580161	0.479229	0.00284203	22.2994
M01644	heptanoate (7:0)	rs17002476	T	C	0.1459	-0.0119	0.0027	8.317e-06	0.0139432	0.0703912	0.842982	0.00247663	19.4252
M01644	heptanoate (7:0)	rs17287933	T	C	0.4687	0.0083	0.0018	5.243e-06	0.0465826	0.0556427	0.402495	0.00271021	21.2623
M01644	heptanoate (7:0)	rs17520583	A	G	0.332	0.0093	0.0018	3.599e-07	-0.0271534	0.0650922	0.676566	0.00340027	26.6944
M01644	heptanoate (7:0)	rs17739107	A	G	0.942	-0.0198	0.0044	8.091e-06	-0.153268	0.156963	0.328836	0.00258151	20.25
M01644	heptanoate (7:0)	rs1836862	A	C	0.6051	-0.008	0.0018	9.366e-06	0.0323326	0.0576935	0.575192	0.00251832	19.7531
M01644	heptanoate (7:0)	rs1889463	T	C	0.628	0.0089	0.0019	3.358e-06	0.0486881	0.0585547	0.405692	0.00279658	21.9418
M01644	heptanoate (7:0)	rs203591	T	C	0.3697	-0.0086	0.0018	2.014e-06	0.0087896	0.0571541	0.877777	0.00290909	22.8272
M01644	heptanoate (7:0)	rs2073805	T	C	0.407	-0.009	0.002	6.795e-06	0.0715538	0.0606458	0.238054	0.00258151	20.25
M01644	heptanoate (7:0)	rs2091331	A	G	0.4127	0.0082	0.0018	5.705e-06	0.0124694	0.0560243	0.823869	0.00264547	20.7531
M01644	heptanoate (7:0)	rs2291199	A	G	0.5373	0.0083	0.0018	5.175e-06	0.0389197	0.0557835	0.48537	0.00271021	21.2623
M01644	heptanoate (7:0)	rs269194	A	C	0.4386	-0.0081	0.0018	9.008e-06	-0.0719751	0.0554978	0.194666	0.00258151	20.25
M01644	heptanoate (7:0)	rs4618485	A	G	0.595	-0.0085	0.0018	3.037e-06	0.118777	0.056656	0.0360404	0.00284203	22.2994
M01644	heptanoate (7:0)	rs498266	A	G	0.5852	0.0082	0.0018	6.145e-06	0.00526259	0.0557115	0.924742	0.00264547	20.7531
M01644	heptanoate (7:0)	rs6051643	A	G	0.986	0.0441	0.0095	3.759e-06	-0.00112909	0.148819	0.993947	0.00274667	21.5491
M01644	heptanoate (7:0)	rs630782	T	C	0.4713	0.0093	0.0018	2.324e-07	-0.00191131	0.0557574	0.972654	0.00340027	26.6944
M01644	heptanoate (7:0)	rs676094	A	G	0.4178	0.0191	0.0042	6.606e-06	-0.0740632	0.0559661	0.185716	0.00263629	20.6808
M01644	heptanoate (7:0)	rs6860349	A	G	0.4108	-0.0089	0.0018	8.673e-07	0.134655	0.0601517	0.0251826	0.00311495	24.4475
M01644	heptanoate (7:0)	rs7436874	T	C	0.6135	0.0083	0.0019	9.886e-06	-0.0158342	0.0565988	0.77966	0.00243311	19.0831
M01644	heptanoate (7:0)	rs8006663	A	G	0.4556	-0.0086	0.0018	1.785e-06	-0.0320659	0.0556896	0.564752	0.00332778	26.1235
M01644	heptanoate (7:0)	rs8079173	A	G	0.1402	0.0118	0.0026	8.927e-06	0.0558929	0.0666199	0.401479	0.00262571	20.5976
M01644	heptanoate (7:0)	rs864428	T	C	0.4058	0.0101	0.0018	2.986e-08	-0.0557438	0.0565129	0.323942	0.00400797	31.4846
M01644	heptanoate (7:0)	rs9607028	T	G	0.4268	-0.0084	0.0019	7.286e-06	0.024548	0.0566532	0.664795	0.00249195	19.5457
M01644	heptanoate (7:0)	rs989248	A	G	0.6475	-0.0085	0.0018	2.962e-06	-0.0745453	0.0648386	0.250266	0.00284203	22.2994
M01644	heptanoate (7:0)	rs990054	T	C	0.5955	-0.0087	0.0018	1.325e-06	-0.113879	0.0571793	0.046413	0.00297694	23.3611
M01644	heptanoate (7:0)	rs9997602	A	C	0.5717	-0.0081	0.0018	7.565e-06	0.0734871	0.0557784	0.187677	0.00258151	20.25
M01645	laurate (12:0)	rs10039731	A	G	0.5787	0.0198	0.004	8.465e-07	0.0611746	0.0575277	0.287603	0.00312193	24.5025
M01645	laurate (12:0)	rs11036901	A	G	0.433	-0.0079	0.0018	7.855e-06	0.0157461	0.0607611	0.795521	0.00245591	19.2623
M01645	laurate (12:0)	rs11193635	T	C	0.6725	0.0084	0.0018	3.797e-06	-0.0297975	0.0616881	0.629071	0.00297694	23.3611
M01645	laurate (12:0)	rs11589855	T	C	0.3809	-0.0084	0.0018	2.222e-06	-0.0538554	0.056116	0.337198	0.00277573	21.7778
M01645	laurate (12:0)	rs11731117	A	G	0.5958	0.0081	0.0018	4.324e-06	0.106427	0.0573984	0.0637133	0.00258151	20.25
M01645	laurate (12:0)	rs11857879	T	G	0.1952	0.0112	0.0025	8.18e-06	-0.0829156	0.0693394	0.231777	0.00255867	20.0704
M01645	laurate (12:0)	rs11978728	A	T	0.6876	-0.0089	0.0018	5.182e-07	-0.00625662	0.0635003	0.921512	0.00311495	24.4475
M01645	laurate (12:0)	rs12466053	A	G	0.402	0.0087	0.0018	8.441e-07	-0.0558853	0.0583592	0.33826	0.00297694	23.3611
M01645	laurate (12:0)	rs12862464	T	C	0.0842	0.0146	0.0033	9.825e-06	-0.0725305	0.0879955	0.409796	0.00249554	19.5739
M01645	laurate (12:0)	rs12940605	A	C	0.6059	-0.0096	0.0018	1.823e-07	0.045896	0.058171	0.43012	0.00362237	28.4444
M01645	laurate (12:0)	rs13393013	A	G	0.0213	0.0314	0.0065	1.312e-06	0.167767	0.153609	0.274758	0.00303744	23.8374
M01645	laurate (12:0)	rs1487052	T	C	0.3063	0.008	0.0018	7.664e-06	-0.0257783	0.0585185	0.659564	0.00251832	19.7531
M01645	laurate (12:0)	rs1530439	T	G	0.2946	0.009	0.0018	6.08e-07	-0.0184922	0.0611813	0.76246	0.00318512	25
M01645	laurate (12:0)	rs16942446	A	G	0.0314	-0.0259	0.0056	3.318e-06	-0.0377652	0.145082	0.79463	0.00272652	21.3906
M01645	laurate (12:0)	rs16990450	T	C	0.0722	0.0161	0.0035	4.178e-06	-0.0197522	0.0936701	0.832989	0.0026972	21.16
M01645	laurate (12:0)	rs2069151	A	G	0.7083	0.009	0.0018	4.682e-07	-0.0316766	0.063175	0.616081	0.00318512	25
M01645	laurate (12:0)	rs2140495	T	C	0.0158	0.0638	0.0144	9.505e-06	-0.0444118	0.119021	0.709044	0.00250265	19.6298
M01645	laurate (12:0)	rs2255059	T	C	0.5192	-0.008	0.0018	7.397e-06	0.0467273	0.0561757	0.405519	0.00251832	19.7531
M01645	laurate (12:0)	rs2304767	A	G	0.3402	0.0091	0.0019	1.216e-06	0.0465584	0.0606666	0.442816	0.00292331	22.9391
M01645	laurate (12:0)	rs2423542	A	G	0.8036	0.0153	0.0032	1.914e-06	-0.0380025	0.0853018	0.655953	0.00291331	22.8604
M01645	laurate (12:0)	rs2491274	A	G	0.9732	-0.0297	0.0065	4.627e-06	0.404249	0.193976	0.0371587	0.00266134	20.8779
M01645	laurate (12:0)	rs287276	A	G	0.3317	0.0084	0.0018	2.647e-06	0.0837679	0.0573757	0.144293	0.00277573	21.7778
M01645	laurate (12:0)	rs369895	A	G	0.574	-0.0114	0.0023	1.075e-06	0.062219	0.0564203	0.270124	0.00313014	24.5671
M01645	laurate (12:0)	rs4327548	A	G	0.2904	-0.0093	0.0018	2.156e-07	0.0744718	0.05939	0.209862	0.00276054	21.6583
M01645	laurate (12:0)	rs4333677	A	G	0.5848	0.008	0.0018	5.985e-06	-0.0343696	0.0566586	0.54411	0.00251832	19.7531
M01645	laurate (12:0)	rs4680878	T	G	0.6552	0.0079	0.0018	9.163e-06	0.0834398	0.0573315	0.145561	0.00245591	19.2623
M01645	laurate (12:0)	rs4789698	T	C	0.4508	-0.0079	0.0018	6.828e-06	-0.041697	0.055788	0.45481	0.00245591	19.2623
M01645	laurate (12:0)	rs4930046	A	G	0.4652	0.0088	0.0019	2.716e-06	-0.00761652	0.0557312	0.891295	0.00273426	21.4515
M01645	laurate (12:0)	rs6112257	A	G	0.6843	-0.0092	0.0018	3.386e-07	0.102269	0.0615978	0.096859	0.00332778	26.1235
M01645	laurate (12:0)	rs6441206	A	G	0.4638	0.0099	0.0018	2.088e-08	-0.0308891	0.0559158	0.580659	0.00385142	30.25
M01645	laurate (12:0)	rs6502896	A	G	0.7619	-0.0187	0.0042	9.701e-06	0.0928221	0.0607434	0.126487	0.0025273	19.8237
M01645	laurate (12:0)	rs6765113	T	C	0.5408	0.0082	0.0018	8.162e-06	0.0644067	0.0570169	0.258642	0.00264547	20.7531
M01645	laurate (12:0)	rs696979	T	C	0.6026	0.0084	0.0018	2.048e-06	0.148042	0.0583907	0.0112326	0.00277573	21.7778
M01645	laurate (12:0)	rs6973824	A	G	0.3374	0.009	0.0018	4.019e-07	-0.0343766	0.0604226	0.569399	0.00318512	25
M01645	laurate (12:0)	rs699015	A	G	0.955	0.0391	0.0089	9.928e-06	0.192772	0.13164	0.143089	0.00246079	19.3007
M01645	laurate (12:0)	rs7011528	A	C	0.4515	-0.0082	0.0018	4.005e-06	-0.0143619	0.0557331	0.796646	0.00264547	20.7531
M01645	laurate (12:0)	rs853907	T	C	0.4778	0.0079	0.0018	7.637e-06	-0.0187526	0.0596912	0.753399	0.00245591	19.2623
M01645	laurate (12:0)	rs891531	T	G	0.1846	0.0113	0.0024	3.809e-06	-0.0649376	0.0639435	0.309846	0.00282538	22.1684
M01645	laurate (12:0)	rs9563502	A	G	0.7115	-0.01	0.0018	2.56e-08	-0.109098	0.0563709	0.0529456	0.00392931	30.8642
M01645	laurate (12:0)	rs9815886	A	C	0.4756	-0.0083	0.0018	2.55e-06	-0.0432581	0.0562975	0.442259	0.00271021	21.2623
M01645	laurate (12:0)	rs9852606	C	G	0.3771	-0.0085	0.0018	1.476e-06	0.106732	0.0564866	0.0588234	0.00284203	22.2994
M01649	valine	rs10050054	T	C	0.9828	-0.0336	0.0072	3.177e-06	-0.623312	0.362261	0.0853198	0.00282755	22.1855
M01649	valine	rs10181551	A	G	0.296	-0.0055	0.0012	3.876e-06	0.0645078	0.0625129	0.302113	0.00267775	21.0069
M01649	valine	rs12552913	A	T	0.2932	-0.0059	0.0012	1.164e-06	0.0110064	0.0576409	0.848567	0.00308016	24.1736
M01649	valine	rs1440581	T	C	0.4577	-0.0081	0.0012	2.558e-12	0.0702752	0.0563128	0.212052	0.0102467	81
M01649	valine	rs2373642	A	G	0.0138	-0.054	0.011	9.775e-07	-0.0962878	0.15668	0.538851	0.00267526	20.9874
M01649	valine	rs3762466	T	C	0.6819	0.0058	0.0012	1.063e-06	0.0293153	0.0601836	0.626188	0.00297694	23.3611
M01670	urea	rs12654812	A	G	0.2913	0.0118	0.0025	3.362e-06	0.0624604	0.0575884	0.278099	0.00283936	22.2784
M01670	urea	rs1569823	T	C	0.8757	-0.0152	0.0034	8.248e-06	-0.0766598	0.0893137	0.390715	0.00254796	19.9862
M01670	urea	rs1792544	A	G	0.8963	-0.0155	0.0034	5.829e-06	0.00771897	0.0670923	0.908406	0.00264926	20.7829
M01670	urea	rs2049664	C	G	0.1916	0.0123	0.0026	3.006e-06	-0.0842791	0.0693985	0.224586	0.00285229	22.3802
M01670	urea	rs2170700	A	G	0.8663	0.0326	0.0069	2.431e-06	0.0977135	0.0955348	0.3064	0.00284493	22.3222
M01670	urea	rs2424200	T	C	0.1163	0.0152	0.0034	6.428e-06	0.106107	0.0831851	0.202115	0.00254796	19.9862
M01670	urea	rs6074893	A	C	0.7512	-0.0115	0.0026	8.524e-06	0.083524	0.0680443	0.219637	0.00249422	19.5636
M01670	urea	rs6753621	A	G	0.2183	-0.0117	0.0026	7.017e-06	-0.0389721	0.065452	0.551556	0.00258151	20.25
M01670	urea	rs686346	T	C	0.7658	0.0128	0.0027	1.443e-06	-0.0677212	0.0627809	0.280726	0.0028643	22.4746
M01670	urea	rs7739842	T	G	0.8202	0.0134	0.0027	8.001e-07	0.0182585	0.0678338	0.787802	0.00313825	24.631
M01670	urea	rs9646626	T	C	0.948	-0.0226	0.0051	7.979e-06	0.109555	0.133703	0.412564	0.00250357	19.6371
M01670	urea	rs980922	C	G	0.8056	-0.012	0.0026	3.569e-06	-0.0611378	0.0616123	0.321051	0.00271523	21.3018
M01712	cortisol	rs1010874	A	G	0.0629	-0.0491	0.0096	3.169e-07	0.0307231	0.143704	0.830708	0.00333228	26.159
M01712	cortisol	rs11013837	A	T	0.2463	-0.015	0.0034	8.163e-06	-0.120188	0.0668962	0.0723936	0.00248151	19.4637
M01712	cortisol	rs1173842	A	G	0.567	-0.0217	0.0049	8.343e-06	0.0233364	0.0564115	0.679107	0.00250041	19.6122
M01712	cortisol	rs11855136	A	G	0.0406	-0.0618	0.0121	2.991e-07	0.0390956	0.134343	0.771042	0.00332301	26.0859
M01712	cortisol	rs11987983	T	C	0.099	-0.0457	0.0102	7.164e-06	-0.0219719	0.148232	0.882165	0.00255912	20.0739
M01712	cortisol	rs12210538	A	G	0.8442	0.0254	0.0057	9.185e-06	0.0139661	0.0752235	0.85271	0.00253156	19.8572
M01712	cortisol	rs12883490	T	C	0.6656	0.0166	0.0033	3.756e-07	-0.0262955	0.0564739	0.641486	0.00322372	25.3039
M01712	cortisol	rs1381274	T	C	0.4672	-0.0146	0.0032	3.625e-06	-0.0358122	0.0557972	0.520985	0.00265352	20.8164
M01712	cortisol	rs1448767	T	C	0.6289	-0.0144	0.0033	9.947e-06	0.0378088	0.0587567	0.519912	0.0024278	19.0413
M01712	cortisol	rs1491606	A	T	0.2992	0.0182	0.004	5.796e-06	-0.0484036	0.0582439	0.405945	0.00263904	20.7025
M01712	cortisol	rs4439706	T	C	0.7156	0.0151	0.0033	3.775e-06	-0.00391355	0.0674537	0.953734	0.00266893	20.9376
M01712	cortisol	rs9446392	T	C	0.9533	-0.0331	0.0075	9.272e-06	0.008084	0.127069	0.949274	0.00248327	19.4775
M01712	cortisol	rs9533798	C	G	0.3667	-0.0142	0.0032	8.363e-06	0.0366876	0.0577588	0.525308	0.00251048	19.6914
M01769	cortisone	rs10102742	T	C	0.4035	0.0078	0.0018	8.73e-06	-0.11984	0.0565642	0.0341201	0.00239428	18.7778
M01769	cortisone	rs10454657	T	C	0.5849	0.0083	0.0017	1.637e-06	-0.0783362	0.056534	0.165854	0.00303744	23.8374
M01769	cortisone	rs10824300	A	G	0.383	0.009	0.002	6.795e-06	0.091656	0.0559677	0.101493	0.00258151	20.25
M01769	cortisone	rs10851734	A	G	0.6345	0.0078	0.0017	6.048e-06	-0.172382	0.058375	0.00314681	0.00268346	21.0519
M01769	cortisone	rs10938815	T	G	0.5932	0.0099	0.0017	8.381e-09	0.0952538	0.0560814	0.0894149	0.00431584	33.9135
M01769	cortisone	rs1115509	A	C	0.0138	-0.0999	0.0211	2.125e-06	0.22917	0.223292	0.304738	0.0028569	22.4164
M01769	cortisone	rs11532668	A	G	0.8339	0.0168	0.0038	9.746e-06	0.0417368	0.0649972	0.520787	0.00249195	19.5457
M01769	cortisone	rs1173830	T	C	0.6542	-0.0171	0.0034	6.602e-07	0.0448161	0.0590789	0.448103	0.00322258	25.295
M01769	cortisone	rs13280205	A	C	0.805	0.0121	0.0025	2.015e-06	0.0209242	0.0581825	0.719124	0.00298513	23.4256
M01769	cortisone	rs1334235	C	G	0.3644	0.0077	0.0017	9.969e-06	-0.106452	0.0563086	0.0586894	0.00261528	20.5156
M01769	cortisone	rs1438564	T	C	0.8089	0.0114	0.0025	5.103e-06	0.022924	0.0648416	0.723686	0.00265062	20.7936
M01769	cortisone	rs17248331	T	C	0.5848	-0.0089	0.0017	1.699e-07	0.0130282	0.0557068	0.815085	0.00349088	27.4083
M01769	cortisone	rs2058473	A	G	0.6494	-0.0077	0.0017	7.478e-06	-0.03929	0.0571129	0.491494	0.00261528	20.5156
M01769	cortisone	rs2118096	A	C	0.6068	0.0084	0.0017	1.133e-06	0.00142222	0.0598737	0.981049	0.00311085	24.4152
M01769	cortisone	rs219918	C	G	0.0224	-0.0299	0.0063	2.477e-06	-0.104182	0.162947	0.522589	0.00287067	22.5248
M01769	cortisone	rs2272663	A	G	0.5321	0.0077	0.0017	9.389e-06	0.00837965	0.0556398	0.880287	0.00261528	20.5156
M01769	cortisone	rs227421	T	C	0.1489	0.0116	0.0025	4.035e-06	0.0727353	0.0686624	0.289454	0.00274419	21.5296
M01769	cortisone	rs2325727	T	C	0.4423	-0.0076	0.0017	9.34e-06	-0.00247773	0.0560429	0.964736	0.00254796	19.9862
M01769	cortisone	rs2351174	T	G	0.6063	-0.0081	0.0017	2.628e-06	-0.00889694	0.0614761	0.88493	0.00289324	22.7024
M01769	cortisone	rs2364598	A	C	0.149	-0.014	0.003	3.061e-06	-0.0222163	0.0911675	0.807474	0.00277573	21.7778
M01769	cortisone	rs3095571	A	G	0.4465	0.0078	0.0017	6.744e-06	-0.0415167	0.0577192	0.471964	0.00268346	21.0519
M01769	cortisone	rs4470135	A	C	0.5203	0.0088	0.0018	5.174e-07	0.0616728	0.0558536	0.269512	0.00304556	23.9012
M01769	cortisone	rs4653629	T	C	0.5584	-0.0084	0.0017	1.249e-06	-0.0147617	0.0565141	0.793935	0.00311085	24.4152
M01769	cortisone	rs4717222	A	C	0.4686	-0.0086	0.0017	4.344e-07	0.00855879	0.0556084	0.877679	0.00326026	25.5917
M01769	cortisone	rs4930767	T	C	0.4862	-0.0079	0.0017	3.687e-06	-6.5969e-05	0.0558286	0.999057	0.00275252	21.5952
M01769	cortisone	rs527793	T	G	0.1085	-0.0149	0.0033	4.668e-06	-0.039115	0.0920625	0.670928	0.00259888	20.3866
M01769	cortisone	rs6017596	T	C	0.5825	-0.0084	0.0017	8.308e-07	-0.0208649	0.0559388	0.709153	0.00311085	24.4152
M01769	cortisone	rs6539409	T	G	0.5663	-0.0078	0.0017	4.953e-06	0.0482923	0.0583395	0.407794	0.00268346	21.0519
M01769	cortisone	rs6910731	A	G	0.4495	0.0087	0.0018	9.064e-07	0.0941828	0.0573829	0.100734	0.00264547	20.7531
M01769	cortisone	rs7562418	A	C	0.5075	0.0077	0.0017	6.809e-06	-0.0177299	0.0556739	0.750136	0.00261528	20.5156
M01769	cortisone	rs7661472	A	C	0.4922	-0.0082	0.0017	1.379e-06	0.0240197	0.0560422	0.668213	0.00296491	23.2664
M01769	cortisone	rs7670890	A	G	0.6344	-0.0076	0.0017	9.639e-06	0.0490257	0.0605117	0.417833	0.00254796	19.9862
M01769	cortisone	rs7814638	A	G	0.141	-0.0133	0.0025	1.231e-07	0.117955	0.100369	0.239908	0.00360434	28.3024
M01769	cortisone	rs7837792	T	C	0.5936	-0.0081	0.0017	2.782e-06	-0.122904	0.0570212	0.0311293	0.00289324	22.7024
M01769	cortisone	rs7915877	T	C	0.5509	-0.0078	0.0017	4.416e-06	0.0241717	0.0573145	0.673217	0.00268346	21.0519
M01769	cortisone	rs9379820	T	C	0.5914	-0.0076	0.0017	8.316e-06	-0.0394123	0.0563763	0.484494	0.00254796	19.9862
M01769	cortisone	rs9391679	A	C	0.157	0.0123	0.0025	5.815e-07	0.144248	0.0647367	0.025866	0.00308432	24.2064
M01769	cortisone	rs940511	A	G	0.4652	-0.0077	0.0017	6.713e-06	-0.0313248	0.055479	0.572329	0.00261528	20.5156
M01769	cortisone	rs960381	A	C	0.5958	0.008	0.0017	3.559e-06	-0.00258488	0.0584885	0.964749	0.00282245	22.1453
M01769	cortisone	rs9674799	A	G	0.8784	0.0157	0.0032	7.465e-07	-0.139525	0.0674334	0.038539	0.00306716	24.0713
M01898	proline	rs10183099	A	G	0.6391	-0.0084	0.0018	2.443e-06	-0.0356428	0.0573899	0.534558	0.00277573	21.7778
M01898	proline	rs10501294	T	C	0.8715	-0.0124	0.0027	3.11e-06	0.0284755	0.0828656	0.731121	0.00268855	21.0919
M01898	proline	rs10512634	A	G	0.1405	0.0117	0.0026	8.593e-06	0.00960076	0.082863	0.907761	0.00258151	20.25
M01898	proline	rs10747856	A	G	0.5243	-0.0079	0.0017	6.032e-06	-0.0751495	0.0557706	0.177827	0.00275252	21.5952
M01898	proline	rs10954090	T	C	0.1522	0.013	0.0026	3.971e-07	0.0744085	0.0879848	0.397721	0.00318512	25
M01898	proline	rs11075967	T	C	0.6699	-0.0087	0.0018	8.671e-07	-0.0111486	0.0565055	0.843592	0.00297694	23.3611
M01898	proline	rs11183620	A	G	0.4679	0.0082	0.0017	2.343e-06	-0.0472116	0.0586028	0.420462	0.00264547	20.7531
M01898	proline	rs11784679	T	G	0.7763	-0.0116	0.0025	3.615e-06	0.111992	0.0742453	0.131452	0.00274419	21.5296
M01898	proline	rs11848063	A	G	0.5861	0.0087	0.0018	7.138e-07	0.0325834	0.0584646	0.57731	0.00297694	23.3611
M01898	proline	rs12243290	A	G	0.8997	-0.0157	0.0034	4e-06	-0.070464	0.0864486	0.415016	0.00271788	21.3227
M01898	proline	rs1394836	T	C	0.6032	0.0083	0.0018	2.227e-06	0.115744	0.0561289	0.0391967	0.00271021	21.2623
M01898	proline	rs1564080	A	T	0.324	0.0079	0.0018	7.531e-06	0.081263	0.0578464	0.160079	0.00245591	19.2623
M01898	proline	rs1615586	T	G	0.7674	-0.0196	0.0043	4.182e-06	-0.120516	0.0624474	0.0536216	0.00264847	20.7766
M01898	proline	rs175866	T	G	0.5784	-0.0086	0.0018	1.139e-06	0.0818686	0.0583478	0.160583	0.00290909	22.8272
M01898	proline	rs1888182	T	C	0.4159	0.0079	0.0018	7.927e-06	-0.0422168	0.0564835	0.454812	0.00245591	19.2623
M01898	proline	rs2185865	A	C	0.9245	0.0177	0.0034	1.698e-07	-0.0351785	0.0987812	0.721747	0.0034519	27.1012
M01898	proline	rs2518802	A	C	0.903	-0.0534	0.0033	4.152e-59	-0.0763427	0.0923843	0.4086	0.0323839	261.851
M01898	proline	rs2935623	A	G	0.6235	-0.0079	0.0018	8.71e-06	0.0195574	0.0554719	0.724416	0.00245591	19.2623
M01898	proline	rs4580644	T	C	0.4937	0.0157	0.0035	8.163e-06	-0.0741057	0.0556265	0.182794	0.00256519	20.1216
M01898	proline	rs4978836	A	G	0.391	0.009	0.002	6.795e-06	0.0176154	0.0572671	0.758387	0.00258151	20.25
M01898	proline	rs535633	A	G	0.5847	-0.0086	0.0018	1.049e-06	0.00186674	0.0571721	0.973953	0.00290909	22.8272
M01898	proline	rs6085132	T	C	0.9725	-0.0272	0.0059	4.011e-06	0.363903	0.205215	0.0761833	0.00270911	21.2537
M01898	proline	rs6769362	C	G	0.6423	-0.0079	0.0018	7.756e-06	-0.0860116	0.0581324	0.138985	0.00245591	19.2623
M01898	proline	rs6798346	A	G	0.627	-0.0167	0.0038	8.776e-06	0.0243859	0.056655	0.666885	0.00246244	19.3137
M01898	proline	rs7029664	T	C	0.5057	0.0077	0.0017	9.66e-06	0.0165279	0.0560871	0.768237	0.00261528	20.5156
M01898	proline	rs715544	A	G	0.093	-0.0199	0.0036	2.443e-08	-0.0952649	0.0892771	0.285941	0.00389027	30.5563
M01898	proline	rs7208186	T	C	0.8619	0.0139	0.0026	6.262e-08	-0.103501	0.0773953	0.181124	0.00363974	28.5814
M01898	proline	rs7296105	A	C	0.8773	0.0262	0.0055	2.349e-06	-0.00659573	0.122175	0.956946	0.00289195	22.6922
M01898	proline	rs7560860	A	G	0.4253	0.0079	0.0018	6.427e-06	0.0421893	0.0569703	0.458967	0.00245591	19.2623
M01898	proline	rs7858706	T	C	0.4952	-0.0077	0.0017	9.664e-06	-0.0153548	0.0556292	0.782532	0.00261528	20.5156
M01898	proline	rs893175	A	C	0.5884	-0.0086	0.0018	1.527e-06	-0.0755594	0.0574525	0.188455	0.00290909	22.8272
M01898	proline	rs9360494	T	C	0.5977	-0.0083	0.0018	2.689e-06	-0.0909931	0.0556209	0.10185	0.00271021	21.2623
M01898	proline	rs950755	T	C	0.8596	-0.0116	0.0026	8.512e-06	-0.0390472	0.0717782	0.586443	0.00253768	19.9053
M01898	proline	rs9540462	T	G	0.8756	-0.012	0.0026	4.797e-06	-0.0115066	0.0796532	0.885138	0.00271523	21.3018
M01898	proline	rs9605907	A	G	0.1623	-0.0229	0.0026	9.696e-19	-0.00436426	0.0656382	0.946988	0.00981772	77.5754
M01898	proline	rs9680846	T	C	0.2825	-0.0144	0.0024	2.798e-09	0.0918759	0.068226	0.178096	0.00458015	36
M02132	citrulline	rs10164524	A	G	0.6775	-0.01	0.0017	1.059e-08	0.0540173	0.0585898	0.35655	0.00440308	34.6021
M02132	citrulline	rs10234187	T	C	0.3185	0.0085	0.0017	1.074e-06	0.058107	0.0591738	0.326113	0.00318512	25
M02132	citrulline	rs10477454	T	C	0.0169	-0.0374	0.0082	4.645e-06	-0.0149795	0.287217	0.958406	0.00265176	20.8025
M02132	citrulline	rs10489008	A	C	0.4919	-0.0076	0.0017	7.369e-06	-0.00742887	0.0555772	0.893666	0.00254796	19.9862
M02132	citrulline	rs10858075	T	C	0.4061	-0.0091	0.0017	1.124e-07	-0.147604	0.057354	0.0100656	0.00364895	28.654
M02132	citrulline	rs10901047	T	C	0.5877	-0.009	0.0018	2.964e-07	0.0119095	0.056372	0.83268	0.00318512	25
M02132	citrulline	rs10901320	A	G	0.4313	0.0087	0.0017	4.343e-07	0.108687	0.0576187	0.059253	0.00333626	26.1903
M02132	citrulline	rs11119951	T	C	0.1175	0.0119	0.0026	4.358e-06	-0.0366316	0.0722246	0.612022	0.00267028	20.9482
M02132	citrulline	rs11993007	A	G	0.3167	-0.0127	0.0028	5.239e-06	0.00884979	0.0606667	0.88402	0.00262254	20.5727
M02132	citrulline	rs12147171	C	G	0.1169	-0.0118	0.0026	4.758e-06	0.0727294	0.0924866	0.431646	0.00262571	20.5976
M02132	citrulline	rs12701265	A	G	0.3919	0.0086	0.0017	7.372e-07	0.0455555	0.0573316	0.426849	0.00326026	25.5917
M02132	citrulline	rs13105113	A	C	0.8769	0.0114	0.0026	9.176e-06	-0.023162	0.0727274	0.750124	0.00245114	19.2249
M02132	citrulline	rs13208172	T	C	0.9562	0.0216	0.0049	9.915e-06	0.0164767	0.121789	0.892383	0.00247747	19.4319
M02132	citrulline	rs13267180	A	G	0.4794	0.0081	0.0017	3.775e-06	0.0675538	0.0576268	0.241092	0.00289324	22.7024
M02132	citrulline	rs1437588	A	G	0.479	0.0078	0.0018	7.672e-06	-0.0480555	0.0558686	0.389705	0.00239428	18.7778
M02132	citrulline	rs1509820	A	G	0.5299	0.0096	0.0017	1.749e-08	0.00762182	0.0557326	0.891223	0.00405928	31.8893
M02132	citrulline	rs1511589	A	G	0.4559	0.0077	0.0017	7.553e-06	-0.155098	0.0582718	0.00777625	0.00261528	20.5156
M02132	citrulline	rs1610360	A	T	0.6678	0.008	0.0018	4.628e-06	-0.0128725	0.0657645	0.844817	0.00251832	19.7531
M02132	citrulline	rs16841570	T	C	0.9726	0.0248	0.0056	8.589e-06	-0.120353	0.107753	0.264023	0.00250041	19.6122
M02132	citrulline	rs17142889	T	G	0.1339	0.0111	0.0025	9.909e-06	0.0419754	0.0911203	0.645042	0.0025133	19.7136
M02132	citrulline	rs172139	A	G	0.6401	0.0083	0.0017	1.548e-06	-0.0027733	0.0597578	0.962984	0.00303744	23.8374
M02132	citrulline	rs17681684	A	G	0.3158	0.0085	0.0017	1.038e-06	0.101926	0.0595508	0.0869741	0.00318512	25
M02132	citrulline	rs17821771	T	G	0.3485	-0.0082	0.0017	1.917e-06	-0.07768	0.0645434	0.228771	0.00296491	23.2664
M02132	citrulline	rs1920325	T	C	0.6425	-0.0081	0.0017	3.658e-06	0.0734034	0.0575925	0.202476	0.00289324	22.7024
M02132	citrulline	rs1935815	A	T	0.3513	0.0111	0.0017	1.548e-10	-0.0361232	0.0600539	0.547499	0.0054195	42.6332
M02132	citrulline	rs229084	A	G	0.4727	-0.0077	0.0017	6.574e-06	0.11934	0.0560345	0.0331917	0.00261528	20.5156
M02132	citrulline	rs2350885	A	T	0.3481	-0.0079	0.0018	8.717e-06	0.0476619	0.0585082	0.415291	0.00245591	19.2623
M02132	citrulline	rs2487410	T	C	0.4696	-0.0081	0.0017	1.841e-06	0.0759482	0.0555202	0.171331	0.00289324	22.7024
M02132	citrulline	rs2506864	T	G	0.4103	-0.0076	0.0017	8.81e-06	-0.0959007	0.055768	0.0854988	0.00254796	19.9862
M02132	citrulline	rs310101	A	G	0.9579	0.0367	0.0079	3.86e-06	-0.268864	0.10759	0.0124558	0.00275076	21.5813
M02132	citrulline	rs4768769	T	C	0.6012	-0.0078	0.0017	6.637e-06	0.0260276	0.0607053	0.668104	0.00268346	21.0519
M02132	citrulline	rs539904	A	G	0.7056	-0.0086	0.0018	1.507e-06	0.0658994	0.0606736	0.277421	0.00290909	22.8272
M02132	citrulline	rs554710	T	C	0.7074	-0.0084	0.0018	1.587e-06	0.064586	0.0660032	0.327812	0.00277573	21.7778
M02132	citrulline	rs6040877	A	G	0.2715	-0.0081	0.0018	4.01e-06	-0.025992	0.0595781	0.662642	0.00258151	20.25
M02132	citrulline	rs682103	T	C	0.7055	-0.0097	0.0018	4.257e-08	0.0620833	0.060643	0.305952	0.00369795	29.0401
M02132	citrulline	rs6889120	T	C	0.9378	-0.034	0.0076	7.436e-06	-0.0604528	0.160302	0.706085	0.00255148	20.0139
M02132	citrulline	rs6994363	A	G	0.8662	-0.0121	0.0026	2.495e-06	-0.175996	0.102587	0.0862383	0.00276054	21.6583
M02132	citrulline	rs7012395	T	C	0.3041	-0.0081	0.0018	4.962e-06	-0.0397484	0.0631237	0.528897	0.00258151	20.25
M02132	citrulline	rs758186	T	C	0.6536	-0.0077	0.0017	8.687e-06	0.102725	0.0569313	0.0711754	0.00261528	20.5156
M02132	citrulline	rs7597477	A	G	0.9327	-0.0155	0.0034	6.797e-06	-0.207669	0.148288	0.16138	0.00264926	20.7829
M02132	citrulline	rs7615965	T	C	0.7121	0.0086	0.0019	4.149e-06	-0.0525913	0.0639726	0.411026	0.00261171	20.4875
M02132	citrulline	rs779463	T	G	0.3012	-0.0077	0.0017	9.458e-06	0.0956472	0.0573188	0.0951788	0.00261528	20.5156
M02132	citrulline	rs8021336	A	G	0.313	-0.0086	0.0018	9.887e-07	0.0618396	0.0589683	0.29432	0.00290909	22.8272
M02132	citrulline	rs8033140	T	C	0.3547	0.008	0.0017	4.323e-06	-0.0356233	0.0585349	0.542801	0.00282245	22.1453
M02132	citrulline	rs879126	T	G	0.3286	-0.0086	0.0017	7.474e-07	0.0696113	0.0621917	0.263012	0.00326026	25.5917
M02132	citrulline	rs9354336	T	C	0.8733	0.0113	0.0025	8.569e-06	0.136357	0.076506	0.0746999	0.00260445	20.4304
M02132	citrulline	rs9400834	T	C	0.7024	0.008	0.0018	5.619e-06	-0.0208165	0.0571549	0.7157	0.00251832	19.7531
M02137	biliverdin	rs10170160	T	C	0.5675	0.0338	0.0057	2.711e-09	0.0340516	0.0586136	0.561274	0.00447412	35.1628
M02137	biliverdin	rs1019595	T	C	0.9326	-0.0345	0.0076	5.463e-06	-0.178561	0.126732	0.158845	0.00262688	20.6068
M02137	biliverdin	rs1076454	T	C	0.1081	0.0325	0.0065	5.648e-07	0.0751184	0.0894779	0.401178	0.00318512	25
M02137	biliverdin	rs12371604	T	C	0.7709	-0.0205	0.0043	2.18e-06	0.0480807	0.0589131	0.414426	0.00289656	22.7285
M02137	biliverdin	rs12496969	A	G	0.7844	0.0202	0.0044	4.279e-06	-0.0195511	0.0603528	0.745978	0.00268658	21.0764
M02137	biliverdin	rs12615708	A	G	0.0251	0.0591	0.0124	1.944e-06	-0.0723869	0.105288	0.49176	0.00289497	22.716
M02137	biliverdin	rs13383300	C	G	0.9722	0.054	0.0113	1.91e-06	-0.354569	0.123461	0.0040799	0.00291029	22.8366
M02137	biliverdin	rs17863762	A	G	0.0288	-0.0632	0.0119	1.193e-07	-0.0297955	0.396884	0.940156	0.0035921	28.2059
M02137	biliverdin	rs17864661	T	C	0.0891	0.054	0.007	1.561e-14	0.102273	0.0858533	0.233553	0.00754869	59.5102
M02137	biliverdin	rs17864714	A	G	0.0342	0.0523	0.0117	8.407e-06	-0.0947196	0.154855	0.540759	0.00254739	19.9817
M02137	biliverdin	rs17868378	A	C	0.932	-0.034	0.0075	6.487e-06	-0.135399	0.113006	0.230858	0.00261979	20.5511
M02137	biliverdin	rs1891053	A	G	0.0145	0.1831	0.0371	8.028e-07	0.676916	0.575582	0.239573	0.00310349	24.3573
M02137	biliverdin	rs2219067	C	G	0.7612	0.0397	0.0044	1.335e-19	0.0735347	0.0694654	0.289791	0.010298	81.4096
M02137	biliverdin	rs2349945	T	C	0.3863	-0.0347	0.0077	7.253e-06	0.114852	0.0556499	0.0390328	0.00258895	20.3085
M02137	biliverdin	rs2760277	A	G	0.7946	0.0197	0.0044	8.256e-06	-0.0254262	0.0857452	0.766825	0.00255557	20.046
M02137	biliverdin	rs280194	T	C	0.7311	-0.0197	0.0043	5.766e-06	-0.00812073	0.0597381	0.89187	0.00267549	20.9892
M02137	biliverdin	rs28900371	A	G	0.0352	0.089	0.01	7.653e-19	-0.380804	0.185589	0.0401828	0.0100225	79.21
M02137	biliverdin	rs2924450	C	G	0.1956	-0.0272	0.005	7.083e-08	0.0671463	0.0642189	0.295753	0.00376816	29.5936
M02137	biliverdin	rs4944238	A	G	0.8712	-0.0241	0.0053	4.882e-06	-0.020872	0.0744215	0.779127	0.00263577	20.6768
M02137	biliverdin	rs6503066	T	C	0.0984	0.0317	0.0065	9.488e-07	-0.00796452	0.109599	0.942069	0.00303071	23.7844
M02137	biliverdin	rs6717546	A	G	0.3648	-0.0395	0.0036	3.927e-28	-0.0462705	0.0618371	0.4543	0.015154	120.39
M02137	biliverdin	rs6823453	A	G	0.2233	0.0231	0.0044	1.781e-07	0.0496771	0.0701609	0.478918	0.00351045	27.5625
M02137	biliverdin	rs7045137	A	G	0.3947	-0.0169	0.0037	3.995e-06	0.0346504	0.0561673	0.537292	0.00265941	20.8627
M02137	biliverdin	rs741382	T	C	0.2234	-0.0472	0.0093	3.742e-07	-0.075195	0.0787553	0.339682	0.00328142	25.7584
M02137	biliverdin	rs7440035	T	G	0.7877	-0.0405	0.0091	9.286e-06	0.0436617	0.06871	0.525136	0.00252523	19.8074
M02137	biliverdin	rs7608713	A	G	0.24	-0.0415	0.0044	7.347e-21	0.0562226	0.0689153	0.414602	0.0112422	88.9592
M02137	biliverdin	rs838705	A	G	0.6134	0.0266	0.0036	1.228e-13	0.112217	0.0571865	0.0497267	0.00692962	54.5957
M02137	biliverdin	rs887829	T	C	0.3411	0.1131	0.0041	2.5e-168	-0.0100672	0.0569282	0.859634	0.0886379	760.952
M02137	biliverdin	rs988344	A	C	0.1251	0.0329	0.0059	2.401e-08	-0.177495	0.0987671	0.0723186	0.00395855	31.0948
M02342	serotonin (5HT)	rs10516056	T	C	0.1978	-0.0222	0.0045	6.992e-07	0.0658861	0.0701431	0.347572	0.00310101	24.3378
M02342	serotonin (5HT)	rs10881427	T	G	0.5558	-0.015	0.0032	3.688e-06	0.0145935	0.0559657	0.794279	0.0028005	21.9727
M02342	serotonin (5HT)	rs10953038	T	C	0.8497	0.022	0.0048	4.116e-06	-0.114743	0.0687195	0.094973	0.00267775	21.0069
M02342	serotonin (5HT)	rs11781043	T	C	0.6731	-0.0187	0.0042	8.808e-06	0.00630168	0.0572599	0.912367	0.0025273	19.8237
M02342	serotonin (5HT)	rs12646122	T	C	0.0308	-0.0497	0.0104	1.802e-06	-0.126827	0.0955961	0.184609	0.00291039	22.8374
M02342	serotonin (5HT)	rs17708932	A	G	0.0376	-0.0766	0.0171	7.215e-06	-0.126467	0.122365	0.30136	0.00255814	20.0662
M02342	serotonin (5HT)	rs2036136	T	C	0.4587	-0.0256	0.0056	5.114e-06	-0.0238095	0.0579272	0.681055	0.00266389	20.898
M02342	serotonin (5HT)	rs2742351	C	G	0.2209	-0.0235	0.0046	3.227e-07	3.33081e-05	0.0732119	0.999637	0.00332464	26.0988
M02342	serotonin (5HT)	rs3753556	T	C	0.4325	0.015	0.0032	3.663e-06	0.0136076	0.0563904	0.809314	0.0028005	21.9727
M02342	serotonin (5HT)	rs5764174	T	C	0.2445	-0.0194	0.004	9.608e-07	0.0400419	0.0593794	0.500096	0.00299744	23.5225
M02342	serotonin (5HT)	rs6466265	A	G	0.7977	0.0186	0.004	4.146e-06	-0.0256877	0.0648959	0.692231	0.002756	21.6225
M02342	serotonin (5HT)	rs7868774	A	G	0.2709	-0.0188	0.0039	1.779e-06	0.034266	0.0687182	0.618029	0.00296121	23.2373
M02342	serotonin (5HT)	rs8113773	A	G	0.5616	0.016	0.0033	1.117e-06	0.0326439	0.0559112	0.55932	0.00299558	23.5078
M02342	serotonin (5HT)	rs825278	T	C	0.0201	-0.0913	0.0192	2.062e-06	-0.0322697	0.118209	0.784863	0.00288175	22.612
M02342	serotonin (5HT)	rs988694	A	G	0.477	-0.0145	0.0033	8.39e-06	0.00731218	0.0558141	0.895768	0.00246155	19.3067
M02342	serotonin (5HT)	rs9953702	A	G	0.3601	0.0146	0.0033	9.22e-06	0.0136259	0.0566688	0.809983	0.00249554	19.5739
M02730	gamma-glutamylglutamine	rs10432570	A	G	0.0145	0.0738	0.0138	9.502e-08	0.0438433	0.108906	0.687258	0.00364201	28.5992
M02730	gamma-glutamylglutamine	rs10497174	T	C	0.2732	0.0103	0.0022	4.162e-06	-0.00280154	0.0622853	0.964124	0.00279374	21.9194
M02730	gamma-glutamylglutamine	rs11151406	A	T	0.9444	0.0301	0.0066	5.611e-06	-0.137113	0.113073	0.225281	0.00265133	20.7991
M02730	gamma-glutamylglutamine	rs1260326	T	C	0.4122	-0.0121	0.0021	5.608e-09	0.0318036	0.0584535	0.586384	0.00277573	21.7778
M02730	gamma-glutamylglutamine	rs12737843	T	C	0.7976	0.012	0.0023	1.959e-07	-0.0118175	0.0695364	0.865052	0.00346713	27.2212
M02730	gamma-glutamylglutamine	rs17041868	T	C	0.939	0.0196	0.0042	4.018e-06	0.0843526	0.137895	0.540724	0.00277573	21.7778
M02730	gamma-glutamylglutamine	rs1751956	T	G	0.8647	0.016	0.0029	2.353e-08	0.0470634	0.0901558	0.601654	0.00387551	30.44
M02730	gamma-glutamylglutamine	rs17602430	T	C	0.079	0.0172	0.0036	1.574e-06	-0.0142451	0.104098	0.891155	0.00290909	22.8272
M02730	gamma-glutamylglutamine	rs1832664	T	C	0.2818	-0.0097	0.0022	7.735e-06	0.0472655	0.0568397	0.405658	0.00247851	19.4401
M02730	gamma-glutamylglutamine	rs192598	A	C	0.3185	0.0103	0.0022	1.989e-06	-0.0442707	0.0626134	0.479537	0.00279374	21.9194
M02730	gamma-glutamylglutamine	rs2085545	T	G	0.2883	0.0098	0.0022	9.855e-06	-0.0495154	0.062091	0.425181	0.00252975	19.843
M02730	gamma-glutamylglutamine	rs2657879	A	G	0.8262	0.0238	0.0027	5.854e-19	0.144366	0.072206	0.0455691	0.00985271	77.8547
M02730	gamma-glutamylglutamine	rs3094600	A	G	0.2637	-0.0099	0.0022	6.213e-06	-0.417784	0.0592708	1.80551e-12	0.00258151	20.25
M02730	gamma-glutamylglutamine	rs35592	T	C	0.7618	0.0107	0.0022	1.241e-06	0.148188	0.0603329	0.0140424	0.00301427	23.655
M02730	gamma-glutamylglutamine	rs3931670	C	G	0.2941	0.0099	0.0021	4.34e-06	-0.171559	0.0604053	0.00450962	0.00283251	22.2245
M02730	gamma-glutamylglutamine	rs4587207	A	G	0.8566	-0.0129	0.0028	3.194e-06	-0.261614	0.0812466	0.00128192	0.00270556	21.2258
M02730	gamma-glutamylglutamine	rs4880550	T	C	0.1292	0.015	0.003	6.317e-07	0.131367	0.0757684	0.0829526	0.00318512	25
M02730	gamma-glutamylglutamine	rs4981468	A	G	0.0509	0.0207	0.0045	4.761e-06	-0.0747159	0.159836	0.640175	0.0026972	21.16
M02730	gamma-glutamylglutamine	rs6488270	A	G	0.4076	0.0096	0.0021	4.947e-06	0.0364106	0.0577192	0.528156	0.00266389	20.898
M02730	gamma-glutamylglutamine	rs832404	T	C	0.8684	-0.013	0.0029	7.525e-06	-0.0606093	0.0847468	0.474498	0.00256182	20.0951
M02730	gamma-glutamylglutamine	rs849039	T	G	0.779	-0.0135	0.0028	1.405e-06	0.0147704	0.058007	0.799008	0.00296234	23.2462
M02730	gamma-glutamylglutamine	rs9436667	T	C	0.1138	0.0135	0.003	7.3e-06	-0.0180511	0.0879087	0.837308	0.00258151	20.25
M02734	gamma-glutamyltyrosine	rs10013737	A	G	0.6839	0.0087	0.0018	7.895e-07	0.106308	0.0605019	0.0789005	0.00297694	23.3611
M02734	gamma-glutamyltyrosine	rs10498270	A	G	0.6222	0.0088	0.0017	4.734e-07	0.0614828	0.0563001	0.274809	0.00341314	26.7958
M02734	gamma-glutamyltyrosine	rs10774085	A	C	0.6817	0.008	0.0018	7.6e-06	-0.0712361	0.0586533	0.224546	0.00251832	19.7531
M02734	gamma-glutamyltyrosine	rs11165454	T	C	0.5583	0.0089	0.0017	2.786e-07	-0.0360813	0.0575274	0.530526	0.00349088	27.4083
M02734	gamma-glutamyltyrosine	rs11199176	A	C	0.5221	0.0077	0.0017	9.328e-06	-0.0259972	0.0568065	0.647208	0.00261528	20.5156
M02734	gamma-glutamyltyrosine	rs11776904	C	G	0.1522	0.0214	0.0048	7.47e-06	-0.00927062	0.0758719	0.90275	0.00253404	19.8767
M02734	gamma-glutamyltyrosine	rs12192718	A	T	0.1412	0.0142	0.0025	2.096e-08	0.00982647	0.0917158	0.914678	0.00410658	32.2624
M02734	gamma-glutamyltyrosine	rs12276109	T	C	0.4352	-0.0084	0.0017	1.564e-06	-0.10456	0.0595868	0.0793031	0.00311085	24.4152
M02734	gamma-glutamyltyrosine	rs12429206	A	G	0.3376	0.0086	0.0018	1.847e-06	-0.0262697	0.057256	0.64637	0.00290909	22.8272
M02734	gamma-glutamyltyrosine	rs12546042	T	C	0.4197	0.0077	0.0017	8.353e-06	-0.00678612	0.0573153	0.905751	0.00261528	20.5156
M02734	gamma-glutamyltyrosine	rs1340971	T	C	0.6654	-0.008	0.0017	4.663e-06	-0.00701549	0.0596385	0.906358	0.00282245	22.1453
M02734	gamma-glutamyltyrosine	rs1418942	A	C	0.5768	-0.0077	0.0017	9.848e-06	0.00646076	0.0585027	0.912064	0.00251832	19.7531
M02734	gamma-glutamyltyrosine	rs1512342	T	C	0.3393	0.0095	0.0017	4.659e-08	-0.00728368	0.0570409	0.898393	0.00258151	20.25
M02734	gamma-glutamyltyrosine	rs151743	T	C	0.426	-0.009	0.002	6.795e-06	0.014978	0.0569001	0.792372	0.00258151	20.25
M02734	gamma-glutamyltyrosine	rs1560792	A	G	0.3354	0.009	0.0018	3.331e-07	0.017726	0.0558249	0.750843	0.00318512	25
M02734	gamma-glutamyltyrosine	rs17100078	A	G	0.8356	0.0122	0.0025	1.043e-06	0.00418985	0.07341	0.954486	0.00303453	23.8144
M02734	gamma-glutamyltyrosine	rs17115614	T	C	0.3631	0.0081	0.0017	3.979e-06	0.00271395	0.0680887	0.968206	0.00289324	22.7024
M02734	gamma-glutamyltyrosine	rs17558863	A	G	0.955	-0.0222	0.005	8.011e-06	-0.0494215	0.14747	0.737529	0.0025133	19.7136
M02734	gamma-glutamyltyrosine	rs17593458	C	G	0.8978	0.0144	0.0032	7.088e-06	0.0352303	0.114891	0.759116	0.00258151	20.25
M02734	gamma-glutamyltyrosine	rs17616555	A	G	0.1597	-0.0112	0.0025	9.579e-06	-0.0859065	0.0836175	0.304244	0.00255867	20.0704
M02734	gamma-glutamyltyrosine	rs17720371	T	C	0.4737	-0.0078	0.0017	6.329e-06	-0.0280011	0.0565707	0.620617	0.00268346	21.0519
M02734	gamma-glutamyltyrosine	rs1864151	A	C	0.5575	0.0089	0.0017	2.404e-07	0.0388783	0.0556504	0.484792	0.00349088	27.4083
M02734	gamma-glutamyltyrosine	rs1864151	A	C	0.5575	0.0089	0.0017	2.404e-07	0.0388783	0.0556504	0.484792	0.00349088	27.4083
M02734	gamma-glutamyltyrosine	rs2250515	T	G	0.5346	-0.0083	0.0017	1.595e-06	0.0107089	0.0557474	0.847666	0.00303744	23.8374
M02734	gamma-glutamyltyrosine	rs2254174	T	C	0.8981	-0.0148	0.0033	7.444e-06	-0.0284934	0.0786937	0.717292	0.0025642	20.1139
M02734	gamma-glutamyltyrosine	rs2396461	T	C	0.121	0.0117	0.0026	8.377e-06	0.0242083	0.0660272	0.713886	0.00258151	20.25
M02734	gamma-glutamyltyrosine	rs2445976	A	C	0.4652	0.0079	0.0017	6.249e-06	0.127261	0.0556663	0.0222459	0.00275252	21.5952
M02734	gamma-glutamyltyrosine	rs2504282	A	G	0.9338	0.0191	0.0042	6.703e-06	-0.08347	0.111162	0.452719	0.00263629	20.6808
M02734	gamma-glutamyltyrosine	rs2933568	T	C	0.3125	-0.008	0.0018	6.225e-06	-0.00900304	0.0627929	0.885993	0.00251832	19.7531
M02734	gamma-glutamyltyrosine	rs322614	A	G	0.3892	0.0084	0.0017	1.7e-06	0.129445	0.05581	0.0203742	0.00311085	24.4152
M02734	gamma-glutamyltyrosine	rs353620	A	G	0.6613	-0.0077	0.0017	9.8e-06	0.0967912	0.0590801	0.101358	0.00261528	20.5156
M02734	gamma-glutamyltyrosine	rs3819535	T	C	0.618	-0.0079	0.0017	5.016e-06	0.0308413	0.0558433	0.580754	0.00275252	21.5952
M02734	gamma-glutamyltyrosine	rs3936152	T	C	0.6051	0.0079	0.0018	5.924e-06	-0.112798	0.0564833	0.0458237	0.00245591	19.2623
M02734	gamma-glutamyltyrosine	rs4465961	T	C	0.3479	0.0083	0.0018	3.115e-06	0.0341121	0.0584092	0.559208	0.00271021	21.2623
M02734	gamma-glutamyltyrosine	rs4487134	T	G	0.355	-0.0083	0.0017	1.99e-06	-0.0419621	0.0570948	0.462367	0.00303744	23.8374
M02734	gamma-glutamyltyrosine	rs4572660	T	G	0.6118	-0.0088	0.0017	4.685e-07	0.0511418	0.0559527	0.360707	0.00341314	26.7958
M02734	gamma-glutamyltyrosine	rs5010651	T	C	0.8332	-0.0132	0.0025	1.765e-07	0.116469	0.0576342	0.0432982	0.00355054	27.8784
M02734	gamma-glutamyltyrosine	rs5751902	T	C	0.3762	0.012	0.0025	2.381e-06	0.116989	0.0566807	0.0390167	0.00293614	23.04
M02734	gamma-glutamyltyrosine	rs6456786	T	C	0.3582	-0.008	0.0018	5.665e-06	-0.167977	0.0546516	0.0021149	0.00251832	19.7531
M02734	gamma-glutamyltyrosine	rs8013373	A	G	0.3428	-0.0091	0.0018	4.988e-07	-0.0586651	0.0564256	0.298484	0.00325606	25.5586
M02734	gamma-glutamyltyrosine	rs8132248	T	C	0.0986	0.018	0.0037	1.431e-06	-0.032826	0.0851256	0.699779	0.00301579	23.6669
M02734	gamma-glutamyltyrosine	rs848767	T	C	0.0696	-0.0179	0.0039	3.455e-06	0.130497	0.110835	0.239039	0.00268522	21.0657
M02734	gamma-glutamyltyrosine	rs875740	A	C	0.6656	0.0102	0.0018	6.345e-09	0.16357	0.0548838	0.00287965	0.00408741	32.1111
M02734	gamma-glutamyltyrosine	rs9310707	A	G	0.3473	-0.0082	0.0018	6.378e-06	0.0586025	0.0565669	0.300209	0.00264547	20.7531
M02734	gamma-glutamyltyrosine	rs956966	A	G	0.4858	-0.0101	0.0018	1.475e-08	-0.0987084	0.0557428	0.0765967	0.00400797	31.4846
M02734	gamma-glutamyltyrosine	rs9895157	T	C	0.6536	-0.0079	0.0018	6.332e-06	0.0947841	0.0591503	0.109061	0.00245591	19.2623
M02734	gamma-glutamyltyrosine	rs9940990	A	T	0.3545	-0.0104	0.0018	4.745e-09	-0.102602	0.0576558	0.0751467	0.00424858	33.3827
M03127	hypoxanthine	rs10878072	A	G	0.6887	0.0137	0.003	7.135e-06	0.00999776	0.0574619	0.861874	0.00265836	20.8544
M03127	hypoxanthine	rs113515	C	G	0.5982	-0.0109	0.0024	8.092e-06	0.0511197	0.057633	0.375085	0.00262941	20.6267
M03127	hypoxanthine	rs11595079	T	G	0.0951	-0.0214	0.0045	1.888e-06	0.0189754	0.0787915	0.809687	0.00288217	22.6153
M03127	hypoxanthine	rs1433818	T	C	0.0808	0.0206	0.0046	6.99e-06	-0.113578	0.118929	0.339572	0.00255669	20.0548
M03127	hypoxanthine	rs1587235	A	G	0.3312	-0.0132	0.0029	6.47e-06	0.0766689	0.0568172	0.17721	0.00264104	20.7182
M03127	hypoxanthine	rs16948294	A	T	0.0694	-0.041	0.0085	1.354e-06	0.174927	0.0851178	0.0398685	0.00296491	23.2664
M03127	hypoxanthine	rs17280018	A	T	0.2083	-0.0234	0.0052	6.914e-06	0.0253725	0.0641596	0.692504	0.00258151	20.25
M03127	hypoxanthine	rs1824583	A	G	0.7906	-0.0145	0.0031	3.381e-06	0.0312315	0.0673156	0.642679	0.0027885	21.8783
M03127	hypoxanthine	rs2113305	T	G	0.2651	-0.0134	0.0029	4.952e-06	0.0015215	0.0596828	0.979662	0.00272146	21.3508
M03127	hypoxanthine	rs2145985	T	C	0.16	-0.0152	0.0033	3.911e-06	0.111521	0.0816349	0.171908	0.0027043	21.2158
M03127	hypoxanthine	rs2247330	T	C	0.6524	0.0124	0.0025	4.564e-07	0.0274129	0.0573675	0.632759	0.00313452	24.6016
M03127	hypoxanthine	rs275721	A	C	0.509	-0.016	0.003	9.643e-08	-0.111522	0.0558259	0.045752	0.00362237	28.4444
M03127	hypoxanthine	rs2900071	T	C	0.2178	-0.014	0.0031	7.459e-06	0.0165622	0.0648848	0.798526	0.0026	20.3954
M03127	hypoxanthine	rs2939707	A	C	0.5698	0.0109	0.0024	7.392e-06	-0.118586	0.0563985	0.035496	0.00262941	20.6267
M03127	hypoxanthine	rs3793568	A	T	0.2657	-0.0133	0.003	8.887e-06	-0.0225195	0.0624803	0.718529	0.00250578	19.6544
M03127	hypoxanthine	rs4147184	A	G	0.6082	0.0112	0.0025	6.728e-06	0.0904005	0.060531	0.135317	0.00255867	20.0704
M03127	hypoxanthine	rs4676313	T	C	0.8778	0.0179	0.0039	3.535e-06	-0.13427	0.0930872	0.149187	0.00268522	21.0657
M03127	hypoxanthine	rs4776752	A	G	0.1512	0.0178	0.0039	4.234e-06	-0.0577548	0.069244	0.404238	0.00265538	20.831
M03127	hypoxanthine	rs6459467	A	G	0.3888	0.0202	0.0025	1.931e-16	0.0430786	0.0556048	0.4385	0.00827532	65.2864
M03127	hypoxanthine	rs6567408	C	G	0.3922	0.0134	0.003	8.066e-06	0.00845262	0.0619632	0.891494	0.0025435	19.9511
M03127	hypoxanthine	rs7644390	A	T	0.3478	0.0129	0.0025	1.756e-07	0.0122586	0.0575211	0.831238	0.00339153	26.6256
M03127	hypoxanthine	rs7924591	T	C	0.5985	0.0108	0.0024	9.521e-06	0.0635317	0.0588264	0.280148	0.00258151	20.25
M03127	hypoxanthine	rs9379061	C	G	0.9562	-0.0456	0.0099	3.918e-06	-0.130645	0.141268	0.355071	0.0027043	21.2158
M03141	betaine	rs10153066	T	G	0.4356	0.0085	0.0018	2.118e-06	0.0569552	0.0578941	0.325222	0.00284203	22.2994
M03141	betaine	rs11943623	A	G	0.1709	-0.0115	0.0026	8.402e-06	0.120173	0.0828422	0.146885	0.00249422	19.5636
M03141	betaine	rs12151827	T	C	0.8159	-0.0141	0.0026	6.347e-08	0.0381777	0.0737805	0.604842	0.00374484	29.4098
M03141	betaine	rs12190141	A	G	0.9723	0.0616	0.0139	9.9e-06	0.0900397	0.151159	0.551402	0.00250388	19.6396
M03141	betaine	rs12569219	A	C	0.1612	-0.0118	0.0026	5.823e-06	0.0143639	0.0782745	0.8544	0.00262571	20.5976
M03141	betaine	rs13021675	T	C	0.1956	-0.0123	0.0026	1.835e-06	0.108656	0.0775644	0.161259	0.00285229	22.3802
M03141	betaine	rs1535039	T	C	0.912	0.0175	0.0035	4.491e-07	0.676329	0.0987104	7.29962e-12	0.00318512	25
M03141	betaine	rs163124	T	G	0.712	0.0121	0.0024	7.081e-07	0.00466093	0.0700679	0.946964	0.00323825	25.4184
M03141	betaine	rs164372	T	C	0.8036	0.012	0.0025	2.641e-06	-0.0377921	0.0649309	0.560543	0.00293614	23.04
M03141	betaine	rs16876394	T	C	0.8993	0.0304	0.0034	1.488e-19	-0.0729826	0.0967891	0.450826	0.0101145	79.9446
M03141	betaine	rs17750747	T	C	0.9165	0.0164	0.0035	2.885e-06	0.656741	0.101861	1.13757e-10	0.00279837	21.9559
M03141	betaine	rs185077	T	C	0.4986	-0.0193	0.0023	1.543e-16	-0.0117425	0.0557866	0.833285	0.00891947	70.414
M03141	betaine	rs2291919	A	C	0.3011	-0.0148	0.0025	2.579e-09	0.0323383	0.060415	0.592464	0.00445937	35.0464
M03141	betaine	rs2396726	T	C	0.5395	-0.0179	0.0039	4.519e-06	-0.0288927	0.0557611	0.604353	0.00268522	21.0657
M03141	betaine	rs3797248	A	G	0.1651	0.012	0.0026	4.624e-06	-0.0455858	0.0698881	0.514228	0.00271523	21.3018
M03141	betaine	rs4327704	A	C	0.9547	-0.0219	0.005	9.94e-06	0.0692634	0.137748	0.615086	0.002446	19.1844
M03141	betaine	rs4646359	T	C	0.5297	-0.0083	0.0018	3.202e-06	0.0651787	0.0556465	0.241479	0.00271021	21.2623
M03141	betaine	rs495360	A	C	0.497	-0.019	0.003	2.399e-10	-0.0385838	0.0560002	0.490826	0.00510053	40.1111
M03141	betaine	rs6860725	T	C	0.3227	-0.0126	0.0024	1.792e-07	0.0447291	0.0586846	0.445944	0.00351045	27.5625
M03141	betaine	rs6908726	C	G	0.9098	0.0155	0.0035	7.173e-06	-0.659191	0.100349	5.06524e-11	0.00250041	19.6122
M03141	betaine	rs7126003	T	C	0.6259	0.0185	0.0039	2.575e-06	-0.00645099	0.0569793	0.909859	0.00286773	22.5016
M03141	betaine	rs715	T	C	0.713	0.0221	0.0025	2.077e-19	0.0111315	0.0601597	0.853204	0.00308016	24.1736
M03141	betaine	rs7668550	T	G	0.0157	-0.0368	0.0081	5.536e-06	0.0180684	0.27761	0.948106	0.00263119	20.6408
M03141	betaine	rs7781104	T	C	0.2683	0.0208	0.0047	7.755e-06	-0.0429236	0.0686607	0.531869	0.00249699	19.5853
M03141	betaine	rs7896866	A	C	0.2982	0.0108	0.0024	8.34e-06	-0.0534495	0.0575075	0.352663	0.00258151	20.25
M03141	betaine	rs9462856	T	C	0.4711	-0.0093	0.0018	1.995e-07	0.0424987	0.0563851	0.451016	0.00340027	26.6944
M03141	betaine	rs9886534	T	C	0.5101	-0.0079	0.0018	8.744e-06	0.0664669	0.0560962	0.236067	0.00245591	19.2623
M03141	betaine	rs9981490	A	G	0.5207	-0.0079	0.0018	8.29e-06	-0.0987311	0.0557435	0.0765332	0.00245591	19.2623
M03147	xanthine	rs11250123	A	G	0.043	-0.0494	0.0097	3.833e-07	-0.0487911	0.171896	0.776533	0.00330403	25.9364
M03147	xanthine	rs4673167	A	G	0.889	-0.021	0.0044	1.702e-06	-0.0845995	0.125758	0.50113	0.00290297	22.7789
M03147	xanthine	rs4694292	T	C	0.1089	0.0201	0.0045	6.439e-06	-0.0326255	0.0935222	0.7272	0.0025435	19.9511
M10642	caprate (10:0)	rs10514491	T	C	0.6781	0.0094	0.0017	4.457e-08	-0.0117983	0.0617677	0.848517	0.00271523	21.3018
M10642	caprate (10:0)	rs11196097	A	G	0.1128	0.0111	0.0025	9.828e-06	0.0137848	0.109396	0.899725	0.0025133	19.7136
M10642	caprate (10:0)	rs11664190	T	C	0.592	-0.0082	0.0016	6.471e-07	0.00457064	0.0588589	0.938103	0.00334583	26.2656
M10642	caprate (10:0)	rs12136055	T	C	0.0129	-0.0731	0.0153	1.754e-06	0.525631	0.442183	0.23455	0.00290909	22.8272
M10642	caprate (10:0)	rs12586821	T	C	0.1222	0.0129	0.0025	1.615e-07	-0.0246065	0.0832008	0.767422	0.00339153	26.6256
M10642	caprate (10:0)	rs13380271	T	C	0.4149	-0.0077	0.0016	2.904e-06	-0.0782723	0.0573268	0.172137	0.00295141	23.1602
M10642	caprate (10:0)	rs1391933	T	G	0.4399	-0.0075	0.0016	5.785e-06	-0.0278958	0.0560603	0.618764	0.0028005	21.9727
M10642	caprate (10:0)	rs1530919	A	G	0.3006	0.0076	0.0017	5.918e-06	-0.0264288	0.0602074	0.660689	0.00254796	19.9862
M10642	caprate (10:0)	rs1549556	T	C	0.3719	-0.0075	0.0017	7.952e-06	0.022317	0.0586583	0.703607	0.00248151	19.4637
M10642	caprate (10:0)	rs1576171	A	T	0.984	-0.043	0.009	1.772e-06	-0.0597177	0.0579779	0.303006	0.00290909	22.8272
M10642	caprate (10:0)	rs17169194	A	C	0.8806	-0.0117	0.0026	6.647e-06	-0.0679213	0.09478	0.473608	0.00258151	20.25
M10642	caprate (10:0)	rs17616891	A	T	0.6964	-0.0076	0.0017	4.651e-06	-0.0737903	0.070638	0.296196	0.00254796	19.9862
M10642	caprate (10:0)	rs17695897	T	C	0.153	0.011	0.0025	8.025e-06	-0.050674	0.0808932	0.531032	0.00246833	19.36
M10642	caprate (10:0)	rs2720692	A	G	0.0648	-0.0272	0.006	5.631e-06	-0.0642478	0.0901721	0.476155	0.00261979	20.5511
M10642	caprate (10:0)	rs2725779	T	C	0.4523	0.0077	0.0017	3.274e-06	0.0173767	0.0567054	0.759271	0.00261528	20.5156
M10642	caprate (10:0)	rs2938330	T	C	0.8105	-0.0117	0.0025	2.146e-06	0.0597462	0.0643959	0.353514	0.00279157	21.9024
M10642	caprate (10:0)	rs3781273	A	G	0.5139	0.0074	0.0017	8.523e-06	0.0413563	0.0561321	0.461263	0.00241594	18.9481
M10642	caprate (10:0)	rs4436895	C	G	0.252	-0.01	0.0022	3.47e-06	0.0203251	0.0612396	0.739968	0.00263379	20.6612
M10642	caprate (10:0)	rs4483514	T	G	0.357	0.009	0.002	6.795e-06	0.0636245	0.057582	0.269186	0.00258151	20.25
M10642	caprate (10:0)	rs4812805	C	G	0.8421	-0.0109	0.0024	5.881e-06	0.0333074	0.072926	0.647866	0.00262941	20.6267
M10642	caprate (10:0)	rs4818244	T	C	0.0939	0.0136	0.003	6.608e-06	-0.0188693	0.0812669	0.816391	0.00261979	20.5511
M10642	caprate (10:0)	rs569114	A	G	0.6199	-0.0079	0.0017	1.991e-06	-0.0238669	0.0581469	0.68147	0.00275252	21.5952
M10642	caprate (10:0)	rs6540619	T	C	0.434	0.0076	0.0016	3.706e-06	0.00321114	0.0563876	0.954587	0.00287546	22.5625
M10642	caprate (10:0)	rs6557106	T	C	0.6715	0.0076	0.0017	5.417e-06	0.0838245	0.0596431	0.159892	0.00254796	19.9862
M10642	caprate (10:0)	rs6828152	T	G	0.359	0.009	0.002	6.795e-06	0.00958378	0.0582764	0.869374	0.00258151	20.25
M10642	caprate (10:0)	rs7735310	T	G	0.7188	-0.0078	0.0017	3.381e-06	-0.0612887	0.0603223	0.30962	0.00268346	21.0519
M10642	caprate (10:0)	rs7859597	A	G	0.737	-0.009	0.002	6.795e-06	0.0427369	0.0702976	0.543225	0.00258151	20.25
M10642	caprate (10:0)	rs8043217	A	G	0.524	0.009	0.0016	2.793e-08	-0.0955649	0.0560869	0.0884056	0.00402776	31.6406
M10642	caprate (10:0)	rs8128639	A	C	0.1698	-0.0113	0.0025	6.513e-06	0.00349378	0.070396	0.960417	0.00260445	20.4304
M10642	caprate (10:0)	rs947099	A	G	0.3625	-0.008	0.0017	1.221e-06	0.0215657	0.0605649	0.721784	0.00282245	22.1453
M10642	caprate (10:0)	rs9529827	T	C	0.9843	-0.0397	0.0087	5.144e-06	-0.177377	0.176875	0.31594	0.00265436	20.823
M11438	phosphate	rs10404980	A	G	0.9877	-0.0744	0.0158	2.337e-06	-0.200074	0.346758	0.563949	0.00282601	22.1734
M11438	phosphate	rs1466522	T	C	0.7645	-0.0067	0.0013	3.149e-07	-0.0489064	0.0605599	0.419338	0.00338347	26.5621
M11438	phosphate	rs4641759	T	C	0.7521	-0.0135	0.003	6.66e-06	0.012868	0.0578117	0.823858	0.00258151	20.25
M11438	phosphate	rs6126354	T	C	0.7906	-0.0134	0.0029	5.463e-06	0.0533298	0.0561367	0.342113	0.00272146	21.3508
M12017	3-methoxytyrosine	rs10012175	T	C	0.1065	0.0194	0.0043	5.781e-06	0.027131	0.0837548	0.745988	0.00259483	20.3548
M12017	3-methoxytyrosine	rs10800623	A	G	0.2767	-0.0262	0.0058	6.168e-06	-0.074365	0.0574243	0.195317	0.00260128	20.4055
M12017	3-methoxytyrosine	rs10963172	A	G	0.9724	0.0352	0.0078	6.987e-06	-0.00518333	0.116582	0.964537	0.0025962	20.3655
M12017	3-methoxytyrosine	rs11192702	A	G	0.0456	-0.0275	0.0062	7.881e-06	-0.187458	0.184498	0.309608	0.0025082	19.6735
M12017	3-methoxytyrosine	rs11564710	A	C	0.3886	0.0166	0.0034	9.788e-07	0.0126698	0.0577508	0.826348	0.00303744	23.8374
M12017	3-methoxytyrosine	rs12131781	A	G	0.7091	0.0126	0.0027	2.588e-06	-0.0411815	0.0631794	0.514519	0.00277573	21.7778
M12017	3-methoxytyrosine	rs12538514	C	G	0.3714	0.0124	0.0026	2.434e-06	0.0265843	0.0575495	0.644126	0.00289873	22.7456
M12017	3-methoxytyrosine	rs12815706	A	G	0.2806	0.019	0.0039	9.104e-07	-0.00916778	0.0566015	0.871329	0.00302436	23.7344
M12017	3-methoxytyrosine	rs339707	T	G	0.6768	-0.0142	0.0026	6.347e-08	-0.0551515	0.0626014	0.378321	0.00379794	29.8284
M12017	3-methoxytyrosine	rs6442530	T	C	0.3254	-0.026	0.0055	2.745e-06	0.0302883	0.0633776	0.632719	0.00284809	22.3471
M12017	3-methoxytyrosine	rs6592988	T	C	0.1439	0.0167	0.0035	2.4e-06	0.0656226	0.0938682	0.484494	0.00290139	22.7665
M12017	3-methoxytyrosine	rs7253109	T	G	0.3395	0.0125	0.0026	2.343e-06	-0.0775004	0.0577478	0.17958	0.00294553	23.1139
M12017	3-methoxytyrosine	rs7514881	C	G	0.2524	0.012	0.0027	8.532e-06	0.181899	0.0602607	0.00253992	0.00251832	19.7531
M12017	3-methoxytyrosine	rs7908166	A	G	0.9724	-0.0356	0.0079	7.678e-06	-0.157265	0.204293	0.441416	0.00258876	20.307
M12017	3-methoxytyrosine	rs9323203	A	C	0.7331	-0.0118	0.0027	9.5e-06	-0.139261	0.060939	0.0222977	0.00243528	19.1001
M12035	pelargonate (9:0)	rs10435813	A	G	0.8033	0.0114	0.0026	8.312e-06	-0.0157294	0.0700127	0.82224	0.00245114	19.2249
M12035	pelargonate (9:0)	rs10514491	T	C	0.6801	0.0122	0.0024	6.729e-07	-0.0117983	0.0617677	0.848517	0.00271523	21.3018
M12035	pelargonate (9:0)	rs10738508	A	G	0.3472	-0.008	0.0018	6.613e-06	-0.051942	0.0576582	0.367662	0.00251832	19.7531
M12035	pelargonate (9:0)	rs10848204	T	C	0.5451	0.0093	0.0018	1.258e-07	-0.00937995	0.0563422	0.867778	0.00340027	26.6944
M12035	pelargonate (9:0)	rs10967809	C	G	0.5893	0.0082	0.0017	2.641e-06	-0.00672945	0.0572242	0.906386	0.00296491	23.2664
M12035	pelargonate (9:0)	rs1097296	T	C	0.3933	0.0078	0.0018	9.221e-06	-0.0248867	0.0590291	0.673318	0.00239428	18.7778
M12035	pelargonate (9:0)	rs11734565	T	C	0.0402	0.0248	0.0056	9.288e-06	0.132678	0.112922	0.240013	0.00250041	19.6122
M12035	pelargonate (9:0)	rs11895467	T	G	0.3807	0.0094	0.0018	8.425e-08	0.00149081	0.061248	0.980581	0.00347353	27.2716
M12035	pelargonate (9:0)	rs11937702	A	G	0.1122	0.0157	0.0033	2.387e-06	-0.0461386	0.112403	0.681458	0.00288462	22.6345
M12035	pelargonate (9:0)	rs1229590	A	G	0.505	-0.0084	0.0018	5.231e-06	-0.0417755	0.0565379	0.459973	0.00277573	21.7778
M12035	pelargonate (9:0)	rs1440492	A	G	0.7102	0.0179	0.004	8.017e-06	-0.035865	0.0695583	0.606126	0.00255298	20.0256
M12035	pelargonate (9:0)	rs1447842	A	G	0.5745	0.0082	0.0017	2.849e-06	0.0478747	0.0555866	0.389093	0.00296491	23.2664
M12035	pelargonate (9:0)	rs16886123	A	G	0.8616	-0.0119	0.0026	3.714e-06	-0.100475	0.0942858	0.286587	0.00267028	20.9482
M12035	pelargonate (9:0)	rs16944339	A	T	0.1545	-0.0228	0.0049	3.751e-06	-0.0823567	0.0648613	0.204179	0.00275962	21.651
M12035	pelargonate (9:0)	rs1846975	A	G	0.3554	0.0083	0.0018	2.56e-06	0.0714973	0.0648819	0.270479	0.00271021	21.2623
M12035	pelargonate (9:0)	rs1938479	T	C	0.6445	-0.01	0.0018	1.784e-08	0.0104196	0.0639278	0.870527	0.00392931	30.8642
M12035	pelargonate (9:0)	rs2049534	T	C	0.5044	-0.0082	0.0018	3.175e-06	0.131964	0.055624	0.0176714	0.00264547	20.7531
M12035	pelargonate (9:0)	rs2147618	A	C	0.5036	-0.0081	0.0018	5.308e-06	-0.0499168	0.0555413	0.368795	0.00258151	20.25
M12035	pelargonate (9:0)	rs2286396	T	C	0.1505	0.0117	0.0026	5.595e-06	-0.0341267	0.0739839	0.644604	0.00258151	20.25
M12035	pelargonate (9:0)	rs2863202	T	C	0.178	0.0114	0.0025	6.934e-06	0.0515723	0.0594701	0.385834	0.00265062	20.7936
M12035	pelargonate (9:0)	rs4646880	A	G	0.5434	-0.0085	0.0018	1.498e-06	-0.0148057	0.0559996	0.791478	0.00284203	22.2994
M12035	pelargonate (9:0)	rs4834846	A	G	0.5501	0.0079	0.0018	6.516e-06	-0.0427389	0.0558676	0.444269	0.00245591	19.2623
M12035	pelargonate (9:0)	rs4848532	T	C	0.4842	-0.0079	0.0018	9.764e-06	-0.101354	0.055883	0.0697268	0.00245591	19.2623
M12035	pelargonate (9:0)	rs511545	T	C	0.583	0.0081	0.0018	4.633e-06	0.0100659	0.0557598	0.856742	0.00258151	20.25
M12035	pelargonate (9:0)	rs630782	T	C	0.4728	0.0077	0.0017	9.38e-06	-0.00191131	0.0557574	0.972654	0.00340027	26.6944
M12035	pelargonate (9:0)	rs6864461	C	G	0.3644	0.0088	0.0018	6.755e-07	0.0061866	0.0611903	0.919468	0.00304556	23.9012
M12035	pelargonate (9:0)	rs7002819	T	C	0.5269	0.008	0.0018	6.153e-06	0.0399811	0.0567162	0.480852	0.00251832	19.7531
M12035	pelargonate (9:0)	rs7136574	T	C	0.4345	0.0093	0.0018	1.325e-07	0.0275217	0.056757	0.627745	0.00340027	26.6944
M12035	pelargonate (9:0)	rs7214330	T	C	0.1256	0.0144	0.0032	9.757e-06	-0.165215	0.0751183	0.0278497	0.00258151	20.25
M12035	pelargonate (9:0)	rs7642054	T	C	0.5887	-0.0171	0.0037	4.638e-06	-0.066533	0.0559456	0.234343	0.00272255	21.3594
M12035	pelargonate (9:0)	rs7809262	A	G	0.425	-0.0088	0.0017	4.409e-07	0.00543118	0.0560602	0.922821	0.00341314	26.7958
M12035	pelargonate (9:0)	rs8015724	T	C	0.3913	-0.0078	0.0018	9.164e-06	0.00352585	0.0566638	0.950384	0.00239428	18.7778
M12035	pelargonate (9:0)	rs8079173	A	G	0.1414	0.0119	0.0026	3.422e-06	0.0558929	0.0666199	0.401479	0.00262571	20.5976
M12035	pelargonate (9:0)	rs899227	A	G	0.3958	-0.0084	0.0018	2.971e-06	-0.0130345	0.0559472	0.815779	0.00277573	21.7778
M12035	pelargonate (9:0)	rs9033	A	G	0.5521	0.0082	0.0018	4.24e-06	-0.036742	0.0560365	0.51203	0.00264547	20.7531
M12035	pelargonate (9:0)	rs9513489	T	C	0.5888	0.0078	0.0018	8.48e-06	-0.0199651	0.056907	0.725711	0.00239428	18.7778
M12067	undecanoate (11:0)	rs10435813	A	G	0.8067	0.0081	0.0018	4.009e-06	-0.0157294	0.0700127	0.82224	0.00245114	19.2249
M12067	undecanoate (11:0)	rs10520198	A	G	0.0296	0.0186	0.0041	5.637e-06	0.146547	0.129918	0.259322	0.00262354	20.5806
M12067	undecanoate (11:0)	rs10839561	C	G	0.9453	-0.0177	0.0039	6.461e-06	0.22976	0.10945	0.0357973	0.00262571	20.5976
M12067	undecanoate (11:0)	rs1122530	A	G	0.8519	-0.0094	0.0018	1.491e-07	0.0500101	0.0846452	0.55464	0.00347353	27.2716
M12067	undecanoate (11:0)	rs11912450	A	T	0.1939	-0.0078	0.0018	8.581e-06	0.0358675	0.0665055	0.589669	0.00239428	18.7778
M12067	undecanoate (11:0)	rs12116440	T	C	0.0144	-0.0679	0.0138	9.283e-07	0.0406684	0.348396	0.907074	0.00308468	24.2093
M12067	undecanoate (11:0)	rs1216886	A	G	0.858	-0.008	0.0018	6.882e-06	-0.0604503	0.0833281	0.468177	0.00251832	19.7531
M12067	undecanoate (11:0)	rs12826254	T	C	0.1364	0.0091	0.0018	7.048e-07	-0.0700151	0.0803239	0.383395	0.00325606	25.5586
M12067	undecanoate (11:0)	rs1408276	A	C	0.955	-0.043	0.0094	4.59e-06	-0.00820836	0.158372	0.958664	0.00266743	20.9258
M12067	undecanoate (11:0)	rs16883391	A	C	0.1921	-0.0084	0.0017	1.199e-06	-0.0597761	0.0644597	0.35375	0.00311085	24.4152
M12067	undecanoate (11:0)	rs17031632	A	G	0.9284	0.0133	0.0027	5.693e-07	-0.0043646	0.0933882	0.962724	0.00309173	24.2647
M12067	undecanoate (11:0)	rs170631	C	G	0.8913	-0.0208	0.0043	1.777e-06	-0.00697559	0.102731	0.945864	0.0029817	23.3986
M12067	undecanoate (11:0)	rs17094565	A	T	0.9357	-0.0125	0.0026	1.884e-06	0.102432	0.105618	0.332129	0.00294553	23.1139
M12067	undecanoate (11:0)	rs17103129	T	C	0.9595	-0.0154	0.0035	8.975e-06	0.264105	0.128046	0.0391525	0.00246833	19.36
M12067	undecanoate (11:0)	rs17145331	T	C	0.8525	-0.0091	0.0018	3.582e-07	0.0132524	0.0669844	0.843167	0.00325606	25.5586
M12067	undecanoate (11:0)	rs17233321	A	G	0.9519	-0.0175	0.0034	3.736e-07	0.0438525	0.11402	0.700532	0.00337459	26.4922
M12067	undecanoate (11:0)	rs1864609	A	C	0.8606	-0.0091	0.0018	3.265e-07	0.103889	0.0700404	0.138004	0.00325606	25.5586
M12067	undecanoate (11:0)	rs196885	T	C	0.8501	-0.0086	0.0018	1.22e-06	-0.0168363	0.0713025	0.813336	0.00290909	22.8272
M12067	undecanoate (11:0)	rs2471075	A	G	0.9318	-0.0176	0.0036	8.386e-07	-0.0540456	0.119117	0.650031	0.00304556	23.9012
M12067	undecanoate (11:0)	rs2944772	C	G	0.8193	-0.0079	0.0018	7.038e-06	-0.0108454	0.0680695	0.87341	0.00245591	19.2623
M12067	undecanoate (11:0)	rs4519482	A	T	0.291	-0.0091	0.0017	8.791e-08	-0.0715634	0.0568775	0.208318	0.00364895	28.654
M12067	undecanoate (11:0)	rs6140831	A	C	0.5484	0.0089	0.0016	5.398e-08	-0.0204959	0.0584642	0.725909	0.0039391	30.9414
M12067	undecanoate (11:0)	rs686321	T	C	0.8232	0.0082	0.0017	2.138e-06	-0.0423779	0.072552	0.559151	0.00296491	23.2664
M12067	undecanoate (11:0)	rs6967282	A	G	0.797	0.0088	0.0017	3.962e-07	0.090217	0.0682505	0.186218	0.00341314	26.7958
M12067	undecanoate (11:0)	rs7069652	A	C	0.1869	-0.0088	0.0017	4.028e-07	0.0319109	0.0792949	0.687364	0.00341314	26.7958
M12067	undecanoate (11:0)	rs7134822	A	G	0.9597	-0.0164	0.0035	3.872e-06	-0.150812	0.12244	0.21805	0.00279837	21.9559
M12067	undecanoate (11:0)	rs7279224	A	T	0.6952	0.0077	0.0017	6.868e-06	0.112169	0.058982	0.0572032	0.00261528	20.5156
M12067	undecanoate (11:0)	rs7666900	T	C	0.1418	0.0089	0.0018	6.927e-07	0.0327877	0.0917307	0.720767	0.00311495	24.4475
M12129	beta-hydroxyisovalerate	rs10494270	A	G	0.7114	0.0119	0.0027	8.63e-06	0.0463381	0.064257	0.470826	0.00247663	19.4252
M12129	beta-hydroxyisovalerate	rs10945649	A	T	0.1287	0.0212	0.0036	4.291e-09	0.0390781	0.0857688	0.648663	0.00441283	34.679
M12129	beta-hydroxyisovalerate	rs11605057	T	C	0.8787	-0.0202	0.0043	2.238e-06	0.24168	0.102805	0.0187301	0.00281264	22.0681
M12129	beta-hydroxyisovalerate	rs1185260	A	G	0.1225	-0.0191	0.0036	1.143e-07	0.00912828	0.0730309	0.90053	0.00358487	28.1489
M12129	beta-hydroxyisovalerate	rs11858062	T	C	0.9142	0.0213	0.0044	1.654e-06	-0.0855998	0.0758955	0.259378	0.00298625	23.4344
M12129	beta-hydroxyisovalerate	rs11869714	A	G	0.7762	-0.0126	0.0027	4.245e-06	0.0534235	0.0713558	0.454043	0.00277573	21.7778
M12129	beta-hydroxyisovalerate	rs12325299	C	G	0.6932	0.0122	0.0027	6.937e-06	-0.11147	0.0610161	0.0677158	0.00260274	20.417
M12129	beta-hydroxyisovalerate	rs12950972	T	C	0.6497	-0.0133	0.0027	9.841e-07	-0.0503326	0.0563467	0.371714	0.00309173	24.2647
M12129	beta-hydroxyisovalerate	rs1337278	A	G	0.6107	0.0124	0.0027	3.677e-06	-0.033802	0.0560565	0.54651	0.00268855	21.0919
M12129	beta-hydroxyisovalerate	rs1448817	A	G	0.7393	0.0124	0.0027	4.563e-06	-0.0190482	0.0583003	0.743875	0.00268855	21.0919
M12129	beta-hydroxyisovalerate	rs17386586	A	C	0.2495	-0.0134	0.0027	9.741e-07	0.111654	0.0710384	0.116012	0.00313825	24.631
M12129	beta-hydroxyisovalerate	rs2130791	A	G	0.7132	0.0121	0.0027	7.964e-06	-0.0191699	0.0650814	0.768336	0.00256036	20.0837
M12129	beta-hydroxyisovalerate	rs3209233	A	C	0.8814	0.041	0.0093	9.953e-06	-0.0507513	0.0849222	0.550093	0.00247797	19.4358
M12129	beta-hydroxyisovalerate	rs3778889	T	C	0.0616	0.0246	0.0053	3.416e-06	-0.206757	0.119608	0.0838764	0.00274597	21.5436
M12129	beta-hydroxyisovalerate	rs6477873	T	C	0.6394	0.0131	0.0027	9.506e-07	0.009729	0.0562022	0.862567	0.00299973	23.5405
M12129	beta-hydroxyisovalerate	rs6952850	A	G	0.6998	-0.012	0.0027	6.875e-06	0.0770259	0.0576065	0.181189	0.00251832	19.7531
M12129	beta-hydroxyisovalerate	rs7178596	A	G	0.3535	-0.012	0.0027	7.922e-06	-0.0697519	0.0561855	0.214437	0.00251832	19.7531
M12129	beta-hydroxyisovalerate	rs7446718	A	G	0.8591	-0.0417	0.0082	3.832e-07	-0.0907936	0.0716905	0.205346	0.00329445	25.8609
M12129	beta-hydroxyisovalerate	rs7544738	A	G	0.4114	0.0132	0.0027	7.152e-07	0.00120738	0.0580968	0.983419	0.00304556	23.9012
M12129	beta-hydroxyisovalerate	rs7660017	A	G	0.3331	-0.0131	0.0028	2.339e-06	-0.0233543	0.0604153	0.69908	0.00278987	21.889
M12129	beta-hydroxyisovalerate	rs789195	A	G	0.7657	-0.0128	0.0027	2.526e-06	0.00318181	0.066852	0.962039	0.0028643	22.4746
M12129	beta-hydroxyisovalerate	rs943251	T	G	0.3712	0.0118	0.0027	9.899e-06	-0.0559333	0.0576109	0.331608	0.00243528	19.1001
M12129	beta-hydroxyisovalerate	rs9460599	T	C	0.2443	0.0302	0.0066	4.862e-06	-0.0752413	0.064594	0.244086	0.00266893	20.9376
M12129	beta-hydroxyisovalerate	rs9811126	A	G	0.0922	0.0216	0.0044	6.873e-07	-0.011996	0.0914595	0.895648	0.0030707	24.0992
M12129	beta-hydroxyisovalerate	rs9841498	T	C	0.2663	0.0145	0.0027	7.117e-08	-0.039543	0.0638372	0.53563	0.00367267	28.8409
M12261	taurodeoxycholate	rs10975331	T	C	0.0361	0.1208	0.0273	9.601e-06	-0.0306641	0.117701	0.794458	0.00249629	19.5798
M12261	taurodeoxycholate	rs11241933	A	T	0.2705	-0.061	0.0125	1.053e-06	0.128778	0.0705671	0.0680158	0.00303453	23.8144
M12261	taurodeoxycholate	rs1153699	T	G	0.2385	0.0602	0.013	3.891e-06	-0.0637116	0.0659242	0.333825	0.00273331	21.444
M12261	taurodeoxycholate	rs11949031	A	G	0.1629	0.0662	0.0138	1.522e-06	0.0195409	0.0814354	0.810364	0.0029326	23.0122
M12261	taurodeoxycholate	rs17022499	A	T	0.2267	0.054	0.0122	9.71e-06	0.102521	0.061064	0.0931708	0.00249777	19.5915
M12261	taurodeoxycholate	rs17403795	A	G	0.1166	0.073	0.0161	5.607e-06	-0.0423392	0.0794875	0.594274	0.00262075	20.5586
M12261	taurodeoxycholate	rs1898906	A	G	0.0296	0.1378	0.0299	4.087e-06	0.542003	0.326533	0.0969416	0.00270738	21.2401
M12261	taurodeoxycholate	rs2032297	C	G	0.7857	0.057	0.0123	3.852e-06	-0.123972	0.0704343	0.0783899	0.00273729	21.4753
M12261	taurodeoxycholate	rs4632709	T	C	0.95	-0.1504	0.0297	3.995e-07	-0.0724776	0.137207	0.597335	0.00326688	25.6438
M12261	taurodeoxycholate	rs4896370	A	G	0.3542	0.0555	0.0121	4.191e-06	-0.0710386	0.0588637	0.227496	0.00268176	21.0385
M12261	taurodeoxycholate	rs7184864	A	G	0.8047	-0.0583	0.0131	9.144e-06	0.0696476	0.094419	0.460731	0.00252504	19.8059
M12261	taurodeoxycholate	rs7961079	A	G	0.6241	0.0527	0.0109	1.456e-06	-0.0323982	0.0596862	0.587261	0.00297882	23.3759
M12261	taurodeoxycholate	rs8137495	A	G	0.7393	0.0602	0.0135	7.8e-06	-0.0546528	0.065271	0.402412	0.00253509	19.885
M12593	X-02973	rs10132580	T	G	0.1734	0.0094	0.0017	5.674e-08	-0.066001	0.0667082	0.322468	0.00389256	30.5744
M12593	X-02973	rs10279326	T	C	0.9522	-0.0148	0.0033	6.517e-06	0.123561	0.147015	0.400648	0.0025642	20.1139
M12593	X-02973	rs10483826	A	G	0.7932	-0.0078	0.0017	4.598e-06	0.0288147	0.0730983	0.69344	0.00268346	21.0519
M12593	X-02973	rs10937658	A	G	0.2676	0.0077	0.0017	3.502e-06	-0.0301866	0.0609892	0.620635	0.00261528	20.5156
M12593	X-02973	rs11715915	T	C	0.2789	-0.0076	0.0016	3.766e-06	0.0413154	0.0563253	0.463245	0.00287546	22.5625
M12593	X-02973	rs11874996	T	C	0.0175	-0.0523	0.0115	5.616e-06	0.00432422	0.231355	0.985088	0.00263653	20.6827
M12593	X-02973	rs12042948	A	G	0.8045	-0.0084	0.0017	1.402e-06	0.0861811	0.0657049	0.189642	0.00311085	24.4152
M12593	X-02973	rs12444778	T	C	0.0607	-0.0156	0.0032	1.612e-06	-0.127736	0.10014	0.202103	0.00302833	23.7656
M12593	X-02973	rs12896482	T	C	0.8919	-0.0109	0.0024	4.174e-06	0.27254	0.134292	0.0424121	0.00262941	20.6267
M12593	X-02973	rs1379459	T	C	0.8083	0.0079	0.0017	3.14e-06	0.0762504	0.0649412	0.240337	0.00275252	21.5952
M12593	X-02973	rs1556988	A	G	0.7923	-0.0077	0.0017	5.861e-06	0.0252895	0.0710168	0.721762	0.00261528	20.5156
M12593	X-02973	rs1615157	T	C	0.5764	0.0076	0.0016	2.224e-06	-0.117996	0.0587955	0.044761	0.00287546	22.5625
M12593	X-02973	rs17562832	T	C	0.0769	0.0118	0.0026	4.171e-06	0.0542581	0.110613	0.623765	0.00262571	20.5976
M12593	X-02973	rs2422370	A	G	0.8094	-0.0084	0.0018	5.964e-06	-0.00922182	0.0643682	0.88608	0.00277573	21.7778
M12593	X-02973	rs2705962	A	G	0.8068	0.0078	0.0017	4.625e-06	-0.0637667	0.0672714	0.343179	0.00268346	21.0519
M12593	X-02973	rs6129758	T	G	0.843	0.0078	0.0017	7.879e-06	0.0137508	0.0923442	0.881626	0.00268346	21.0519
M12593	X-02973	rs6543699	A	G	0.5118	0.0116	0.0026	8.923e-06	0.0457828	0.055714	0.411221	0.00253768	19.9053
M12593	X-02973	rs6924754	A	G	0.0606	0.0154	0.0034	6.425e-06	-0.145507	0.098586	0.13996	0.00261528	20.5156
M12593	X-02973	rs699191	T	C	0.1916	0.0076	0.0017	9.912e-06	0.16622	0.0750981	0.026872	0.00254796	19.9862
M12593	X-02973	rs7068714	A	C	0.1774	0.008	0.0017	2.966e-06	-0.0421479	0.06713	0.5301	0.00282245	22.1453
M12593	X-02973	rs7914384	T	C	0.1806	-0.0082	0.0017	1.85e-06	0.0639688	0.077215	0.407415	0.00296491	23.2664
M12593	X-02973	rs8046494	A	G	0.9288	0.0138	0.003	4.079e-06	-0.0874434	0.0870757	0.315272	0.0026972	21.16
M12593	X-02973	rs905508	T	C	0.1655	0.0079	0.0017	5.935e-06	-0.0918736	0.0716791	0.199936	0.00275252	21.5952
M12593	X-02973	rs9396681	T	C	0.9072	-0.012	0.0024	6.253e-07	0.0674366	0.0906228	0.456788	0.00318512	25
M12593	X-02973	rs9861011	A	G	0.6558	-0.0074	0.0016	3.798e-06	-0.084132	0.0572895	0.141957	0.00272652	21.3906
M12626	X-03003	rs10426856	A	G	0.8949	-0.0157	0.0035	8.063e-06	0.000217834	0.0865827	0.997993	0.00256519	20.1216
M12626	X-03003	rs16940342	A	G	0.88	0.0158	0.0035	5.363e-06	0.0254195	0.0693507	0.713965	0.00259788	20.3788
M12626	X-03003	rs17150563	T	C	0.7256	0.0117	0.0026	4.614e-06	-0.0665315	0.0672	0.322148	0.00258151	20.25
M12626	X-03003	rs4978089	A	G	0.2125	0.0117	0.0026	8.776e-06	-0.0169815	0.0639387	0.790555	0.00258151	20.25
M12626	X-03003	rs684748	C	G	0.9142	0.018	0.0041	8.62e-06	-0.0289818	0.0909014	0.749858	0.00245742	19.2742
M12626	X-03003	rs6904862	T	C	0.7427	0.0115	0.0026	9.425e-06	0.0929374	0.0679337	0.171293	0.00249422	19.5636
M12626	X-03003	rs729761	T	G	0.2479	-0.0139	0.0031	8.515e-06	0.0321224	0.0609925	0.598428	0.00256308	20.1051
M12626	X-03003	rs7844733	T	C	0.1881	-0.0126	0.0027	2.675e-06	0.00565613	0.0734514	0.93862	0.00277573	21.7778
M12626	X-03003	rs8105499	A	C	0.2909	0.0123	0.0026	1.567e-06	0.00556049	0.0608393	0.927178	0.00285229	22.3802
M12768	X-03088	rs10416177	T	G	0.592	0.0119	0.0026	6.932e-06	0.129816	0.0572531	0.0233658	0.00267028	20.9482
M12768	X-03088	rs10512645	A	G	0.6525	-0.0121	0.0027	5.524e-06	-0.0152158	0.0566737	0.78833	0.00256036	20.0837
M12768	X-03088	rs10787426	T	C	0.4783	-0.0123	0.0026	2.98e-06	0.0211048	0.0558891	0.705714	0.00285229	22.3802
M12768	X-03088	rs10945327	A	G	0.6184	0.0124	0.0026	2.317e-06	-0.118983	0.0575098	0.0385532	0.00289873	22.7456
M12768	X-03088	rs11200954	T	G	0.9527	-0.0278	0.0062	8.119e-06	0.000312614	0.120705	0.997934	0.00256308	20.1051
M12768	X-03088	rs11734331	A	G	0.3779	-0.0119	0.0027	7.813e-06	0.0310614	0.0573598	0.58815	0.00247663	19.4252
M12768	X-03088	rs12230393	A	C	0.9032	-0.02	0.0045	7.417e-06	-0.048246	0.109463	0.659394	0.00251832	19.7531
M12768	X-03088	rs1671347	A	G	0.0462	0.0311	0.0069	7.264e-06	-0.252559	0.153835	0.100642	0.00258981	20.3153
M12768	X-03088	rs16985223	T	C	0.9655	0.1077	0.0225	1.689e-06	0.0381819	0.133306	0.774555	0.0029199	22.9122
M12768	X-03088	rs1748947	T	G	0.9114	-0.0264	0.0055	1.373e-06	-0.016467	0.0772932	0.831291	0.00293614	23.04
M12768	X-03088	rs2487411	T	C	0.3154	-0.0122	0.0027	4.681e-06	0.0106545	0.0590946	0.85692	0.00260274	20.417
M12768	X-03088	rs300250	A	G	0.639	0.0118	0.0026	5.818e-06	0.0610494	0.0574355	0.287818	0.00262571	20.5976
M12768	X-03088	rs3114834	T	C	0.1017	0.0213	0.0048	9.856e-06	-0.0160385	0.0856329	0.851431	0.00251048	19.6914
M12768	X-03088	rs4239564	A	G	0.1652	-0.0155	0.0035	7.621e-06	0.0325334	0.0633678	0.607667	0.00250041	19.6122
M12768	X-03088	rs6464030	T	C	0.591	-0.0123	0.0026	2.993e-06	-0.0432225	0.0556255	0.437143	0.00285229	22.3802
M12768	X-03088	rs7127507	T	C	0.6814	0.0122	0.0027	4.946e-06	-0.101772	0.0583112	0.0809282	0.00260274	20.417
M12768	X-03088	rs7145793	T	G	0.0337	-0.1012	0.0224	6.267e-06	0.186333	0.538912	0.729525	0.00260198	20.411
M12768	X-03088	rs7700710	A	G	0.3246	0.012	0.0027	6.728e-06	0.0249312	0.0578185	0.666325	0.00251832	19.7531
M12768	X-03088	rs7766963	T	C	0.5211	0.0116	0.0026	8.556e-06	-0.0647753	0.057065	0.256327	0.00253768	19.9053
M12774	X-03094	rs10088340	A	G	0.0749	0.0238	0.0053	6.747e-06	0.0183396	0.107359	0.864362	0.00257072	20.1652
M12774	X-03094	rs10096922	A	T	0.8346	0.0121	0.0027	5.42e-06	0.0841873	0.0861671	0.328558	0.00256036	20.0837
M12774	X-03094	rs10186957	T	C	0.837	-0.0124	0.0026	2.419e-06	-0.12568	0.07602	0.0982811	0.00289873	22.7456
M12774	X-03094	rs10822248	T	C	0.8488	-0.0136	0.0026	2.844e-07	0.0241642	0.067402	0.719963	0.00348487	27.3609
M12774	X-03094	rs10899249	T	C	0.5316	-0.0081	0.0018	7.022e-06	-0.0231264	0.0563889	0.681715	0.00258151	20.25
M12774	X-03094	rs11947970	T	C	0.1515	-0.0119	0.0026	5.033e-06	0.130919	0.0629521	0.0375569	0.00267028	20.9482
M12774	X-03094	rs12416136	A	C	0.4756	-0.0082	0.0018	3.435e-06	0.0238019	0.0558439	0.669946	0.00264547	20.7531
M12774	X-03094	rs1260326	T	C	0.4088	0.0133	0.0024	1.827e-08	0.0318036	0.0584535	0.586384	0.00277573	21.7778
M12774	X-03094	rs1289240	T	C	0.5712	-0.0084	0.0018	2.409e-06	0.0726707	0.0556475	0.191583	0.00277573	21.7778
M12774	X-03094	rs1929672	T	C	0.5201	0.0087	0.0018	1.153e-06	-0.0421115	0.0567199	0.457816	0.00297694	23.3611
M12774	X-03094	rs1930038	T	C	0.5477	0.008	0.0018	7.294e-06	0.0971202	0.0578427	0.0931451	0.00251832	19.7531
M12774	X-03094	rs2187375	A	G	0.1651	-0.0221	0.0026	2.649e-17	0.0627228	0.0734816	0.393334	0.00914991	72.25
M12774	X-03094	rs2285943	T	G	0.4941	0.0088	0.0018	7.599e-07	0.0105422	0.0560657	0.850851	0.00304556	23.9012
M12774	X-03094	rs2451284	T	C	0.4026	-0.0084	0.0018	2.749e-06	0.0107394	0.0566114	0.849541	0.00277573	21.7778
M12774	X-03094	rs2862982	A	G	0.8794	-0.0149	0.0033	5.005e-06	-0.0283261	0.0921317	0.758499	0.00259888	20.3866
M12774	X-03094	rs2980872	A	G	0.461	-0.009	0.002	6.795e-06	-0.0293113	0.0564779	0.603769	0.00258151	20.25
M12774	X-03094	rs3219095	T	C	0.8471	0.0117	0.0026	9.791e-06	0.20401	0.0722147	0.00472727	0.00258151	20.25
M12774	X-03094	rs3786248	T	C	0.954	-0.0237	0.0051	3.416e-06	0.0352504	0.0984015	0.720172	0.00275252	21.5952
M12774	X-03094	rs400839	T	C	0.4443	-0.008	0.0018	7.798e-06	0.0470164	0.0568806	0.408475	0.00251832	19.7531
M12774	X-03094	rs4236893	T	C	0.1865	-0.0116	0.0025	4.779e-06	0.0592208	0.0666586	0.374316	0.00274419	21.5296
M12774	X-03094	rs623068	A	C	0.9375	0.0352	0.0079	8.233e-06	0.173197	0.124016	0.162544	0.00253106	19.8532
M12774	X-03094	rs6679002	T	G	0.5914	0.0141	0.0018	2.16e-15	0.0633031	0.0577639	0.273125	0.00778165	61.3611
M12774	X-03094	rs716140	T	C	0.4892	0.0079	0.0018	8.304e-06	0.013795	0.0555426	0.80385	0.00245591	19.2623
M12774	X-03094	rs7520876	A	G	0.9879	0.044	0.0094	3.148e-06	-0.0345425	0.140266	0.805477	0.00279258	21.9104
M12774	X-03094	rs782378	A	G	0.5252	-0.0089	0.0018	6.006e-07	0.020653	0.0572022	0.718059	0.00311495	24.4475
M12774	X-03094	rs7941822	A	G	0.494	0.0079	0.0018	8.028e-06	-0.0518482	0.0558084	0.352869	0.00245591	19.2623
M12774	X-03094	rs8025505	T	C	0.2344	0.0116	0.0026	7.76e-06	0.0995441	0.0616529	0.1064	0.00253768	19.9053
M12774	X-03094	rs8078118	A	C	0.4238	0.0085	0.0019	6.982e-06	0.00733389	0.0562988	0.896355	0.00255148	20.0139
M12774	X-03094	rs964184	C	G	0.8617	-0.0252	0.0032	7.949e-15	-0.009893	0.0791236	0.900498	0.007864	62.0156
M12774	X-03094	rs9855331	A	T	0.7473	0.0147	0.0027	3.809e-08	0.000461009	0.0624893	0.994114	0.0037743	29.642
M12774	X-03094	rs988143	T	C	0.4828	0.0081	0.0018	5.254e-06	-0.0635462	0.0560437	0.25685	0.00258151	20.25
M12774	X-03094	rs998933	T	C	0.9528	0.0252	0.0051	7.954e-07	-0.115981	0.14313	0.417755	0.00311085	24.4152
M15122	glycerol	rs10036528	A	G	0.0757	-0.0209	0.0043	9.578e-07	-0.0322943	0.0844745	0.702241	0.00301035	23.6241
M15122	glycerol	rs10216545	A	G	0.4694	-0.0214	0.0047	5.187e-06	0.0581237	0.0561753	0.300817	0.00264274	20.7316
M15122	glycerol	rs10839972	T	G	0.1872	0.0121	0.0027	7.908e-06	0.121119	0.0687402	0.078071	0.00256036	20.0837
M15122	glycerol	rs12337470	T	C	0.8324	-0.0123	0.0027	5.898e-06	0.0143589	0.0790699	0.855899	0.00264547	20.7531
M15122	glycerol	rs13106354	A	T	0.2123	-0.0127	0.0027	2.308e-06	-0.0570912	0.063504	0.368643	0.00281984	22.1248
M15122	glycerol	rs13216754	A	G	0.0117	0.0555	0.0105	1.311e-07	0.131075	0.229945	0.56866	0.0035582	27.9388
M15122	glycerol	rs1614303	T	G	0.8159	0.0138	0.0027	2.401e-07	0.0122451	0.0750949	0.870469	0.00332778	26.1235
M15122	glycerol	rs2076799	C	G	0.0853	0.0166	0.0036	3.893e-06	-0.0381465	0.117365	0.745163	0.00271021	21.2623
M15122	glycerol	rs2259038	A	G	0.203	-0.0216	0.0048	7.514e-06	0.271953	0.159994	0.0891744	0.00258151	20.25
M15122	glycerol	rs2501242	T	G	0.223	-0.0136	0.0026	1.841e-07	-0.0334678	0.0619397	0.588971	0.00348487	27.3609
M15122	glycerol	rs2941840	A	G	0.0691	0.0221	0.0048	3.709e-06	0.0121881	0.087858	0.889667	0.00270208	21.1984
M15122	glycerol	rs4436910	A	T	0.8036	0.0118	0.0027	9.126e-06	1.45875e-05	0.0699247	0.999834	0.00243528	19.1001
M15122	glycerol	rs5022234	A	C	0.6303	0.0221	0.0047	2.149e-06	0.00971782	0.0572204	0.865143	0.00281796	22.11
M15122	glycerol	rs5759809	T	C	0.011	0.069	0.015	4.225e-06	0.208313	0.0874097	0.0171641	0.0026972	21.16
M15122	glycerol	rs641939	A	G	0.7987	0.0127	0.0027	2.128e-06	-0.126929	0.0722583	0.078986	0.00281984	22.1248
M15122	glycerol	rs806214	A	G	0.2175	0.0123	0.0026	2.939e-06	-0.0131362	0.063744	0.83673	0.00285229	22.3802
M15122	glycerol	rs9374302	A	G	0.1744	-0.0141	0.0027	1.716e-07	0.0820431	0.0811647	0.312102	0.00347353	27.2716
M15122	glycerol	rs9878149	A	G	0.2674	0.0117	0.0026	5.478e-06	-0.0740576	0.0660352	0.262081	0.00258151	20.25
M15140	kynurenine	rs10085935	T	C	0.3782	-0.0103	0.0017	3.326e-09	-0.0113553	0.0576902	0.843958	0.00466998	36.7093
M15140	kynurenine	rs10857319	T	C	0.3481	-0.0086	0.0017	9.451e-07	-0.0452651	0.0557006	0.416418	0.00326026	25.5917
M15140	kynurenine	rs10937762	A	G	0.5679	0.0078	0.0018	8.16e-06	0.0975819	0.0563117	0.0831151	0.00304556	23.9012
M15140	kynurenine	rs11057695	T	C	0.0566	0.0206	0.0046	8.027e-06	0.0388225	0.0924181	0.67443	0.00255669	20.0548
M15140	kynurenine	rs11162752	A	G	0.5972	-0.0077	0.0017	8.076e-06	-0.0644862	0.0577575	0.264209	0.00261528	20.5156
M15140	kynurenine	rs11593042	A	T	0.0919	0.0151	0.0033	4.545e-06	0.203861	0.127638	0.110226	0.00266893	20.9376
M15140	kynurenine	rs11646849	A	G	0.5005	-0.0086	0.0017	6.403e-07	0.0659202	0.0556334	0.236056	0.00326026	25.5917
M15140	kynurenine	rs12490394	T	G	0.4967	0.0084	0.0019	8.014e-06	-0.0213477	0.0571647	0.70882	0.00249195	19.5457
M15140	kynurenine	rs12802337	A	G	0.0776	-0.0161	0.0036	5.952e-06	0.114651	0.111514	0.303888	0.00254982	20.0008
M15140	kynurenine	rs12937634	T	C	0.5397	-0.0082	0.0017	2.279e-06	-0.0473153	0.0554703	0.393668	0.00296491	23.2664
M15140	kynurenine	rs1426134	C	G	0.3715	-0.0081	0.0017	3.837e-06	-0.0151006	0.0585526	0.796485	0.00289324	22.7024
M15140	kynurenine	rs1496635	A	C	0.3407	-0.0091	0.0018	2.123e-07	0.142979	0.058511	0.0145405	0.00325606	25.5586
M15140	kynurenine	rs16924894	A	T	0.024	0.0814	0.0146	2.329e-08	0.0760573	0.173482	0.661083	0.00395724	31.0844
M15140	kynurenine	rs16974854	T	C	0.038	-0.0234	0.0048	1.151e-06	-0.0244676	0.123854	0.843396	0.00302833	23.7656
M15140	kynurenine	rs17630235	A	G	0.4183	0.0131	0.0017	3.411e-14	0.0657884	0.0573136	0.251023	0.00753238	59.3806
M15140	kynurenine	rs180050	T	G	0.5821	0.008	0.0018	7.648e-06	0.0595466	0.0560922	0.288425	0.00251832	19.7531
[truncated: 8,540 more rows]
