# Supplementary material for: Genetically predicted 486 blood metabolites concerning risk of systemic lupus erythematosus: a Mendelian randomization study
Source: Sci Rep. 2023 Dec 18;13:22543. doi: 10.1038/s41598-023-49233-8 (PMC10728112; doi:10.1038/s41598-023-49233-8)
Supplement: Supplementary file 3 — Supplementary Table S3. [file 41598_2023_49233_MOESM3_ESM.xlsx]

## Sheet: MR
Supplementary Table 4 All results of MR analysIs
	id.exposure	id.outcome	outcome	exposure	method	nsnp	b	se	pval	lo_ci	up_ci	or	or_lci95	or_uci95
1	M00053.m	LDK4Mx	outcome	exposure	Inverse variance weighted	8	2.10276	2.47938	0.396381	-2.75681	6.96234	8.18878	0.0634937	1056.11
2	M00053.m	LDK4Mx	outcome	exposure	MR Egger	8	0.943293	4.45743	0.839407	-7.79327	9.67986	2.56843	0.000412501	15992.2
3	M00053.m	LDK4Mx	outcome	exposure	Simple mode	8	-1.12272	5.86304	0.853577	-12.6143	10.3688	0.325394	3.32425e-06	31851.3
4	M00053.m	LDK4Mx	outcome	exposure	Weighted median	8	-0.486098	3.14378	0.877119	-6.6479	5.6757	0.615022	0.00129674	291.693
5	M00053.m	LDK4Mx	outcome	exposure	Weighted mode	8	-0.879981	3.02504	0.779558	-6.80905	5.04909	0.414791	0.00110374	155.88
6	M00054.m	gEAuEm	outcome	exposure	Inverse variance weighted	194	-0.183453	0.856203	0.830342	-1.86161	1.49471	0.832391	0.155422	4.45803
7	M00054.m	gEAuEm	outcome	exposure	MR Egger	194	1.44124	2.7696	0.603398	-3.98717	6.86965	4.22595	0.0185522	962.615
8	M00054.m	gEAuEm	outcome	exposure	Simple mode	194	3.33344	3.65663	0.363108	-3.83355	10.5004	28.0346	0.0216327	36331.2
9	M00054.m	gEAuEm	outcome	exposure	Weighted median	194	-0.066443	1.48921	0.964413	-2.9853	2.85242	0.935716	0.0505243	17.3296
10	M00054.m	gEAuEm	outcome	exposure	Weighted mode	194	1.62435	2.69045	0.54672	-3.64893	6.89764	5.07514	0.026019	989.933
11	M00059.m	cQVKht	outcome	exposure	Inverse variance weighted	7	5.15642	2.93529	0.0789697	-0.596758	10.9096	173.541	0.550594	54698.4
12	M00059.m	cQVKht	outcome	exposure	MR Egger	7	8.03001	4.84969	0.15867	-1.47538	17.5354	3071.76	0.228691	4.12596e+07
13	M00059.m	cQVKht	outcome	exposure	Simple mode	7	0.566774	7.44878	0.941822	-14.0328	15.1664	1.76257	8.04664e-07	3.86081e+06
14	M00059.m	cQVKht	outcome	exposure	Weighted median	7	2.9864	3.83896	0.436616	-4.53796	10.5108	19.8143	0.0106952	36708.7
15	M00059.m	cQVKht	outcome	exposure	Weighted mode	7	10.862	6.63336	0.152645	-2.13942	23.8633	52154.5	0.117723	2.31058e+10
16	M00060.m	WC8SGp	outcome	exposure	Inverse variance weighted	208	-0.158054	0.841265	0.850973	-1.80693	1.49082	0.853803	0.164157	4.44076
17	M00060.m	WC8SGp	outcome	exposure	MR Egger	208	3.0068	2.66451	0.260438	-2.21565	8.22924	20.2225	0.109083	3748.97
18	M00060.m	WC8SGp	outcome	exposure	Simple mode	208	3.05906	3.94261	0.438695	-4.66845	10.7866	21.3074	0.00938679	48366.5
19	M00060.m	WC8SGp	outcome	exposure	Weighted median	208	1.47134	1.61045	0.360917	-1.68514	4.62782	4.35507	0.185418	102.291
20	M00060.m	WC8SGp	outcome	exposure	Weighted mode	208	2.35565	2.55428	0.35748	-2.65074	7.36204	10.5449	0.0705987	1575.04
21	M00063.m	tJb5nw	outcome	exposure	Inverse variance weighted	48	-0.313753	1.14547	0.784155	-2.55887	1.93136	0.7307	0.0773925	6.89888
22	M00063.m	tJb5nw	outcome	exposure	MR Egger	48	-1.31277	3.15425	0.679205	-7.4951	4.86956	0.269073	0.0005558	130.263
23	M00063.m	tJb5nw	outcome	exposure	Simple mode	48	-0.946461	3.49775	0.78789	-7.80205	5.90913	0.388112	0.000408895	368.386
24	M00063.m	tJb5nw	outcome	exposure	Weighted median	48	-0.181487	1.60794	0.910134	-3.33306	2.97008	0.834029	0.0356839	19.4935
25	M00063.m	tJb5nw	outcome	exposure	Weighted mode	48	-0.348825	2.9781	0.907256	-6.1859	5.48825	0.705516	0.00205825	241.834
26	M00064.m	wIMQb0	outcome	exposure	Inverse variance weighted	5	4.88499	3.9765	0.219273	-2.90895	12.6789	132.289	0.0545329	320914
27	M00064.m	wIMQb0	outcome	exposure	MR Egger	5	11.4883	8.99638	0.291476	-6.14459	29.1212	97569.7	0.00214506	4.43803e+12
28	M00064.m	wIMQb0	outcome	exposure	Simple mode	5	3.15021	5.80326	0.616076	-8.22418	14.5246	23.341	0.000268091	2.03214e+06
29	M00064.m	wIMQb0	outcome	exposure	Weighted median	5	3.01578	4.9066	0.538794	-6.60116	12.6327	20.405	0.00135879	306424
30	M00064.m	wIMQb0	outcome	exposure	Weighted mode	5	3.22777	5.89378	0.613052	-8.32404	14.7796	25.2234	0.000242614	2.62237e+06
31	M00513.m	GtHjqV	outcome	exposure	Inverse variance weighted	25	-1.49978	1.81329	0.408178	-5.05382	2.05426	0.22318	0.00638488	7.8011
32	M00513.m	GtHjqV	outcome	exposure	MR Egger	25	-2.15545	4.30602	0.621433	-10.5952	6.28434	0.115851	2.50349e-05	536.113
33	M00513.m	GtHjqV	outcome	exposure	Simple mode	25	1.92934	4.30559	0.658099	-6.50962	10.3683	6.88496	0.00148905	31834.2
34	M00513.m	GtHjqV	outcome	exposure	Weighted median	25	-1.22667	2.38061	0.606361	-5.89266	3.43933	0.293268	0.00275962	31.166
35	M00513.m	GtHjqV	outcome	exposure	Weighted mode	25	0.370395	2.78372	0.895257	-5.08569	5.82648	1.44831	0.00618461	339.163
36	M00527.m	kLNJIp	outcome	exposure	Inverse variance weighted	12	2.06474	1.37862	0.134214	-0.637348	4.76683	7.88324	0.528692	117.546
37	M00527.m	kLNJIp	outcome	exposure	MR Egger	12	4.63276	4.02887	0.276946	-3.26383	12.5294	102.797	0.0382415	276330
38	M00527.m	kLNJIp	outcome	exposure	Simple mode	12	1.27181	2.98425	0.678201	-4.57732	7.12093	3.56729	0.0102825	1237.6
39	M00527.m	kLNJIp	outcome	exposure	Weighted median	12	1.97602	1.91019	0.300919	-1.76795	5.72	7.21401	0.170683	304.904
40	M00527.m	kLNJIp	outcome	exposure	Weighted mode	12	1.52326	2.82421	0.600387	-4.01219	7.0587	4.58713	0.0180937	1162.93
41	M00542.m	yMPf28	outcome	exposure	Inverse variance weighted	10	-0.124147	0.309258	0.688099	-0.730292	0.481998	0.88325	0.481768	1.61931
42	M00542.m	yMPf28	outcome	exposure	MR Egger	10	-0.264636	0.427806	0.553388	-1.10314	0.573864	0.767485	0.331829	1.77511
43	M00542.m	yMPf28	outcome	exposure	Simple mode	10	-0.343477	0.653865	0.612067	-1.62505	0.938098	0.7093	0.196901	2.55512
44	M00542.m	yMPf28	outcome	exposure	Weighted median	10	-0.201239	0.38741	0.603449	-0.960564	0.558085	0.817717	0.382677	1.74732
45	M00542.m	yMPf28	outcome	exposure	Weighted mode	10	-0.274404	0.435545	0.54434	-1.12807	0.579264	0.760025	0.323657	1.78472
46	M00553.x	zQhEaN	outcome	exposure	Inverse variance weighted	16	0.253746	0.116172	0.028946	0.0260483	0.481443	1.28884	1.02639	1.61841
47	M00553.x	zQhEaN	outcome	exposure	MR Egger	16	0.287222	0.20802	0.189004	-0.120497	0.694941	1.33272	0.88648	2.00359
48	M00553.x	zQhEaN	outcome	exposure	Simple mode	16	0.081897	0.244073	0.741862	-0.396485	0.560279	1.08534	0.67268	1.75116
49	M00553.x	zQhEaN	outcome	exposure	Weighted median	16	0.311179	0.151892	0.0404935	0.0134697	0.608888	1.36503	1.01356	1.83839
50	M00553.x	zQhEaN	outcome	exposure	Weighted mode	16	0.384645	0.187348	0.0579313	0.0174424	0.751848	1.46909	1.0176	2.12091
51	M00569.x	6kNIZD	outcome	exposure	Inverse variance weighted	12	0.361651	0.344284	0.293513	-0.313144	1.03645	1.4357	0.731144	2.81918
52	M00569.x	6kNIZD	outcome	exposure	MR Egger	12	-0.92047	1.34403	0.508995	-3.55477	1.71383	0.398332	0.0285881	5.55016
53	M00569.x	6kNIZD	outcome	exposure	Simple mode	12	0.0394525	0.564728	0.945558	-1.06742	1.14632	1.04024	0.343896	3.14659
54	M00569.x	6kNIZD	outcome	exposure	Weighted median	12	0.0589583	0.392783	0.880683	-0.710897	0.828814	1.06073	0.491203	2.2906
55	M00569.x	6kNIZD	outcome	exposure	Weighted mode	12	0.0259246	0.49591	0.959245	-0.946058	0.997907	1.02626	0.388269	2.7126
56	M00575.m	MllgAP	outcome	exposure	Inverse variance weighted	5	-0.289657	0.528192	0.583421	-1.32491	0.745599	0.74852	0.265826	2.1077
57	M00575.m	MllgAP	outcome	exposure	MR Egger	5	-0.850236	0.884772	0.40746	-2.58439	0.883917	0.427314	0.0754422	2.42036
58	M00575.m	MllgAP	outcome	exposure	Simple mode	5	0.721483	1.00897	0.514084	-1.2561	2.69906	2.05748	0.284763	14.8658
59	M00575.m	MllgAP	outcome	exposure	Weighted median	5	-0.398789	0.629729	0.526557	-1.63306	0.83548	0.671132	0.195331	2.30592
60	M00575.m	MllgAP	outcome	exposure	Weighted mode	5	-0.428128	0.578936	0.500647	-1.56284	0.706587	0.651728	0.209539	2.02706
61	M00577.m	cE5lkF	outcome	exposure	Inverse variance weighted	3	-1.30607	2.088	0.531635	-5.39856	2.78641	0.270882	0.0045231	16.2227
62	M00577.m	cE5lkF	outcome	exposure	MR Egger	3	-0.856988	10.1905	0.946588	-20.8303	19.1163	0.424439	8.98476e-10	2.00504e+08
63	M00577.m	cE5lkF	outcome	exposure	Simple mode	3	-2.45449	3.25085	0.529032	-8.82616	3.91718	0.085907	0.000146841	50.2585
64	M00577.m	cE5lkF	outcome	exposure	Weighted median	3	-1.88904	2.56364	0.461209	-6.91377	3.1357	0.151217	0.000993999	23.0047
65	M00577.m	cE5lkF	outcome	exposure	Weighted mode	3	-2.5013	3.21476	0.517962	-8.80223	3.79962	0.0819781	0.000150398	44.6843
66	M00584.m	FekkR1	outcome	exposure	Inverse variance weighted	29	-0.814703	0.683295	0.233138	-2.15396	0.524555	0.442771	0.116024	1.68971
67	M00584.m	FekkR1	outcome	exposure	MR Egger	29	-2.01507	1.57381	0.211301	-5.09973	1.06958	0.133311	0.00609838	2.91417
68	M00584.m	FekkR1	outcome	exposure	Simple mode	29	-1.83931	1.41216	0.203364	-4.60714	0.928519	0.158927	0.00998034	2.53076
69	M00584.m	FekkR1	outcome	exposure	Weighted median	29	-0.787024	1.00166	0.432034	-2.75029	1.17624	0.455198	0.0639095	3.24216
70	M00584.m	FekkR1	outcome	exposure	Weighted mode	29	-1.21748	1.02586	0.245284	-3.22818	0.793212	0.295975	0.0396298	2.21049
71	M00599.m	mWawL0	outcome	exposure	Inverse variance weighted	14	1.02465	0.958884	0.285256	-0.854763	2.90406	2.78612	0.425384	18.2481
72	M00599.m	mWawL0	outcome	exposure	MR Egger	14	6.14855	2.51084	0.0306602	1.22731	11.0698	468.036	3.41203	64201.5
73	M00599.m	mWawL0	outcome	exposure	Simple mode	14	0.248123	2.19381	0.911678	-4.05174	4.54799	1.28162	0.0173921	94.4422
74	M00599.m	mWawL0	outcome	exposure	Weighted median	14	0.241658	1.24849	0.846521	-2.20539	2.68871	1.27336	0.110208	14.7126
75	M00599.m	mWawL0	outcome	exposure	Weighted mode	14	0.205273	2.38874	0.932829	-4.47666	4.8872	1.22786	0.0113714	132.582
76	M00606.m	l91tiu	outcome	exposure	Inverse variance weighted	22	-1.04254	1.71917	0.544235	-4.41211	2.32703	0.352558	0.0121295	10.2475
77	M00606.m	l91tiu	outcome	exposure	MR Egger	22	4.43596	5.25055	0.408185	-5.85513	14.727	84.433	0.00286517	2.48814e+06
78	M00606.m	l91tiu	outcome	exposure	Simple mode	22	0.665757	4.07051	0.871644	-7.31244	8.64395	1.94596	0.000667188	5675.72
79	M00606.m	l91tiu	outcome	exposure	Weighted median	22	0.698466	2.29503	0.76087	-3.7998	5.19673	2.01067	0.0223752	180.681
80	M00606.m	l91tiu	outcome	exposure	Weighted mode	22	0.90493	3.19658	0.779877	-5.36036	7.17022	2.47176	0.00469919	1300.14
81	M01105.m	vGxPvG	outcome	exposure	Inverse variance weighted	17	-1.25402	1.25602	0.318081	-3.71581	1.20778	0.285356	0.0243356	3.34603
82	M01105.m	vGxPvG	outcome	exposure	MR Egger	17	7.52056	4.71675	0.131687	-1.72426	16.7654	1845.6	0.178304	1.91035e+07
83	M01105.m	vGxPvG	outcome	exposure	Simple mode	17	0.46609	2.76951	0.868462	-4.96215	5.89433	1.59375	0.00699783	362.975
84	M01105.m	vGxPvG	outcome	exposure	Weighted median	17	0.431149	1.70535	0.800406	-2.91134	3.77363	1.53902	0.054403	43.538
85	M01105.m	vGxPvG	outcome	exposure	Weighted mode	17	0.790095	2.56278	0.761834	-4.23294	5.81313	2.20361	0.0145096	334.666
86	M01107.m	6IlKOb	outcome	exposure	Inverse variance weighted	19	-0.357638	0.562579	0.524964	-1.46029	0.745017	0.699326	0.232168	2.10648
87	M01107.m	6IlKOb	outcome	exposure	MR Egger	19	-1.86713	1.25176	0.154127	-4.32058	0.586325	0.154567	0.0132921	1.79737
88	M01107.m	6IlKOb	outcome	exposure	Simple mode	19	-0.495772	1.30383	0.708214	-3.05128	2.05973	0.6091	0.0472985	7.84386
89	M01107.m	6IlKOb	outcome	exposure	Weighted median	19	-1.17678	0.813454	0.147995	-2.77115	0.417587	0.308269	0.0625898	1.51829
90	M01107.m	6IlKOb	outcome	exposure	Weighted mode	19	-1.23466	0.921598	0.197016	-3.04099	0.571677	0.290935	0.0477877	1.77124
91	M01110.m	Rr0NfE	outcome	exposure	Inverse variance weighted	30	0.628369	0.931458	0.499925	-1.19729	2.45403	1.87455	0.302012	11.6351
92	M01110.m	Rr0NfE	outcome	exposure	MR Egger	30	-0.830581	1.70455	0.629858	-4.1715	2.51034	0.435796	0.0154291	12.3091
93	M01110.m	Rr0NfE	outcome	exposure	Simple mode	30	0.534447	1.93684	0.784552	-3.26175	4.33065	1.7065	0.0383212	75.9933
94	M01110.m	Rr0NfE	outcome	exposure	Weighted median	30	-1.00905	0.984143	0.305218	-2.93797	0.91987	0.364565	0.0529732	2.50896
95	M01110.m	Rr0NfE	outcome	exposure	Weighted mode	30	-0.647182	1.02102	0.531143	-2.64839	1.35402	0.523519	0.0707653	3.87298
96	M01114.m	NhvXiS	outcome	exposure	Inverse variance weighted	17	-0.307379	0.403129	0.445771	-1.09751	0.482753	0.735372	0.3337	1.62053
97	M01114.m	NhvXiS	outcome	exposure	MR Egger	17	-1.14661	0.945451	0.243974	-2.99969	0.706474	0.317712	0.0498023	2.02683
98	M01114.m	NhvXiS	outcome	exposure	Simple mode	17	-1.00615	0.917358	0.288969	-2.80417	0.791877	0.365626	0.0605571	2.20754
99	M01114.m	NhvXiS	outcome	exposure	Weighted median	17	-0.586179	0.487906	0.229589	-1.54247	0.370117	0.55645	0.213851	1.4479
100	M01114.m	NhvXiS	outcome	exposure	Weighted mode	17	-0.89633	0.708452	0.223917	-2.28489	0.492235	0.408065	0.101785	1.63597
101	M01121.m	K4oUIo	outcome	exposure	Inverse variance weighted	7	1.53039	1.40568	0.276275	-1.22473	4.28552	4.62	0.293837	72.6403
102	M01121.m	K4oUIo	outcome	exposure	MR Egger	7	3.51352	4.96257	0.510573	-6.21312	13.2402	33.5662	0.00200297	562509
103	M01121.m	K4oUIo	outcome	exposure	Simple mode	7	2.6199	2.43085	0.322549	-2.14458	7.38438	13.7344	0.117118	1610.62
104	M01121.m	K4oUIo	outcome	exposure	Weighted median	7	2.16455	1.90123	0.254912	-1.56186	5.89096	8.71067	0.209745	361.753
105	M01121.m	K4oUIo	outcome	exposure	Weighted mode	7	2.65777	2.17344	0.267239	-1.60218	6.91772	14.2644	0.201456	1010.01
106	M01123.m	imQOmS	outcome	exposure	Inverse variance weighted	13	-0.106709	0.17927	0.551682	-0.458079	0.244661	0.898787	0.632497	1.27719
107	M01123.m	imQOmS	outcome	exposure	MR Egger	13	-0.0487298	0.261491	0.85556	-0.561253	0.463793	0.952438	0.570494	1.59009
108	M01123.m	imQOmS	outcome	exposure	Simple mode	13	-0.12388	0.420671	0.773422	-0.948395	0.700635	0.883486	0.387362	2.01503
109	M01123.m	imQOmS	outcome	exposure	Weighted median	13	-0.0936521	0.229875	0.68371	-0.544206	0.356902	0.9106	0.580302	1.4289
110	M01123.m	imQOmS	outcome	exposure	Weighted mode	13	-0.0869662	0.239548	0.722888	-0.556481	0.382548	0.916708	0.573223	1.46602
111	M01125.m	WSltAr	outcome	exposure	Inverse variance weighted	17	-0.719273	2.10055	0.732034	-4.83635	3.3978	0.487106	0.00793599	29.8983
112	M01125.m	WSltAr	outcome	exposure	MR Egger	17	5.58346	4.67636	0.251029	-3.58221	14.7491	265.991	0.0278141	2.54371e+06
113	M01125.m	WSltAr	outcome	exposure	Simple mode	17	1.70344	4.59114	0.715485	-7.29521	10.7021	5.49279	0.000678785	44448.2
114	M01125.m	WSltAr	outcome	exposure	Weighted median	17	3.33866	2.45059	0.173075	-1.4645	8.14182	28.1813	0.231194	3435.16
115	M01125.m	WSltAr	outcome	exposure	Weighted mode	17	2.48737	3.34841	0.468339	-4.07551	9.05024	12.0296	0.0169836	8520.61
116	M01284.m	FM5DWD	outcome	exposure	Inverse variance weighted	20	-1.56945	1.40056	0.262463	-4.31455	1.17565	0.208159	0.0133726	3.24024
117	M01284.m	FM5DWD	outcome	exposure	MR Egger	20	-2.16367	5.50851	0.69909	-12.9603	8.63301	0.114903	2.35177e-06	5613.93
118	M01284.m	FM5DWD	outcome	exposure	Simple mode	20	-1.18192	3.17156	0.713525	-7.39818	5.03435	0.30669	0.000612366	153.599
119	M01284.m	FM5DWD	outcome	exposure	Weighted median	20	-0.460192	1.79613	0.797787	-3.98061	3.06023	0.631162	0.0186742	21.3325
120	M01284.m	FM5DWD	outcome	exposure	Weighted mode	20	-0.0695663	2.79932	0.980433	-5.55623	5.4171	0.932798	0.0038633	225.225
121	M01299.m	JT3W6L	outcome	exposure	Inverse variance weighted	35	-0.793404	1.19435	0.506501	-3.13434	1.54753	0.452303	0.0435286	4.69984
122	M01299.m	JT3W6L	outcome	exposure	MR Egger	35	1.5776	4.64179	0.736109	-7.52032	10.6755	4.84331	0.000541961	43283
123	M01299.m	JT3W6L	outcome	exposure	Simple mode	35	-0.839477	3.87279	0.829689	-8.43014	6.75119	0.431936	0.00021819	855.075
124	M01299.m	JT3W6L	outcome	exposure	Weighted median	35	-0.938356	1.7968	0.601504	-4.46008	2.58337	0.39127	0.0115615	13.2416
125	M01299.m	JT3W6L	outcome	exposure	Weighted mode	35	0.0556168	3.42553	0.987141	-6.65842	6.76965	1.05719	0.00128317	871.009
126	M01301.m	TUZDcF	outcome	exposure	Inverse variance weighted	25	-0.797755	1.59555	0.617084	-3.92504	2.32953	0.450339	0.0197414	10.2731
127	M01301.m	TUZDcF	outcome	exposure	MR Egger	25	10.2142	7.87598	0.207533	-5.22273	25.6511	27287.7	0.00539259	1.38082e+11
128	M01301.m	TUZDcF	outcome	exposure	Simple mode	25	-2.99609	4.23196	0.485785	-11.2907	5.29855	0.0499821	1.24882e-05	200.046
129	M01301.m	TUZDcF	outcome	exposure	Weighted median	25	-2.472	2.34313	0.291424	-7.06454	2.12053	0.0844154	0.000854891	8.33553
130	M01301.m	TUZDcF	outcome	exposure	Weighted mode	25	-2.75774	3.70651	0.464084	-10.0225	4.50703	0.0634351	4.43895e-05	90.6523
131	M01302.m	xnLCBr	outcome	exposure	Inverse variance weighted	22	-0.099533	1.97195	0.959744	-3.96456	3.76549	0.90526	0.0189765	43.1849
132	M01302.m	xnLCBr	outcome	exposure	MR Egger	22	5.64806	7.13944	0.438164	-8.34525	19.6414	283.739	0.000237523	3.38948e+08
133	M01302.m	xnLCBr	outcome	exposure	Simple mode	22	-3.61706	5.28899	0.501526	-13.9835	6.74937	0.0268616	8.45379e-07	853.518
134	M01302.m	xnLCBr	outcome	exposure	Weighted median	22	0.145883	2.75908	0.957833	-5.26192	5.55369	1.15706	0.00518532	258.188
135	M01302.m	xnLCBr	outcome	exposure	Weighted mode	22	-2.35756	4.58098	0.612178	-11.3363	6.62116	0.0946511	1.19322e-05	750.812
136	M01303.m	O2Hx8n	outcome	exposure	Inverse variance weighted	17	1.17046	1.16646	0.315652	-1.11579	3.45672	3.22348	0.327655	31.7127
137	M01303.m	O2Hx8n	outcome	exposure	MR Egger	17	1.05866	4.5696	0.819922	-7.89776	10.0151	2.8825	0.000371576	22361
138	M01303.m	O2Hx8n	outcome	exposure	Simple mode	17	1.4741	2.43406	0.553265	-3.29665	6.24485	4.36711	0.037007	515.353
139	M01303.m	O2Hx8n	outcome	exposure	Weighted median	17	1.23556	1.49546	0.408685	-1.69554	4.16666	3.44032	0.183501	64.5
140	M01303.m	O2Hx8n	outcome	exposure	Weighted mode	17	1.87626	2.09878	0.384586	-2.23736	5.98987	6.52903	0.10674	399.363
141	M01336.m	zDJMc4	outcome	exposure	Inverse variance weighted	28	-0.342796	1.30217	0.792358	-2.89504	2.20945	0.709783	0.0552969	9.11069
142	M01336.m	zDJMc4	outcome	exposure	MR Egger	28	0.524119	3.10866	0.867416	-5.56886	6.6171	1.68897	0.00381483	747.77
143	M01336.m	zDJMc4	outcome	exposure	Simple mode	28	0.0846142	3.12127	0.978572	-6.03308	6.20231	1.0883	0.0023981	493.887
144	M01336.m	zDJMc4	outcome	exposure	Weighted median	28	-0.618356	1.71813	0.718922	-3.9859	2.74919	0.53883	0.0185757	15.6299
145	M01336.m	zDJMc4	outcome	exposure	Weighted mode	28	-0.831509	2.28484	0.718748	-5.30979	3.64677	0.435392	0.00494298	38.3506
146	M01356.m	uV1gx2	outcome	exposure	Inverse variance weighted	16	0.264816	0.939418	0.778025	-1.57644	2.10607	1.30319	0.206709	8.21592
147	M01356.m	uV1gx2	outcome	exposure	MR Egger	16	1.79315	1.76462	0.32679	-1.66551	5.25182	6.00838	0.189094	190.913
148	M01356.m	uV1gx2	outcome	exposure	Simple mode	16	-3.18303	2.16208	0.161634	-7.4207	1.05463	0.0414596	0.000598729	2.87092
149	M01356.m	uV1gx2	outcome	exposure	Weighted median	16	0.111839	1.33238	0.933104	-2.49962	2.7233	1.11833	0.0821164	15.2304
150	M01356.m	uV1gx2	outcome	exposure	Weighted mode	16	0.101736	1.56165	0.948918	-2.9591	3.16257	1.10709	0.0518658	23.6312
151	M01358.m	vyMYs9	outcome	exposure	Inverse variance weighted	44	0.656467	1.03311	0.525149	-1.36843	2.68136	1.92797	0.254507	14.6049
152	M01358.m	vyMYs9	outcome	exposure	MR Egger	44	1.69807	2.90076	0.561419	-3.98743	7.38357	5.4634	0.0185474	1609.33
153	M01358.m	vyMYs9	outcome	exposure	Simple mode	44	1.28581	2.82889	0.651733	-4.2588	6.83043	3.61761	0.0141392	925.591
154	M01358.m	vyMYs9	outcome	exposure	Weighted median	44	1.03299	1.37072	0.451083	-1.65362	3.7196	2.80945	0.191356	41.2477
155	M01358.m	vyMYs9	outcome	exposure	Weighted mode	44	1.39418	2.75373	0.615241	-4.00312	6.79148	4.03166	0.0182585	890.229
156	M01359.m	E8I4UP	outcome	exposure	Inverse variance weighted	21	-0.142223	1.17516	0.903672	-2.44554	2.16109	0.867428	0.0866794	8.68062
157	M01359.m	E8I4UP	outcome	exposure	MR Egger	21	-3.95845	4.38343	0.377808	-12.55	4.63308	0.0190927	3.54497e-06	102.831
158	M01359.m	E8I4UP	outcome	exposure	Simple mode	21	-2.67398	2.96847	0.378417	-8.49219	3.14422	0.0689768	0.000205064	23.2016
159	M01359.m	E8I4UP	outcome	exposure	Weighted median	21	-1.18865	1.5888	0.454372	-4.3027	1.92539	0.304631	0.013532	6.85784
160	M01359.m	E8I4UP	outcome	exposure	Weighted mode	21	-2.58246	3.09028	0.413212	-8.63941	3.47449	0.0755879	0.000176992	32.2813
161	M01361.m	7MB9Vm	outcome	exposure	Inverse variance weighted	19	-0.52628	1.00201	0.599426	-2.49021	1.43765	0.590799	0.0828923	4.2108
162	M01361.m	7MB9Vm	outcome	exposure	MR Egger	19	1.4352	2.73702	0.606794	-3.92936	6.79977	4.2005	0.0196562	897.639
163	M01361.m	7MB9Vm	outcome	exposure	Simple mode	19	-0.934241	2.29065	0.688194	-5.42392	3.55544	0.392884	0.00440983	35.0031
164	M01361.m	7MB9Vm	outcome	exposure	Weighted median	19	-0.70811	1.44328	0.623692	-3.53694	2.12072	0.492574	0.0291022	8.33715
165	M01361.m	7MB9Vm	outcome	exposure	Weighted mode	19	-0.763083	2.06276	0.71575	-4.8061	3.27993	0.466227	0.0081797	26.574
166	M01365.m	cHD1Mm	outcome	exposure	Inverse variance weighted	25	2.00279	0.808159	0.0132044	0.418794	3.58678	7.40967	1.52013	36.1175
167	M01365.m	cHD1Mm	outcome	exposure	MR Egger	25	1.09482	1.51429	0.476975	-1.8732	4.06283	2.98864	0.153632	58.1388
168	M01365.m	cHD1Mm	outcome	exposure	Simple mode	25	3.55342	2.02991	0.0928011	-0.425196	7.53204	34.9326	0.653642	1866.91
169	M01365.m	cHD1Mm	outcome	exposure	Weighted median	25	2.07573	1.17522	0.0773537	-0.227696	4.37915	7.97034	0.796366	79.7703
170	M01365.m	cHD1Mm	outcome	exposure	Weighted mode	25	1.49994	1.59335	0.355892	-1.62302	4.6229	4.48142	0.197302	101.789
171	M01444.m	KLSfAs	outcome	exposure	Inverse variance weighted	16	1.32235	0.70573	0.0609679	-0.0608849	2.70558	3.75221	0.940932	14.9629
172	M01444.m	KLSfAs	outcome	exposure	MR Egger	16	0.305284	1.99953	0.880831	-3.6138	4.22437	1.35701	0.0269493	68.3312
173	M01444.m	KLSfAs	outcome	exposure	Simple mode	16	2.16914	1.57307	0.188135	-0.914074	5.25236	8.75078	0.400888	191.016
174	M01444.m	KLSfAs	outcome	exposure	Weighted median	16	1.88256	0.982563	0.0553691	-0.0432639	3.80838	6.5703	0.957659	45.0775
175	M01444.m	KLSfAs	outcome	exposure	Weighted mode	16	1.71098	1.39622	0.239305	-1.02561	4.44757	5.53437	0.358577	85.419
176	M01493.m	9YJ1yJ	outcome	exposure	Inverse variance weighted	11	-2.38483	1.41817	0.092642	-5.16444	0.394787	0.0921048	0.00571625	1.48407
177	M01493.m	9YJ1yJ	outcome	exposure	MR Egger	11	-2.66518	4.14726	0.536485	-10.7938	5.46344	0.0695868	2.05263e-05	235.908
178	M01493.m	9YJ1yJ	outcome	exposure	Simple mode	11	-5.08496	3.33601	0.158423	-11.6235	1.45362	0.00618916	8.95292e-06	4.27857
179	M01493.m	9YJ1yJ	outcome	exposure	Weighted median	11	-3.47864	1.99905	0.0818321	-7.39677	0.439484	0.0308492	0.000613228	1.55191
180	M01493.m	9YJ1yJ	outcome	exposure	Weighted mode	11	-4.19477	2.62744	0.141456	-9.34456	0.955011	0.0150742	8.74399e-05	2.5987
181	M01494.m	4wJfPl	outcome	exposure	Inverse variance weighted	25	0.0312017	1.14497	0.978259	-2.21294	2.27534	1.03169	0.109379	9.73126
182	M01494.m	4wJfPl	outcome	exposure	MR Egger	25	0.369986	2.02312	0.856496	-3.59534	4.33531	1.44771	0.0274515	76.3485
183	M01494.m	4wJfPl	outcome	exposure	Simple mode	25	2.01836	3.20476	0.534776	-4.26297	8.29969	7.52597	0.0140804	4022.62
184	M01494.m	4wJfPl	outcome	exposure	Weighted median	25	1.85212	1.53397	0.227275	-1.15445	4.8587	6.37333	0.31523	128.856
185	M01494.m	4wJfPl	outcome	exposure	Weighted mode	25	1.91522	1.52419	0.221011	-1.0722	4.90264	6.78842	0.342255	134.644
186	M01508.m	yEzTSM	outcome	exposure	Inverse variance weighted	25	-1.1418	0.726989	0.11628	-2.5667	0.283104	0.319245	0.0767889	1.32724
187	M01508.m	yEzTSM	outcome	exposure	MR Egger	25	-1.43103	1.28675	0.277571	-3.95306	1.09099	0.239061	0.0191959	2.97722
188	M01508.m	yEzTSM	outcome	exposure	Simple mode	25	-1.04538	1.9322	0.593474	-4.8325	2.74174	0.351558	0.00796656	15.514
189	M01508.m	yEzTSM	outcome	exposure	Weighted median	25	-1.98466	1.03467	0.0550905	-4.0126	0.0432886	0.137428	0.0180863	1.04424
190	M01508.m	yEzTSM	outcome	exposure	Weighted mode	25	-2.13545	1.27986	0.108212	-4.64398	0.373076	0.118191	0.00961932	1.45219
191	M01515.x	Mp4UUa	outcome	exposure	Inverse variance weighted	18	0.0329144	0.0763065	0.666217	-0.116646	0.182475	1.03346	0.8899	1.20018
192	M01515.x	Mp4UUa	outcome	exposure	MR Egger	18	0.0136555	0.105028	0.898173	-0.1922	0.219511	1.01375	0.825142	1.24547
193	M01515.x	Mp4UUa	outcome	exposure	Simple mode	18	-0.0127129	0.13225	0.924543	-0.271922	0.246496	0.987368	0.761914	1.27953
194	M01515.x	Mp4UUa	outcome	exposure	Weighted median	18	-0.0273526	0.100763	0.786041	-0.224848	0.170142	0.973018	0.798638	1.18547
195	M01515.x	Mp4UUa	outcome	exposure	Weighted mode	18	-0.00168276	0.0976497	0.986452	-0.193076	0.189711	0.998319	0.824419	1.2089
196	M01558.m	unvvod	outcome	exposure	Inverse variance weighted	41	-0.480015	0.880358	0.585582	-2.20552	1.24549	0.618774	0.110194	3.47463
197	M01558.m	unvvod	outcome	exposure	MR Egger	41	-1.34983	2.1713	0.537777	-5.60558	2.90592	0.259285	0.00367729	18.2821
198	M01558.m	unvvod	outcome	exposure	Simple mode	41	-0.811698	2.70665	0.765814	-6.11673	4.49333	0.444103	0.00220567	89.4187
199	M01558.m	unvvod	outcome	exposure	Weighted median	41	-0.639471	1.47861	0.665392	-3.53755	2.25861	0.527571	0.0290844	9.56978
200	M01558.m	unvvod	outcome	exposure	Weighted mode	41	-1.09447	1.78643	0.543571	-4.59588	2.40694	0.334717	0.0100934	11.0999
201	M01561.m	1VQRY1	outcome	exposure	Inverse variance weighted	11	1.99221	0.993668	0.0449727	0.0446257	3.9398	7.33176	1.04564	51.4085
202	M01561.m	1VQRY1	outcome	exposure	MR Egger	11	-2.46668	2.46058	0.342302	-7.28942	2.35606	0.0848662	0.000682722	10.5493
203	M01561.m	1VQRY1	outcome	exposure	Simple mode	11	2.40948	1.70881	0.188865	-0.939775	5.75874	11.1282	0.390716	316.949
204	M01561.m	1VQRY1	outcome	exposure	Weighted median	11	2.0285	1.2774	0.112287	-0.475196	4.5322	7.60268	0.621763	92.9627
205	M01561.m	1VQRY1	outcome	exposure	Weighted mode	11	2.25219	1.56876	0.181635	-0.822584	5.32696	9.50852	0.439295	205.811
206	M01564.m	1f1ePS	outcome	exposure	Inverse variance weighted	49	0.00554114	0.89508	0.995061	-1.74882	1.7599	1.00556	0.17398	5.81185
207	M01564.m	1f1ePS	outcome	exposure	MR Egger	49	1.79442	2.57745	0.489734	-3.25739	6.84623	6.01597	0.0384887	940.326
208	M01564.m	1f1ePS	outcome	exposure	Simple mode	49	-3.24312	3.04199	0.291702	-9.20542	2.71917	0.0390417	0.000100493	15.1677
209	M01564.m	1f1ePS	outcome	exposure	Weighted median	49	-0.269349	1.33147	0.839687	-2.87904	2.34034	0.763877	0.0561887	10.3848
210	M01564.m	1f1ePS	outcome	exposure	Weighted mode	49	-0.784246	2.32302	0.737139	-5.33737	3.76888	0.456464	0.00480852	43.3313
211	M01572.m	e3oQo2	outcome	exposure	Inverse variance weighted	17	0.406478	1.16056	0.726156	-1.86821	2.68117	1.50152	0.154399	14.6021
212	M01572.m	e3oQo2	outcome	exposure	MR Egger	17	-1.8154	3.75384	0.635646	-9.17291	5.54212	0.162773	0.000103814	255.219
213	M01572.m	e3oQo2	outcome	exposure	Simple mode	17	-0.782693	2.60711	0.767879	-5.89263	4.32724	0.457173	0.00275971	75.7352
214	M01572.m	e3oQo2	outcome	exposure	Weighted median	17	0.0583414	1.62225	0.971312	-3.12127	3.23795	1.06008	0.044101	25.4816
215	M01572.m	e3oQo2	outcome	exposure	Weighted mode	17	-0.731735	2.27768	0.752169	-5.19599	3.73252	0.481073	0.00553874	41.7842
216	M01573.m	l6HkWo	outcome	exposure	Inverse variance weighted	13	-0.708635	0.402871	0.0785837	-1.49826	0.0809917	0.492316	0.223518	1.08436
217	M01573.m	l6HkWo	outcome	exposure	MR Egger	13	0.128765	1.12651	0.911056	-2.07919	2.33672	1.13742	0.125032	10.3472
218	M01573.m	l6HkWo	outcome	exposure	Simple mode	13	-0.130747	0.870434	0.883095	-1.8368	1.5753	0.877439	0.159327	4.83221
219	M01573.m	l6HkWo	outcome	exposure	Weighted median	13	-0.862697	0.568482	0.129129	-1.97692	0.251526	0.422022	0.138495	1.28599
220	M01573.m	l6HkWo	outcome	exposure	Weighted mode	13	-0.611173	0.747304	0.429391	-2.07589	0.853544	0.542714	0.125445	2.34795
221	M01585.m	PauNUv	outcome	exposure	Inverse variance weighted	23	-2.58995	1.94538	0.18308	-6.40289	1.223	0.0750241	0.00165676	3.39737
222	M01585.m	PauNUv	outcome	exposure	MR Egger	23	-71.0163	33.8054	0.0479169	-137.275	-4.75774	1.43878e-31	2.41128e-60	0.00858497
223	M01585.m	PauNUv	outcome	exposure	Simple mode	23	-2.51991	4.53278	0.583869	-11.4042	6.36434	0.0804667	1.11489e-05	580.763
224	M01585.m	PauNUv	outcome	exposure	Weighted median	23	-2.05073	2.85705	0.472893	-7.65054	3.54908	0.128641	0.000475788	34.7813
225	M01585.m	PauNUv	outcome	exposure	Weighted mode	23	-2.66796	4.24753	0.536391	-10.9931	5.65719	0.0693936	1.68171e-05	286.344
226	M01604.m	timTxx	outcome	exposure	Inverse variance weighted	26	0.305948	1.31303	0.815755	-2.2676	2.87949	1.35791	0.103561	17.8052
227	M01604.m	timTxx	outcome	exposure	MR Egger	26	3.29969	2.87885	0.263019	-2.34285	8.94223	27.1043	0.0960536	7648.24
228	M01604.m	timTxx	outcome	exposure	Simple mode	26	0.663851	3.40727	0.847098	-6.0144	7.34211	1.94226	0.0024433	1543.96
229	M01604.m	timTxx	outcome	exposure	Weighted median	26	1.06218	1.73769	0.541029	-2.3437	4.46806	2.89267	0.0959719	87.1874
230	M01604.m	timTxx	outcome	exposure	Weighted mode	26	1.57705	1.89361	0.412827	-2.13442	5.28852	4.84065	0.118313	198.049
231	M01605.m	iKb7Zf	outcome	exposure	Inverse variance weighted	11	0.230979	0.328581	0.48208	-0.413039	0.874997	1.25983	0.661636	2.39887
232	M01605.m	iKb7Zf	outcome	exposure	MR Egger	11	0.0910883	0.567293	0.875981	-1.02081	1.20298	1.09537	0.360304	3.33003
233	M01605.m	iKb7Zf	outcome	exposure	Simple mode	11	-0.160371	0.660892	0.813175	-1.45572	1.13498	0.851828	0.233233	3.1111
234	M01605.m	iKb7Zf	outcome	exposure	Weighted median	11	0.289687	0.472356	0.539691	-0.636131	1.2155	1.33601	0.529337	3.37199
235	M01605.m	iKb7Zf	outcome	exposure	Weighted mode	11	0.260866	0.438361	0.565003	-0.598322	1.12005	1.29805	0.549733	3.06502
236	M01638.m	hUCmBv	outcome	exposure	Inverse variance weighted	20	-0.993737	1.14409	0.385077	-3.23616	1.24869	0.370191	0.0393145	3.48576
237	M01638.m	hUCmBv	outcome	exposure	MR Egger	20	-4.91188	3.74434	0.206068	-12.2508	2.42703	0.00735863	4.78134e-06	11.3252
238	M01638.m	hUCmBv	outcome	exposure	Simple mode	20	-1.01738	2.64811	0.705102	-6.20767	4.17291	0.36154	0.00201392	64.9041
239	M01638.m	hUCmBv	outcome	exposure	Weighted median	20	-1.0457	1.45519	0.472387	-3.89788	1.80647	0.351445	0.0202849	6.08893
240	M01638.m	hUCmBv	outcome	exposure	Weighted mode	20	-0.608082	2.27967	0.792541	-5.07623	3.86006	0.544394	0.00624343	47.4683
241	M01640.m	sJTFK9	outcome	exposure	Inverse variance weighted	14	-0.177561	0.184986	0.337123	-0.540133	0.185011	0.83731	0.582671	1.20323
242	M01640.m	sJTFK9	outcome	exposure	MR Egger	14	-0.0439203	0.31971	0.893012	-0.670551	0.58271	0.95703	0.511427	1.79089
243	M01640.m	sJTFK9	outcome	exposure	Simple mode	14	-0.191881	0.480759	0.696283	-1.13417	0.750407	0.825405	0.321689	2.11786
244	M01640.m	sJTFK9	outcome	exposure	Weighted median	14	-0.0200143	0.252855	0.936911	-0.515609	0.475581	0.980185	0.597137	1.60895
245	M01640.m	sJTFK9	outcome	exposure	Weighted mode	14	-0.0315126	0.233225	0.894589	-0.488633	0.425608	0.968979	0.613464	1.53052
246	M01644.m	dPM6nH	outcome	exposure	Inverse variance weighted	36	-1.5844	0.974561	0.104001	-3.49454	0.325738	0.205071	0.0303627	1.38505
247	M01644.m	dPM6nH	outcome	exposure	MR Egger	36	-4.50939	2.81559	0.118501	-10.0279	1.00917	0.0110052	4.41488e-05	2.74332
248	M01644.m	dPM6nH	outcome	exposure	Simple mode	36	-2.30396	3.07497	0.458705	-8.33089	3.72297	0.0998628	0.000240957	41.3873
249	M01644.m	dPM6nH	outcome	exposure	Weighted median	36	-1.47111	1.39926	0.293099	-4.21365	1.27144	0.229672	0.0147923	3.56598
250	M01644.m	dPM6nH	outcome	exposure	Weighted mode	36	-2.8352	2.33738	0.233259	-7.41646	1.74606	0.0587066	0.000601273	5.73195
251	M01645.m	wdHW42	outcome	exposure	Inverse variance weighted	41	-0.281446	0.91534	0.75848	-2.07551	1.51262	0.754691	0.125492	4.5386
252	M01645.m	wdHW42	outcome	exposure	MR Egger	41	-0.4797	1.84736	0.796486	-4.10053	3.14113	0.618969	0.016564	23.1299
253	M01645.m	wdHW42	outcome	exposure	Simple mode	41	-3.57797	2.84773	0.21625	-9.15953	2.00359	0.0279323	0.000105212	7.41563
254	M01645.m	wdHW42	outcome	exposure	Weighted median	41	-0.761271	1.49259	0.610029	-3.68676	2.16421	0.467073	0.0250532	8.70776
255	M01645.m	wdHW42	outcome	exposure	Weighted mode	41	-1.8803	1.80005	0.302489	-5.4084	1.6478	0.152545	0.00447882	5.19556
256	M01649.m	z9Lv1R	outcome	exposure	Inverse variance weighted	6	0.731843	2.64461	0.781987	-4.45159	5.91527	2.07891	0.01166	370.656
257	M01649.m	z9Lv1R	outcome	exposure	MR Egger	6	3.50974	3.44419	0.365807	-3.24088	10.2604	33.4397	0.0391296	28577.2
258	M01649.m	z9Lv1R	outcome	exposure	Simple mode	6	-1.62965	5.43655	0.776423	-12.2853	9.02598	0.195998	4.6192e-06	8316.39
259	M01649.m	z9Lv1R	outcome	exposure	Weighted median	6	1.17982	2.75962	0.668992	-4.22903	6.58868	3.2538	0.0145665	726.822
260	M01649.m	z9Lv1R	outcome	exposure	Weighted mode	6	1.19319	2.95378	0.702945	-4.59622	6.98259	3.29757	0.0100899	1077.71
261	M01670.m	ZeZvxk	outcome	exposure	Inverse variance weighted	12	0.965695	1.39594	0.489069	-1.77034	3.70173	2.62661	0.170275	40.5173
262	M01670.m	ZeZvxk	outcome	exposure	MR Egger	12	3.48742	4.5154	0.457778	-5.36276	12.3376	32.7015	0.00468796	228113
263	M01670.m	ZeZvxk	outcome	exposure	Simple mode	12	4.18899	3.42869	0.247339	-2.53123	10.9092	65.9564	0.0795609	54678.2
264	M01670.m	ZeZvxk	outcome	exposure	Weighted median	12	2.4634	1.92005	0.199496	-1.2999	6.22669	11.7447	0.27256	506.079
265	M01670.m	ZeZvxk	outcome	exposure	Weighted mode	12	3.50976	2.59566	0.203468	-1.57774	8.59726	33.4403	0.206442	5416.78
266	M01712.m	tOn4c0	outcome	exposure	Inverse variance weighted	13	-0.34797	0.902898	0.699946	-2.11765	1.42171	0.70612	0.120314	4.1442
267	M01712.m	tOn4c0	outcome	exposure	MR Egger	13	-0.60099	2.09671	0.779719	-4.71055	3.50857	0.548268	0.00899984	33.4004
268	M01712.m	tOn4c0	outcome	exposure	Simple mode	13	-0.52805	1.62438	0.75072	-3.71184	2.65574	0.589754	0.0244325	14.2355
269	M01712.m	tOn4c0	outcome	exposure	Weighted median	13	-0.630329	1.15925	0.586622	-2.90246	1.6418	0.532417	0.0548879	5.16448
270	M01712.m	tOn4c0	outcome	exposure	Weighted mode	13	-0.590578	1.56899	0.713186	-3.6658	2.48465	0.554007	0.0255836	11.9969
271	M01769.m	SkKWXP	outcome	exposure	Inverse variance weighted	40	-0.143628	1.03933	0.890088	-2.18072	1.89346	0.86621	0.11296	6.64234
272	M01769.m	SkKWXP	outcome	exposure	MR Egger	40	-0.936279	2.32939	0.689979	-5.50189	3.62933	0.392084	0.00407907	37.6874
273	M01769.m	SkKWXP	outcome	exposure	Simple mode	40	1.04804	2.9579	0.725009	-4.74945	6.84553	2.85206	0.00865647	939.669
274	M01769.m	SkKWXP	outcome	exposure	Weighted median	40	-0.0945182	1.38269	0.9455	-2.80458	2.61555	0.909811	0.060532	13.6747
275	M01769.m	SkKWXP	outcome	exposure	Weighted mode	40	-0.935038	1.91505	0.628101	-4.68853	2.81846	0.392571	0.0092002	16.751
276	M01898.m	G0B1qq	outcome	exposure	Inverse variance weighted	36	0.941596	0.838269	0.261326	-0.701411	2.5846	2.56407	0.495885	13.258
277	M01898.m	G0B1qq	outcome	exposure	MR Egger	36	-0.368459	1.69701	0.829411	-3.6946	2.95768	0.6918	0.0248575	19.2532
278	M01898.m	G0B1qq	outcome	exposure	Simple mode	36	1.71987	2.58224	0.509753	-3.34132	6.78106	5.58382	0.0353903	881.005
279	M01898.m	G0B1qq	outcome	exposure	Weighted median	36	1.34113	1.34485	0.318652	-1.29478	3.97704	3.82336	0.273958	53.3588
280	M01898.m	G0B1qq	outcome	exposure	Weighted mode	36	1.06308	1.53104	0.492044	-1.93775	4.06391	2.89527	0.144028	58.2013
281	M02132.m	BKM6Fp	outcome	exposure	Inverse variance weighted	47	-1.55717	1.12498	0.166305	-3.76213	0.647794	0.210732	0.0232342	1.91132
282	M02132.m	BKM6Fp	outcome	exposure	MR Egger	47	-2.73744	3.10114	0.382078	-8.81567	3.34079	0.0647358	0.00014839	28.2414
283	M02132.m	BKM6Fp	outcome	exposure	Simple mode	47	-4.41764	2.94098	0.139906	-10.182	1.34668	0.0120626	3.78468e-05	3.84464
284	M02132.m	BKM6Fp	outcome	exposure	Weighted median	47	-2.80497	1.44414	0.0520994	-5.63548	0.0255446	0.0605088	0.00356897	1.02587
285	M02132.m	BKM6Fp	outcome	exposure	Weighted mode	47	-4.52682	2.57354	0.085231	-9.57096	0.517327	0.010815	6.97242e-05	1.67754
286	M02137.m	2vk48g	outcome	exposure	Inverse variance weighted	29	-0.16853	0.380739	0.658026	-0.914778	0.577718	0.844906	0.400605	1.78197
287	M02137.m	2vk48g	outcome	exposure	MR Egger	29	-0.215412	0.735591	0.771882	-1.65717	1.22635	0.806209	0.190678	3.40875
288	M02137.m	2vk48g	outcome	exposure	Simple mode	29	-0.217274	1.08447	0.842655	-2.34284	1.90829	0.804709	0.0960547	6.74154
289	M02137.m	2vk48g	outcome	exposure	Weighted median	29	-0.0661163	0.472466	0.888708	-0.992149	0.859917	0.936022	0.370779	2.36296
290	M02137.m	2vk48g	outcome	exposure	Weighted mode	29	-0.0261019	0.509545	0.959509	-1.02481	0.972607	0.974236	0.358864	2.64483
291	M02342.m	AXmoaW	outcome	exposure	Inverse variance weighted	16	0.233238	0.633922	0.712927	-1.00925	1.47573	1.26268	0.364492	4.37421
292	M02342.m	AXmoaW	outcome	exposure	MR Egger	16	1.4303	1.17979	0.245445	-0.882078	3.74268	4.17996	0.413922	42.2111
293	M02342.m	AXmoaW	outcome	exposure	Simple mode	16	0.345803	1.47225	0.817478	-2.53981	3.23142	1.41312	0.0788811	25.3156
294	M02342.m	AXmoaW	outcome	exposure	Weighted median	16	0.551649	0.880817	0.531123	-1.17475	2.27805	1.73611	0.308895	9.75765
295	M02342.m	AXmoaW	outcome	exposure	Weighted mode	16	0.678777	1.07876	0.538672	-1.4356	2.79315	1.97146	0.237973	16.3324
296	M02730.m	t2P1LA	outcome	exposure	Inverse variance weighted	22	1.92266	1.81224	0.288721	-1.62933	5.47464	6.83911	0.196062	238.565
297	M02730.m	t2P1LA	outcome	exposure	MR Egger	22	0.121575	3.2443	0.970479	-6.23725	6.4804	1.12927	0.00195523	652.229
298	M02730.m	t2P1LA	outcome	exposure	Simple mode	22	-1.74397	2.68337	0.522791	-7.00338	3.51543	0.174824	0.000908808	33.6303
299	M02730.m	t2P1LA	outcome	exposure	Weighted median	22	0.422218	1.48906	0.776757	-2.49634	3.34077	1.52534	0.0823864	28.2409
300	M02730.m	t2P1LA	outcome	exposure	Weighted mode	22	0.227518	1.4382	0.875813	-2.59135	3.04638	1.25548	0.0749189	21.0391
301	M02734.m	jWr2Po	outcome	exposure	Inverse variance weighted	47	1.70645	1.1092	0.123936	-0.467569	3.88048	5.50939	0.626524	48.4473
302	M02734.m	jWr2Po	outcome	exposure	MR Egger	47	-1.42416	4.11296	0.73076	-9.48556	6.63725	0.240711	7.59405e-05	762.99
303	M02734.m	jWr2Po	outcome	exposure	Simple mode	47	0.512736	3.30213	0.877285	-5.95945	6.98492	1.66985	0.00258134	1080.22
304	M02734.m	jWr2Po	outcome	exposure	Weighted median	47	0.572343	1.44783	0.692614	-2.26541	3.41009	1.77242	0.103788	30.2681
305	M02734.m	jWr2Po	outcome	exposure	Weighted mode	47	0.113197	2.51141	0.964244	-4.80916	5.03556	1.11985	0.0081547	153.785
306	M03127.m	7OCSRZ	outcome	exposure	Inverse variance weighted	23	-0.81738	0.877905	0.351824	-2.53807	0.903314	0.441587	0.0790184	2.46777
307	M03127.m	7OCSRZ	outcome	exposure	MR Egger	23	-2.1782	2.42805	0.379836	-6.93718	2.58078	0.113245	0.000971008	13.2074
308	M03127.m	7OCSRZ	outcome	exposure	Simple mode	23	0.139681	2.29292	0.951974	-4.35445	4.63381	1.14991	0.0128495	102.906
309	M03127.m	7OCSRZ	outcome	exposure	Weighted median	23	-0.918096	1.24965	0.462533	-3.36741	1.53122	0.399278	0.0344788	4.62381
310	M03127.m	7OCSRZ	outcome	exposure	Weighted mode	23	0.0136676	2.06871	0.994788	-4.04101	4.06835	1.01376	0.0175797	58.4602
311	M03141.m	XiCjFQ	outcome	exposure	Inverse variance weighted	28	0.114238	1.9088	0.952277	-3.62701	3.85548	1.12102	0.0265956	47.2514
312	M03141.m	XiCjFQ	outcome	exposure	MR Egger	28	2.39778	4.71767	0.61556	-6.84885	11.6444	10.9987	0.00106067	114052
313	M03141.m	XiCjFQ	outcome	exposure	Simple mode	28	-1.88269	1.64925	0.263668	-5.11522	1.34984	0.152181	0.00600467	3.85682
314	M03141.m	XiCjFQ	outcome	exposure	Weighted median	28	0.283222	1.16681	0.808213	-2.00372	2.57017	1.3274	0.134832	13.068
315	M03141.m	XiCjFQ	outcome	exposure	Weighted mode	28	0.315207	1.3213	0.813249	-2.27454	2.90495	1.37054	0.102844	18.2644
316	M03147.m	F0MYTT	outcome	exposure	Inverse variance weighted	3	0.759134	2.52647	0.763817	-4.19274	5.71101	2.13642	0.0151048	302.175
317	M03147.m	F0MYTT	outcome	exposure	MR Egger	3	1.54679	6.46781	0.850558	-11.1301	14.2237	4.69635	1.46639e-05	1.50408e+06
318	M03147.m	F0MYTT	outcome	exposure	Simple mode	3	0.589234	3.21765	0.871583	-5.71736	6.89583	1.80261	0.00328838	988.145
319	M03147.m	F0MYTT	outcome	exposure	Weighted median	3	0.609624	2.88832	0.832836	-5.05148	6.27073	1.83974	0.00639985	528.863
320	M03147.m	F0MYTT	outcome	exposure	Weighted mode	3	0.554179	3.40453	0.885654	-6.11871	7.22707	1.74051	0.0022013	1376.18
321	M10642.m	h5FU5b	outcome	exposure	Inverse variance weighted	31	0.930382	0.891491	0.296659	-0.816941	2.6777	2.53548	0.441781	14.5516
322	M10642.m	h5FU5b	outcome	exposure	MR Egger	31	0.970675	1.52359	0.529059	-2.01556	3.95691	2.63973	0.133246	52.2956
323	M10642.m	h5FU5b	outcome	exposure	Simple mode	31	-1.00457	2.70931	0.713403	-6.31482	4.30568	0.366202	0.0018093	74.1193
324	M10642.m	h5FU5b	outcome	exposure	Weighted median	31	1.36648	1.40591	0.331072	-1.3891	4.12206	3.92153	0.2493	61.6862
325	M10642.m	h5FU5b	outcome	exposure	Weighted mode	31	1.34664	1.31777	0.314998	-1.2362	3.92947	3.84447	0.290486	50.88
326	M11438.m	qnr7hu	outcome	exposure	Inverse variance weighted	4	-0.386388	2.42689	0.873503	-5.1431	4.37032	0.679507	0.00583956	79.0693
327	M11438.m	qnr7hu	outcome	exposure	MR Egger	4	0.0840335	4.91853	0.98792	-9.55629	9.72436	1.08767	7.07548e-05	16719.9
328	M11438.m	qnr7hu	outcome	exposure	Simple mode	4	-0.444641	3.87097	0.915808	-8.03175	7.14247	0.641054	0.000324979	1264.55
329	M11438.m	qnr7hu	outcome	exposure	Weighted median	4	-0.857048	3.26713	0.793071	-7.26062	5.54653	0.424413	0.000702671	256.345
330	M11438.m	qnr7hu	outcome	exposure	Weighted mode	4	-1.23762	3.53282	0.749251	-8.16196	5.68671	0.290072	0.000285304	294.921
331	M12017.m	2GprtA	outcome	exposure	Inverse variance weighted	15	1.69185	1.1215	0.131411	-0.506288	3.88998	5.4295	0.602729	48.91
332	M12017.m	2GprtA	outcome	exposure	MR Egger	15	-1.13139	3.40404	0.744911	-7.80331	5.54054	0.322585	0.000408381	254.815
333	M12017.m	2GprtA	outcome	exposure	Simple mode	15	1.87781	2.0899	0.384103	-2.21839	5.97401	6.53917	0.108784	393.079
334	M12017.m	2GprtA	outcome	exposure	Weighted median	15	0.890796	1.37679	0.517628	-1.80772	3.58931	2.43707	0.164027	36.2092
335	M12017.m	2GprtA	outcome	exposure	Weighted mode	15	0.56149	1.67427	0.742323	-2.72008	3.84306	1.75328	0.0658694	46.6681
336	M12035.m	EYZf7r	outcome	exposure	Inverse variance weighted	36	1.10865	0.964267	0.250254	-0.781315	2.99861	3.03026	0.457804	20.0576
337	M12035.m	EYZf7r	outcome	exposure	MR Egger	36	2.58016	2.92155	0.383359	-3.14608	8.30641	13.1993	0.0430203	4049.73
338	M12035.m	EYZf7r	outcome	exposure	Simple mode	36	-0.603049	2.56729	0.815658	-5.63494	4.42884	0.547141	0.00357088	83.8344
339	M12035.m	EYZf7r	outcome	exposure	Weighted median	36	1.61084	1.39346	0.247682	-1.12035	4.34203	5.00702	0.326166	76.8634
340	M12035.m	EYZf7r	outcome	exposure	Weighted mode	36	3.59415	2.07557	0.0921435	-0.473964	7.66227	36.3849	0.622529	2126.58
341	M12067.m	GlDaC6	outcome	exposure	Inverse variance weighted	28	-0.200838	1.32426	0.879455	-2.79639	2.39472	0.818045	0.0610298	10.9651
342	M12067.m	GlDaC6	outcome	exposure	MR Egger	28	-1.80368	2.96164	0.5478	-7.60849	4.00113	0.164692	0.000496222	54.66
343	M12067.m	GlDaC6	outcome	exposure	Simple mode	28	-1.2423	3.40919	0.7184	-7.92431	5.43972	0.28872	0.000361839	230.377
344	M12067.m	GlDaC6	outcome	exposure	Weighted median	28	-0.0640986	1.92595	0.97345	-3.83897	3.71077	0.937913	0.0215158	40.8853
345	M12067.m	GlDaC6	outcome	exposure	Weighted mode	28	-0.460863	2.8568	0.873041	-6.0602	5.13847	0.630739	0.00233394	170.455
346	M12129.m	yS2O6W	outcome	exposure	Inverse variance weighted	25	-1.15783	0.73869	0.11702	-2.60566	0.290007	0.314168	0.0738544	1.33644
347	M12129.m	yS2O6W	outcome	exposure	MR Egger	25	0.0704389	1.74111	0.968078	-3.34213	3.48301	1.07298	0.0353614	32.5576
348	M12129.m	yS2O6W	outcome	exposure	Simple mode	25	-1.05087	1.92751	0.590649	-4.8288	2.72705	0.349632	0.00799613	15.2877
349	M12129.m	yS2O6W	outcome	exposure	Weighted median	25	-0.952573	1.09394	0.383877	-3.09669	1.19154	0.385747	0.0451986	3.29216
350	M12129.m	yS2O6W	outcome	exposure	Weighted mode	25	-0.936791	1.6188	0.568186	-4.10963	2.23605	0.391883	0.0164138	9.35629
351	M12261.m	2sxwDd	outcome	exposure	Inverse variance weighted	13	-0.459282	0.350648	0.19026	-1.14655	0.227988	0.631737	0.31773	1.25607
352	M12261.m	2sxwDd	outcome	exposure	MR Egger	13	1.09194	1.19062	0.378748	-1.24167	3.42555	2.98006	0.288901	30.7397
353	M12261.m	2sxwDd	outcome	exposure	Simple mode	13	-0.858292	0.618262	0.190299	-2.07008	0.353501	0.423886	0.126175	1.42404
354	M12261.m	2sxwDd	outcome	exposure	Weighted median	13	-0.603485	0.472849	0.201858	-1.53027	0.323299	0.546902	0.216477	1.38168
355	M12261.m	2sxwDd	outcome	exposure	Weighted mode	13	-0.749133	0.644948	0.268006	-2.01323	0.514966	0.472776	0.133556	1.67358
356	M12593.m	i3MTEJ	outcome	exposure	Inverse variance weighted	25	-2.16425	1.65335	0.190531	-5.40482	1.07631	0.114836	0.00449487	2.93384
357	M12593.m	i3MTEJ	outcome	exposure	MR Egger	25	-0.806803	4.68401	0.864751	-9.98745	8.37385	0.446283	4.59732e-05	4332.27
358	M12593.m	i3MTEJ	outcome	exposure	Simple mode	25	-6.41386	4.51415	0.168228	-15.2616	2.43388	0.00163869	2.35493e-07	11.403
359	M12593.m	i3MTEJ	outcome	exposure	Weighted median	25	-3.77503	2.19029	0.0847929	-8.06801	0.517941	0.0229363	0.000313407	1.67857
360	M12593.m	i3MTEJ	outcome	exposure	Weighted mode	25	-5.74981	3.89956	0.153351	-13.3929	1.89332	0.00318339	1.52588e-06	6.64141
361	M12626.m	W7Xlxa	outcome	exposure	Inverse variance weighted	9	-0.248679	1.7183	0.884929	-3.61656	3.1192	0.77983	0.0268751	22.6282
362	M12626.m	W7Xlxa	outcome	exposure	MR Egger	9	-2.14637	11.8733	0.861668	-25.418	21.1252	0.116908	9.14352e-12	1.49477e+09
363	M12626.m	W7Xlxa	outcome	exposure	Simple mode	9	-0.793802	3.15569	0.807733	-6.97896	5.39135	0.452123	0.000931274	219.5
364	M12626.m	W7Xlxa	outcome	exposure	Weighted median	9	-0.465801	2.27641	0.837868	-4.92756	3.99596	0.627632	0.00724416	54.3779
365	M12626.m	W7Xlxa	outcome	exposure	Weighted mode	9	-1.10313	3.00724	0.723262	-6.99733	4.79106	0.331829	0.000914321	120.429
366	M12768.m	mFUEXd	outcome	exposure	Inverse variance weighted	19	-0.2926	0.838518	0.727128	-1.9361	1.3509	0.746321	0.144266	3.86088
367	M12768.m	mFUEXd	outcome	exposure	MR Egger	19	0.0932218	1.39029	0.947322	-2.63174	2.81819	1.09771	0.071953	16.7464
368	M12768.m	mFUEXd	outcome	exposure	Simple mode	19	-0.524172	1.96566	0.792759	-4.37687	3.32853	0.592045	0.0125646	27.8973
369	M12768.m	mFUEXd	outcome	exposure	Weighted median	19	0.284744	1.18341	0.809856	-2.03475	2.60423	1.32942	0.130714	13.5209
370	M12768.m	mFUEXd	outcome	exposure	Weighted mode	19	0.224707	1.17321	0.850253	-2.07479	2.5242	1.25196	0.125583	12.4809
371	M12774.m	0RjfQj	outcome	exposure	Inverse variance weighted	32	0.401086	0.936596	0.668478	-1.43464	2.23681	1.49345	0.2382	9.36346
372	M12774.m	0RjfQj	outcome	exposure	MR Egger	32	1.10215	2.18635	0.617871	-3.1831	5.38739	3.01062	0.041457	218.632
373	M12774.m	0RjfQj	outcome	exposure	Simple mode	32	0.225125	2.53116	0.929701	-4.73596	5.18621	1.25248	0.00877405	178.789
374	M12774.m	0RjfQj	outcome	exposure	Weighted median	32	0.118294	1.3147	0.928305	-2.45852	2.69511	1.12558	0.0855617	14.8071
375	M12774.m	0RjfQj	outcome	exposure	Weighted mode	32	-0.253667	1.8423	0.891375	-3.86457	3.35724	0.77595	0.0209719	28.7097
376	M15122.m	CGks4s	outcome	exposure	Inverse variance weighted	18	0.971564	0.860359	0.258791	-0.71474	2.65787	2.64207	0.489319	14.2659
377	M15122.m	CGks4s	outcome	exposure	MR Egger	18	3.31762	1.50734	0.0427655	0.36323	6.27201	27.5946	1.43797	529.541
378	M15122.m	CGks4s	outcome	exposure	Simple mode	18	0.696491	2.07767	0.741555	-3.37575	4.76873	2.0067	0.0341925	117.77
379	M15122.m	CGks4s	outcome	exposure	Weighted median	18	2.00467	1.21439	0.0987881	-0.375542	4.38488	7.42364	0.686917	80.2287
380	M15122.m	CGks4s	outcome	exposure	Weighted mode	18	2.25986	1.26494	0.0918579	-0.219418	4.73914	9.58176	0.802986	114.336
381	M15140.m	GI8hh9	outcome	exposure	Inverse variance weighted	44	0.012807	0.802163	0.987262	-1.55943	1.58505	1.01289	0.210255	4.87952
382	M15140.m	GI8hh9	outcome	exposure	MR Egger	44	1.00741	1.71235	0.559468	-2.34879	4.36361	2.73849	0.0954842	78.5401
383	M15140.m	GI8hh9	outcome	exposure	Simple mode	44	-0.518337	2.30041	0.822795	-5.02715	3.99047	0.59551	0.0065575	54.0804
384	M15140.m	GI8hh9	outcome	exposure	Weighted median	44	0.788956	1.21978	0.517761	-1.60182	3.17973	2.2011	0.20153	24.0402
385	M15140.m	GI8hh9	outcome	exposure	Weighted mode	44	0.114126	1.42373	0.936482	-2.67639	2.90464	1.12089	0.0688111	18.2587
386	M15335.m	4BZ3Or	outcome	exposure	Inverse variance weighted	13	0.169091	0.299329	0.572141	-0.417593	0.755775	1.18423	0.65863	2.12926
387	M15335.m	4BZ3Or	outcome	exposure	MR Egger	13	1.3892	0.931926	0.164154	-0.437376	3.21577	4.01164	0.645729	24.9226
388	M15335.m	4BZ3Or	outcome	exposure	Simple mode	13	0.320395	0.597813	0.60179	-0.851319	1.49211	1.37767	0.426851	4.44646
389	M15335.m	4BZ3Or	outcome	exposure	Weighted median	13	0.171317	0.398728	0.667444	-0.61019	0.952824	1.18687	0.543248	2.59302
390	M15335.m	4BZ3Or	outcome	exposure	Weighted mode	13	0.18121	0.500564	0.723639	-0.799896	1.16232	1.19867	0.449376	3.19733
391	M15365.m	HBeGXX	outcome	exposure	Inverse variance weighted	12	-0.114359	1.32001	0.930961	-2.70158	2.47286	0.891937	0.0670995	11.8563
392	M15365.m	HBeGXX	outcome	exposure	MR Egger	12	-2.06076	3.14349	0.526899	-8.222	4.10049	0.127358	0.000268677	60.3698
393	M15365.m	HBeGXX	outcome	exposure	Simple mode	12	0.0893036	2.96014	0.976473	-5.71256	5.89117	1.09341	0.00330419	361.829
394	M15365.m	HBeGXX	outcome	exposure	Weighted median	12	0.155376	1.83206	0.932413	-3.43547	3.74622	1.1681	0.0322103	42.3607
395	M15365.m	HBeGXX	outcome	exposure	Weighted mode	12	0.245273	2.12384	0.910142	-3.91746	4.40801	1.27797	0.0198915	82.1058
396	M15488.m	AGgBLN	outcome	exposure	Inverse variance weighted	17	0.45229	1.84749	0.806601	-3.16879	4.07337	1.57191	0.0420543	58.7549
397	M15488.m	AGgBLN	outcome	exposure	MR Egger	17	-5.48209	6.10669	0.383519	-17.4512	6.48703	0.00416062	2.63655e-08	656.568
398	M15488.m	AGgBLN	outcome	exposure	Simple mode	17	-2.56952	4.28144	0.556809	-10.9611	5.8221	0.0765719	1.73634e-05	337.679
399	M15488.m	AGgBLN	outcome	exposure	Weighted median	17	-0.494032	2.552	0.8465	-5.49595	4.50789	0.610161	0.00410334	90.73
400	M15488.m	AGgBLN	outcome	exposure	Weighted mode	17	-2.02176	3.54998	0.576916	-8.97972	4.9362	0.132422	0.000125938	139.24
401	M15500.m	sBpfbC	outcome	exposure	Inverse variance weighted	232	-0.375273	0.831675	0.651827	-2.00536	1.25481	0.687102	0.134612	3.50718
402	M15500.m	sBpfbC	outcome	exposure	MR Egger	232	0.771722	1.95387	0.69323	-3.05786	4.60131	2.16349	0.0469879	99.6146
403	M15500.m	sBpfbC	outcome	exposure	Simple mode	232	0.836409	3.68805	0.820788	-6.39216	8.06498	2.30806	0.00167463	3181.1
404	M15500.m	sBpfbC	outcome	exposure	Weighted median	232	1.39466	1.33598	0.296523	-1.22386	4.01317	4.03358	0.294091	55.3222
405	M15500.m	sBpfbC	outcome	exposure	Weighted mode	232	2.39631	1.76235	0.175243	-1.0579	5.85052	10.9826	0.347185	347.415
406	M15506.m	IJANSq	outcome	exposure	Inverse variance weighted	24	-2.85797	1.71992	0.0965741	-6.22901	0.513061	0.0573849	0.00197141	1.6704
407	M15506.m	IJANSq	outcome	exposure	MR Egger	24	-4.37534	4.79973	0.371871	-13.7828	5.03213	0.0125839	1.03324e-06	153.259
408	M15506.m	IJANSq	outcome	exposure	Simple mode	24	-2.61951	4.92248	0.599723	-12.2676	7.02854	0.0728382	4.70178e-06	1128.38
409	M15506.m	IJANSq	outcome	exposure	Weighted median	24	-2.9023	2.45108	0.236377	-7.70641	1.90181	0.054897	0.000449934	6.69804
410	M15506.m	IJANSq	outcome	exposure	Weighted mode	24	-3.48884	4.24722	0.419829	-11.8134	4.83572	0.0305362	7.40465e-06	125.929
411	M15630.m	niCI8U	outcome	exposure	Inverse variance weighted	25	0.183412	0.245221	0.454491	-0.29722	0.664045	1.20131	0.74288	1.94263
412	M15630.m	niCI8U	outcome	exposure	MR Egger	25	0.289923	0.354214	0.421474	-0.404337	0.984183	1.33632	0.667419	2.67562
413	M15630.m	niCI8U	outcome	exposure	Simple mode	25	0.0435731	0.657866	0.94774	-1.24584	1.33299	1.04454	0.287698	3.79237
414	M15630.m	niCI8U	outcome	exposure	Weighted median	25	0.233697	0.316217	0.459882	-0.386088	0.853482	1.26326	0.679711	2.34781
415	M15630.m	niCI8U	outcome	exposure	Weighted mode	25	0.129756	0.29013	0.658717	-0.438899	0.698411	1.13855	0.644746	2.01055
416	M15650.m	VlfyhE	outcome	exposure	Inverse variance weighted	8	0.59751	3.81465	0.875532	-6.8792	8.07422	1.81759	0.00102897	3210.61
417	M15650.m	VlfyhE	outcome	exposure	MR Egger	8	2.79091	15.1635	0.860033	-26.9295	32.5113	16.2959	2.01682e-12	131671185732708
418	M15650.m	VlfyhE	outcome	exposure	Simple mode	8	3.28585	6.59708	0.633695	-9.64442	16.2161	26.7316	6.4786e-05	1.10298e+07
419	M15650.m	VlfyhE	outcome	exposure	Weighted median	8	3.10472	4.43453	0.483849	-5.58695	11.7964	22.3031	0.00374643	132773
420	M15650.m	VlfyhE	outcome	exposure	Weighted mode	8	3.28585	4.94979	0.528047	-6.41574	12.9874	26.7316	0.0016356	436891
421	M15676.m	Z3I9WB	outcome	exposure	Inverse variance weighted	34	0.910956	0.926683	0.325593	-0.905343	2.72725	2.4867	0.404403	15.2909
422	M15676.m	Z3I9WB	outcome	exposure	MR Egger	34	0.243037	1.85865	0.896784	-3.39992	3.886	1.27512	0.0333758	48.7155
423	M15676.m	Z3I9WB	outcome	exposure	Simple mode	34	3.66588	2.28945	0.118863	-0.821446	8.1532	39.0904	0.439795	3474.48
424	M15676.m	Z3I9WB	outcome	exposure	Weighted median	34	1.29736	1.38818	0.350008	-1.42348	4.01819	3.65961	0.240875	55.6004
425	M15676.m	Z3I9WB	outcome	exposure	Weighted mode	34	1.46422	1.86201	0.437265	-2.18532	5.11376	4.32416	0.112442	166.294
426	M15677.m	wLKgjk	outcome	exposure	Inverse variance weighted	8	-0.0331442	0.463856	0.943037	-0.942302	0.876014	0.967399	0.38973	2.40131
427	M15677.m	wLKgjk	outcome	exposure	MR Egger	8	0.84247	1.27658	0.533788	-1.65962	3.34456	2.3221	0.190211	28.3481
428	M15677.m	wLKgjk	outcome	exposure	Simple mode	8	-0.96672	1.03657	0.382062	-2.9984	1.06496	0.380328	0.0498667	2.90073
429	M15677.m	wLKgjk	outcome	exposure	Weighted median	8	0.0278177	0.635953	0.96511	-1.21865	1.27429	1.02821	0.295629	3.57615
430	M15677.m	wLKgjk	outcome	exposure	Weighted mode	8	0.190013	0.597654	0.759812	-0.98139	1.36141	1.20926	0.37479	3.90171
431	M15749.m	NprfWH	outcome	exposure	Inverse variance weighted	16	0.908566	0.507242	0.0732633	-0.0856291	1.90276	2.48076	0.917935	6.70438
432	M15749.m	NprfWH	outcome	exposure	MR Egger	16	1.01487	0.921581	0.289372	-0.791431	2.82117	2.759	0.453196	16.7965
433	M15749.m	NprfWH	outcome	exposure	Simple mode	16	1.65832	1.1499	0.169816	-0.595483	3.91212	5.25049	0.551296	50.0051
434	M15749.m	NprfWH	outcome	exposure	Weighted median	16	1.04748	0.739477	0.156625	-0.401895	2.49686	2.85046	0.669051	12.1443
435	M15749.m	NprfWH	outcome	exposure	Weighted mode	16	1.12992	0.862715	0.209995	-0.561004	2.82084	3.0954	0.570636	16.7909
436	M15753.x	oiv7HO	outcome	exposure	Inverse variance weighted	15	0.211697	0.466711	0.650121	-0.703056	1.12645	1.23577	0.49507	3.08469
437	M15753.x	oiv7HO	outcome	exposure	MR Egger	15	1.77155	0.942135	0.0826513	-0.0750359	3.61813	5.87995	0.92771	37.268
438	M15753.x	oiv7HO	outcome	exposure	Simple mode	15	-0.757057	1.03346	0.475922	-2.78264	1.26853	0.469045	0.061875	3.55561
439	M15753.x	oiv7HO	outcome	exposure	Weighted median	15	0.574322	0.633235	0.364426	-0.666819	1.81546	1.77593	0.513339	6.14391
440	M15753.x	oiv7HO	outcome	exposure	Weighted mode	15	0.481595	0.695753	0.500137	-0.882081	1.84527	1.61865	0.41392	6.32982
441	M15778.x	CHHAMj	outcome	exposure	Inverse variance weighted	40	1.70772	1.0688	0.110091	-0.387139	3.80257	5.51635	0.678997	44.8162
442	M15778.x	CHHAMj	outcome	exposure	MR Egger	40	6.56674	2.93121	0.0309987	0.821572	12.3119	711.049	2.27407	222329
443	M15778.x	CHHAMj	outcome	exposure	Simple mode	40	1.55534	2.88108	0.592373	-4.09158	7.20226	4.73669	0.0167127	1342.46
444	M15778.x	CHHAMj	outcome	exposure	Weighted median	40	2.10854	1.44002	0.143125	-0.713887	4.93097	8.23624	0.489737	138.514
445	M15778.x	CHHAMj	outcome	exposure	Weighted mode	40	2.0866	2.51573	0.411914	-2.84423	7.01742	8.05745	0.0581791	1115.91
446	M15958.m	RhVIbL	outcome	exposure	Inverse variance weighted	10	-0.440669	0.645723	0.494959	-1.70629	0.824948	0.643606	0.181539	2.28176
447	M15958.m	RhVIbL	outcome	exposure	MR Egger	10	-0.680188	1.03527	0.529614	-2.70932	1.34894	0.506522	0.0665823	3.85334
448	M15958.m	RhVIbL	outcome	exposure	Simple mode	10	-0.830194	1.31585	0.54378	-3.40925	1.74887	0.435965	0.0330658	5.74808
449	M15958.m	RhVIbL	outcome	exposure	Weighted median	10	-0.366812	0.721637	0.611239	-1.78122	1.0476	0.69294	0.168432	2.85079
450	M15958.m	RhVIbL	outcome	exposure	Weighted mode	10	-0.361586	0.710041	0.622829	-1.75327	1.03009	0.69657	0.173207	2.80133
451	M15990.m	0Pfejj	outcome	exposure	Inverse variance weighted	19	0.507432	0.613465	0.408148	-0.69496	1.70982	1.66102	0.499094	5.52799
452	M15990.m	0Pfejj	outcome	exposure	MR Egger	19	1.01199	0.867671	0.259585	-0.688648	2.71262	2.75106	0.502255	15.0687
453	M15990.m	0Pfejj	outcome	exposure	Simple mode	19	0.951387	1.67364	0.576752	-2.32896	4.23173	2.5893	0.0973974	68.8363
454	M15990.m	0Pfejj	outcome	exposure	Weighted median	19	0.85474	0.660011	0.195306	-0.438881	2.14836	2.35076	0.644758	8.5708
455	M15990.m	0Pfejj	outcome	exposure	Weighted mode	19	0.892447	0.627085	0.17179	-0.33664	2.12153	2.4411	0.714166	8.34393
456	M15996.m	VUE4k3	outcome	exposure	Inverse variance weighted	4	-0.628234	1.3378	0.638639	-3.25032	1.99385	0.533533	0.0387617	7.34378
457	M15996.m	VUE4k3	outcome	exposure	MR Egger	4	1.46215	3.7749	0.735841	-5.93665	8.86095	4.31524	0.00264087	7051.21
458	M15996.m	VUE4k3	outcome	exposure	Simple mode	4	-2.12039	2.3038	0.425249	-6.63584	2.39507	0.119985	0.00131248	10.9689
459	M15996.m	VUE4k3	outcome	exposure	Weighted median	4	-0.368642	1.65145	0.823362	-3.60549	2.8682	0.691673	0.0271741	17.6054
460	M15996.m	VUE4k3	outcome	exposure	Weighted mode	4	0.488236	1.74621	0.797955	-2.93434	3.91081	1.62944	0.0531659	49.9395
461	M16634.m	8IEuVb	outcome	exposure	Inverse variance weighted	10	-0.0775286	0.900209	0.931369	-1.84194	1.68688	0.925401	0.15851	5.4026
462	M16634.m	8IEuVb	outcome	exposure	MR Egger	10	-2.05408	1.84429	0.297727	-5.66889	1.56073	0.128211	0.00345171	4.76229
463	M16634.m	8IEuVb	outcome	exposure	Simple mode	10	0.154815	1.85466	0.935302	-3.48031	3.78994	1.16744	0.0307979	44.2538
464	M16634.m	8IEuVb	outcome	exposure	Weighted median	10	0.548483	1.11259	0.622027	-1.63219	2.72915	1.73063	0.195501	15.3199
465	M16634.m	8IEuVb	outcome	exposure	Weighted mode	10	0.823736	2.09561	0.703412	-3.28367	4.93114	2.279	0.0374905	138.538
466	M16816.m	uW1u6P	outcome	exposure	Inverse variance weighted	14	0.615305	0.948806	0.516658	-1.24435	2.47497	1.85022	0.288127	11.8813
467	M16816.m	uW1u6P	outcome	exposure	MR Egger	14	-0.591565	1.67478	0.730051	-3.87414	2.69101	0.55346	0.0207723	14.7465
468	M16816.m	uW1u6P	outcome	exposure	Simple mode	14	0.220893	2.00762	0.914068	-3.71404	4.15583	1.24719	0.0243788	63.8048
469	M16816.m	uW1u6P	outcome	exposure	Weighted median	14	0.0107757	1.46845	0.994145	-2.86738	2.88893	1.01083	0.0568479	17.974
470	M16816.m	uW1u6P	outcome	exposure	Weighted mode	14	-0.112372	1.36588	0.935685	-2.7895	2.56475	0.893712	0.0614521	12.9975
471	M16818.m	UlwILc	outcome	exposure	Inverse variance weighted	11	-1.1745	1.12721	0.297436	-3.38384	1.03484	0.308974	0.0339171	2.81466
472	M16818.m	UlwILc	outcome	exposure	MR Egger	11	-7.12317	2.09007	0.00777286	-11.2197	-3.02664	0.000806206	1.34074e-05	0.0484781
473	M16818.m	UlwILc	outcome	exposure	Simple mode	11	3.91847	2.67074	0.173059	-1.31619	9.15313	50.3234	0.268156	9443.91
474	M16818.m	UlwILc	outcome	exposure	Weighted median	11	-1.5005	1.42237	0.291457	-4.28834	1.28734	0.223019	0.0137277	3.62314
475	M16818.m	UlwILc	outcome	exposure	Weighted mode	11	-2.27331	1.83711	0.244193	-5.87404	1.32743	0.102971	0.00281148	3.77133
476	M16821.m	HDRp4A	outcome	exposure	Inverse variance weighted	21	1.52831	0.811193	0.0595607	-0.0616253	3.11825	4.61039	0.940235	22.6068
477	M16821.m	HDRp4A	outcome	exposure	MR Egger	21	0.863699	1.95703	0.663954	-2.97208	4.69948	2.37192	0.0511966	109.89
478	M16821.m	HDRp4A	outcome	exposure	Simple mode	21	1.54514	2.20362	0.491267	-2.77396	5.86424	4.68864	0.0624146	352.215
479	M16821.m	HDRp4A	outcome	exposure	Weighted median	21	1.45989	1.18655	0.218559	-0.865746	3.78554	4.30551	0.420737	44.0593
480	M16821.m	HDRp4A	outcome	exposure	Weighted mode	21	1.29803	1.59711	0.42594	-1.83231	4.42837	3.66206	0.160043	83.7944
481	M16822.m	ejyaDV	outcome	exposure	Inverse variance weighted	20	0.429936	1.04916	0.68196	-1.62642	2.48629	1.53716	0.196633	12.0166
482	M16822.m	ejyaDV	outcome	exposure	MR Egger	20	6.1204	4.41852	0.182928	-2.53989	14.7807	455.047	0.0788749	2.62526e+06
483	M16822.m	ejyaDV	outcome	exposure	Simple mode	20	1.10383	2.52073	0.666394	-3.83679	6.04446	3.01571	0.0215627	421.77
484	M16822.m	ejyaDV	outcome	exposure	Weighted median	20	1.01162	1.51028	0.50297	-1.94853	3.97177	2.75006	0.142484	53.0783
485	M16822.m	ejyaDV	outcome	exposure	Weighted mode	20	1.10383	2.27435	0.632984	-3.35389	5.56156	3.01571	0.0349481	260.228
486	M16823.m	F2gHM7	outcome	exposure	Inverse variance weighted	11	0.505295	0.260608	0.0525128	-0.00549723	1.01609	1.65747	0.994518	2.76237
487	M16823.m	F2gHM7	outcome	exposure	MR Egger	11	0.226196	0.508743	0.667096	-0.770939	1.22333	1.25382	0.462578	3.39849
488	M16823.m	F2gHM7	outcome	exposure	Simple mode	11	1.06407	0.662997	0.139587	-0.2354	2.36355	2.89815	0.790254	10.6286
489	M16823.m	F2gHM7	outcome	exposure	Weighted median	11	0.4394	0.351786	0.211645	-0.2501	1.1289	1.55178	0.778723	3.09225
490	M16823.m	F2gHM7	outcome	exposure	Weighted mode	11	1.0963	0.555113	0.0765166	0.00828087	2.18432	2.99308	1.00832	8.88462
491	M17799.x	WJG3CO	outcome	exposure	Inverse variance weighted	127	-0.021744	0.0784311	0.781598	-0.175469	0.131981	0.978491	0.839063	1.14109
492	M17799.x	WJG3CO	outcome	exposure	MR Egger	127	0.439372	0.208479	0.0370708	0.0307538	0.847991	1.55173	1.03123	2.33495
493	M17799.x	WJG3CO	outcome	exposure	Simple mode	127	0.325023	0.300078	0.28082	-0.26313	0.913176	1.38406	0.768642	2.49223
494	M17799.x	WJG3CO	outcome	exposure	Weighted median	127	0.071166	0.117636	0.545202	-0.159401	0.301733	1.07376	0.852654	1.3522
495	M17799.x	WJG3CO	outcome	exposure	Weighted mode	127	0.31105	0.239961	0.197258	-0.159274	0.781374	1.36486	0.852763	2.18447
496	M17805.m	gkMyHz	outcome	exposure	Inverse variance weighted	9	0.18378	1.30209	0.887758	-2.36833	2.73589	1.20175	0.0936374	15.4234
497	M17805.m	gkMyHz	outcome	exposure	MR Egger	9	3.17218	4.29911	0.484589	-5.25407	11.5984	23.8596	0.00522618	108928
498	M17805.m	gkMyHz	outcome	exposure	Simple mode	9	1.5389	2.23776	0.511086	-2.84711	5.92491	4.65947	0.0580119	374.246
499	M17805.m	gkMyHz	outcome	exposure	Weighted median	9	1.95868	1.54174	0.203929	-1.06313	4.9805	7.08999	0.345374	145.547
500	M17805.m	gkMyHz	outcome	exposure	Weighted mode	9	1.86563	1.71258	0.307718	-1.49104	5.22229	6.45998	0.225138	185.359
501	M17807.m	Ouk3KK	outcome	exposure	Inverse variance weighted	24	0.0210279	0.387161	0.956686	-0.737808	0.779864	1.02125	0.478161	2.18117
502	M17807.m	Ouk3KK	outcome	exposure	MR Egger	24	0.572922	0.81644	0.490204	-1.0273	2.17314	1.77344	0.357972	8.78586
503	M17807.m	Ouk3KK	outcome	exposure	Simple mode	24	-1.35165	1.02328	0.199527	-3.35728	0.65398	0.258813	0.0348299	1.92318
504	M17807.m	Ouk3KK	outcome	exposure	Weighted median	24	-0.35398	0.564133	0.530347	-1.45968	0.751721	0.701889	0.23231	2.12065
505	M17807.m	Ouk3KK	outcome	exposure	Weighted mode	24	-0.450383	0.72868	0.542595	-1.8786	0.97783	0.637384	0.152805	2.65868
506	M17945.m	M6sttp	outcome	exposure	Inverse variance weighted	36	0.350232	0.888382	0.693407	-1.391	2.09146	1.4194	0.248827	8.09674
507	M17945.m	M6sttp	outcome	exposure	MR Egger	36	1.33262	1.61196	0.414166	-1.82682	4.49207	3.79098	0.160924	89.3059
508	M17945.m	M6sttp	outcome	exposure	Simple mode	36	2.81212	3.26724	0.395261	-3.59167	9.21591	16.6451	0.0275522	10055.8
509	M17945.m	M6sttp	outcome	exposure	Weighted median	36	2.58841	1.43307	0.0708873	-0.220409	5.39724	13.3087	0.802191	220.796
510	M17945.m	M6sttp	outcome	exposure	Weighted mode	36	2.73483	1.50963	0.0786374	-0.224037	5.6937	15.4071	0.799285	296.99
511	M18254.x	TvJudZ	outcome	exposure	Inverse variance weighted	13	0.588189	0.464528	0.205439	-0.322286	1.49866	1.80072	0.724491	4.47571
512	M18254.x	TvJudZ	outcome	exposure	MR Egger	13	2.38093	1.35594	0.106869	-0.276717	5.03857	10.8149	0.758269	154.249
513	M18254.x	TvJudZ	outcome	exposure	Simple mode	13	0.936225	0.777371	0.251672	-0.587421	2.45987	2.55034	0.555759	11.7033
514	M18254.x	TvJudZ	outcome	exposure	Weighted median	13	0.75016	0.558719	0.179388	-0.344929	1.84525	2.11734	0.708271	6.32968
515	M18254.x	TvJudZ	outcome	exposure	Weighted mode	13	0.892323	0.659726	0.201132	-0.40074	2.18539	2.44079	0.669824	8.89408
516	M18281.x	BDcNWa	outcome	exposure	Inverse variance weighted	13	0.157529	0.114221	0.167848	-0.0663453	0.381403	1.17061	0.935808	1.46434
517	M18281.x	BDcNWa	outcome	exposure	MR Egger	13	-0.14123	0.215282	0.525294	-0.563183	0.280723	0.868289	0.569394	1.32409
518	M18281.x	BDcNWa	outcome	exposure	Simple mode	13	-0.0539172	0.268222	0.844052	-0.579633	0.471799	0.947511	0.560104	1.60287
519	M18281.x	BDcNWa	outcome	exposure	Weighted median	13	0.0744279	0.157209	0.635905	-0.233702	0.382558	1.07727	0.791598	1.46603
520	M18281.x	BDcNWa	outcome	exposure	Weighted mode	13	0.0366919	0.164593	0.827344	-0.285911	0.359295	1.03737	0.751329	1.43232
521	M18283.m	Kx5DAw	outcome	exposure	Inverse variance weighted	10	0.726417	0.606421	0.230965	-0.462168	1.915	2.06766	0.629917	6.78695
522	M18283.m	Kx5DAw	outcome	exposure	MR Egger	10	1.70709	1.90783	0.397027	-2.03227	5.44644	5.51289	0.131038	231.932
523	M18283.m	Kx5DAw	outcome	exposure	Simple mode	10	1.62629	1.24988	0.225528	-0.823479	4.07606	5.08497	0.438902	58.9128
524	M18283.m	Kx5DAw	outcome	exposure	Weighted median	10	0.989482	0.831824	0.23423	-0.640894	2.61986	2.68984	0.526821	13.7338
525	M18283.m	Kx5DAw	outcome	exposure	Weighted mode	10	1.13468	0.933851	0.255259	-0.69567	2.96503	3.11017	0.49874	19.3952
526	M18335.x	OcDZuy	outcome	exposure	Inverse variance weighted	6	0.089583	0.498252	0.857314	-0.886991	1.06616	1.09372	0.411893	2.9042
527	M18335.x	OcDZuy	outcome	exposure	MR Egger	6	1.47362	1.3717	0.343173	-1.21491	4.16216	4.36503	0.296737	64.21
528	M18335.x	OcDZuy	outcome	exposure	Simple mode	6	-0.414439	1.19232	0.742301	-2.75138	1.9225	0.660711	0.0638396	6.83806
529	M18335.x	OcDZuy	outcome	exposure	Weighted median	6	0.0572784	0.626148	0.927113	-1.16997	1.28453	1.05895	0.310376	3.61296
530	M18335.x	OcDZuy	outcome	exposure	Weighted mode	6	1.01356	0.887402	0.305113	-0.725747	2.75287	2.75539	0.483963	15.6876
531	M18349.m	VP0kMM	outcome	exposure	Inverse variance weighted	17	0.837657	0.970923	0.388279	-1.06535	2.74067	2.31095	0.344606	15.4973
532	M18349.m	VP0kMM	outcome	exposure	MR Egger	17	1.48424	1.90331	0.447629	-2.24625	5.21473	4.4116	0.105795	183.962
533	M18349.m	VP0kMM	outcome	exposure	Simple mode	17	3.82667	2.30953	0.117014	-0.700002	8.35334	45.9095	0.496584	4244.35
534	M18349.m	VP0kMM	outcome	exposure	Weighted median	17	1.48843	1.27723	0.243875	-1.01494	3.9918	4.43014	0.362423	54.1525
535	M18349.m	VP0kMM	outcome	exposure	Weighted mode	17	1.5619	1.38875	0.277312	-1.16004	4.28385	4.76789	0.313474	72.5189
536	M18357.m	LiuTVM	outcome	exposure	Inverse variance weighted	7	0.263634	0.74077	0.721922	-1.18827	1.71554	1.30165	0.304747	5.55969
537	M18357.m	LiuTVM	outcome	exposure	MR Egger	7	3.70201	3.53825	0.343351	-3.23297	10.637	40.5286	0.0394402	41647.2
538	M18357.m	LiuTVM	outcome	exposure	Simple mode	7	-0.0795016	1.06752	0.943055	-2.17184	2.01283	0.923577	0.113968	7.48449
539	M18357.m	LiuTVM	outcome	exposure	Weighted median	7	0.0863861	0.754143	0.908803	-1.39173	1.56451	1.09023	0.248644	4.78031
540	M18357.m	LiuTVM	outcome	exposure	Weighted mode	7	-0.0406605	0.99534	0.96874	-1.99153	1.91021	0.960155	0.136487	6.75448
541	M18369.m	lS6e4x	outcome	exposure	Inverse variance weighted	37	0.756097	1.16474	0.516238	-1.52679	3.03898	2.12995	0.217232	20.884
542	M18369.m	lS6e4x	outcome	exposure	MR Egger	37	0.432736	2.60594	0.869067	-4.67491	5.54038	1.54147	0.00932639	254.775
543	M18369.m	lS6e4x	outcome	exposure	Simple mode	37	2.15372	2.74616	0.438014	-3.22876	7.5362	8.61688	0.0396068	1874.7
544	M18369.m	lS6e4x	outcome	exposure	Weighted median	37	1.56705	1.53743	0.308077	-1.44632	4.58042	4.7925	0.235436	97.5557
545	M18369.m	lS6e4x	outcome	exposure	Weighted mode	37	2.52792	2.04981	0.225477	-1.48971	6.54556	12.5275	0.225437	696.145
546	M18392.x	e7ez33	outcome	exposure	Inverse variance weighted	4	1.73408	1.02006	0.0891349	-0.265237	3.7334	5.66372	0.767024	41.821
547	M18392.x	e7ez33	outcome	exposure	MR Egger	4	12.1724	7.57279	0.24922	-2.67026	27.0151	193380	0.069234	5.40135e+11
548	M18392.x	e7ez33	outcome	exposure	Simple mode	4	1.20288	1.62556	0.512959	-1.98321	4.38897	3.3297	0.137627	80.5577
549	M18392.x	e7ez33	outcome	exposure	Weighted median	4	1.29198	1.24321	0.298698	-1.14471	3.72866	3.63998	0.318317	41.6234
550	M18392.x	e7ez33	outcome	exposure	Weighted mode	4	1.23282	1.54556	0.483372	-1.79647	4.26211	3.43088	0.165883	70.9593
551	M18394.x	ZfUOqJ	outcome	exposure	Inverse variance weighted	15	0.0681636	0.560649	0.903232	-1.03071	1.16704	1.07054	0.356754	3.21246
552	M18394.x	ZfUOqJ	outcome	exposure	MR Egger	15	-1.19195	1.22308	0.347572	-3.58918	1.20529	0.30363	0.027621	3.33772
553	M18394.x	ZfUOqJ	outcome	exposure	Simple mode	15	0.35374	1.2105	0.774399	-2.01884	2.72632	1.42438	0.132809	15.2766
554	M18394.x	ZfUOqJ	outcome	exposure	Weighted median	15	0.364137	0.685988	0.595543	-0.980401	1.70867	1.43927	0.375161	5.52163
555	M18394.x	ZfUOqJ	outcome	exposure	Weighted mode	15	0.704959	1.04205	0.509739	-1.33746	2.74738	2.02376	0.262512	15.6016
556	M18467.m	vJWjds	outcome	exposure	Inverse variance weighted	12	2.12902	0.729273	0.00350742	0.699641	3.55839	8.40658	2.01303	35.1066
557	M18467.m	vJWjds	outcome	exposure	MR Egger	12	1.38802	1.62914	0.414155	-1.80509	4.58113	4.0069	0.16446	97.6245
558	M18467.m	vJWjds	outcome	exposure	Simple mode	12	1.54432	1.3972	0.292622	-1.1942	4.28284	4.68477	0.302945	72.4457
559	M18467.m	vJWjds	outcome	exposure	Weighted median	12	1.53257	0.983355	0.119112	-0.394806	3.45995	4.63006	0.673811	31.8153
560	M18467.m	vJWjds	outcome	exposure	Weighted mode	12	1.4509	1.17691	0.243349	-0.855856	3.75765	4.26694	0.424919	42.8476
561	M18474.m	1bulV6	outcome	exposure	Inverse variance weighted	13	-0.0263707	0.154256	0.864259	-0.328712	0.27597	0.973974	0.719851	1.31781
562	M18474.m	1bulV6	outcome	exposure	MR Egger	13	-0.0225274	0.229629	0.923615	-0.472601	0.427546	0.977724	0.623379	1.53349
563	M18474.m	1bulV6	outcome	exposure	Simple mode	13	-0.183035	0.311682	0.567921	-0.793932	0.427861	0.832739	0.452064	1.53397
564	M18474.m	1bulV6	outcome	exposure	Weighted median	13	0.0061734	0.204206	0.975883	-0.39407	0.406417	1.00619	0.674307	1.50143
565	M18474.m	1bulV6	outcome	exposure	Weighted mode	13	-0.0130292	0.206008	0.950612	-0.416805	0.390746	0.987055	0.65915	1.47808
566	M18476.m	opgBvF	outcome	exposure	Inverse variance weighted	8	0.223743	0.54417	0.680952	-0.84283	1.29032	1.25075	0.43049	3.63394
567	M18476.m	opgBvF	outcome	exposure	MR Egger	8	0.521224	1.05641	0.639273	-1.54934	2.59179	1.68409	0.212388	13.3536
568	M18476.m	opgBvF	outcome	exposure	Simple mode	8	1.72244	1.30097	0.227109	-0.827462	4.27234	5.59817	0.437157	71.6892
569	M18476.m	opgBvF	outcome	exposure	Weighted median	8	0.6517	0.745503	0.382023	-0.809487	2.11289	1.9188	0.445087	8.27208
570	M18476.m	opgBvF	outcome	exposure	Weighted mode	8	-0.663127	0.85265	0.462202	-2.33432	1.00807	0.515238	0.0968761	2.7403
571	M18477.m	lzrpfC	outcome	exposure	Inverse variance weighted	7	-0.324191	0.301041	0.281525	-0.914231	0.265849	0.723112	0.400825	1.30454
572	M18477.m	lzrpfC	outcome	exposure	MR Egger	7	-0.250989	1.19285	0.841652	-2.58897	2.08699	0.778031	0.0750975	8.06062
573	M18477.m	lzrpfC	outcome	exposure	Simple mode	7	-0.387911	0.554204	0.510176	-1.47415	0.698328	0.678472	0.228973	2.01039
574	M18477.m	lzrpfC	outcome	exposure	Weighted median	7	-0.413025	0.400406	0.302299	-1.19782	0.37177	0.661646	0.301852	1.4503
575	M18477.m	lzrpfC	outcome	exposure	Weighted mode	7	-0.466713	0.532497	0.414488	-1.51041	0.576981	0.62706	0.22082	1.78065
576	M18494.m	UQWPW3	outcome	exposure	Inverse variance weighted	13	0.0365451	0.340918	0.914633	-0.631655	0.704745	1.03722	0.531711	2.02333
577	M18494.m	UQWPW3	outcome	exposure	MR Egger	13	-0.161865	0.579112	0.785042	-1.29693	0.973195	0.850556	0.273371	2.64639
578	M18494.m	UQWPW3	outcome	exposure	Simple mode	13	-0.222722	0.700294	0.75592	-1.5953	1.14985	0.800337	0.202848	3.15773
579	M18494.m	UQWPW3	outcome	exposure	Weighted median	13	0.0778542	0.471095	0.868738	-0.845492	1.0012	1.08097	0.429346	2.72155
580	M18494.m	UQWPW3	outcome	exposure	Weighted mode	13	0.0561067	0.542661	0.91936	-1.00751	1.11972	1.05771	0.365128	3.064
581	M18497.m	gneb8h	outcome	exposure	Inverse variance weighted	16	0.242614	0.26184	0.354147	-0.270591	0.75582	1.27458	0.762928	2.12936
582	M18497.m	gneb8h	outcome	exposure	MR Egger	16	0.299725	0.446509	0.512977	-0.575433	1.17488	1.34949	0.562461	3.23777
583	M18497.m	gneb8h	outcome	exposure	Simple mode	16	0.274745	0.635713	0.671756	-0.971252	1.52074	1.3162	0.378609	4.57562
584	M18497.m	gneb8h	outcome	exposure	Weighted median	16	0.257387	0.398369	0.518214	-0.523416	1.03819	1.29355	0.592493	2.8241
585	M18497.m	gneb8h	outcome	exposure	Weighted mode	16	0.315873	0.490149	0.529021	-0.644819	1.27656	1.37146	0.524758	3.5843
586	M18929.m	FUGrMq	outcome	exposure	Inverse variance weighted	13	-0.635981	1.14992	0.58022	-2.88983	1.61787	0.529416	0.0555856	5.04234
587	M18929.m	FUGrMq	outcome	exposure	MR Egger	13	-4.17447	2.59212	0.135599	-9.25503	0.906092	0.0153834	9.56295e-05	2.47463
588	M18929.m	FUGrMq	outcome	exposure	Simple mode	13	1.2955	2.73402	0.644116	-4.06319	6.65419	3.65282	0.0171941	776.026
589	M18929.m	FUGrMq	outcome	exposure	Weighted median	13	0.385928	1.65331	0.81543	-2.85456	3.62641	1.47098	0.0575813	37.5777
590	M18929.m	FUGrMq	outcome	exposure	Weighted mode	13	1.00958	2.04234	0.630002	-2.99341	5.01257	2.74445	0.0501161	150.291
591	M19323.m	RXSmq2	outcome	exposure	Inverse variance weighted	6	-0.318706	0.955345	0.738679	-2.19118	1.55377	0.727089	0.111784	4.72927
592	M19323.m	RXSmq2	outcome	exposure	MR Egger	6	-0.411439	1.97352	0.84504	-4.27953	3.45665	0.662696	0.0138492	31.7107
593	M19323.m	RXSmq2	outcome	exposure	Simple mode	6	-1.11023	1.72404	0.547968	-4.48934	2.26889	0.329485	0.011228	9.66866
594	M19323.m	RXSmq2	outcome	exposure	Weighted median	6	-0.623659	1.19018	0.600275	-2.95641	1.70909	0.53598	0.0520055	5.52392
595	M19323.m	RXSmq2	outcome	exposure	Weighted mode	6	-1.11023	1.26587	0.420598	-3.59133	1.37088	0.329485	0.0275615	3.93882
596	M19324.m	amUlIy	outcome	exposure	Inverse variance weighted	7	0.401423	0.96311	0.676826	-1.48627	2.28912	1.49395	0.226214	9.86624
597	M19324.m	amUlIy	outcome	exposure	MR Egger	7	-1.12764	1.76682	0.551404	-4.59061	2.33533	0.323796	0.0101466	10.3329
598	M19324.m	amUlIy	outcome	exposure	Simple mode	7	-0.361294	1.35407	0.79854	-3.01527	2.29268	0.696774	0.0490326	9.90145
599	M19324.m	amUlIy	outcome	exposure	Weighted median	7	-0.756636	1.0162	0.456528	-2.74838	1.23511	0.469242	0.0640313	3.43876
600	M19324.m	amUlIy	outcome	exposure	Weighted mode	7	-0.76355	1.03328	0.48782	-2.78877	1.26167	0.466009	0.0614969	3.53131
601	M19362.m	qpcfVZ	outcome	exposure	Inverse variance weighted	23	0.708235	1.26784	0.576425	-1.77674	3.19321	2.03041	0.169189	24.3665
602	M19362.m	qpcfVZ	outcome	exposure	MR Egger	23	2.72123	2.65263	0.31663	-2.47793	7.92039	15.199	0.0839167	2752.85
603	M19362.m	qpcfVZ	outcome	exposure	Simple mode	23	0.158789	3.0161	0.958488	-5.75277	6.07034	1.17209	0.00317399	432.829
604	M19362.m	qpcfVZ	outcome	exposure	Weighted median	23	0.0703062	1.68593	0.966737	-3.23412	3.37474	1.07284	0.0393947	29.2166
605	M19362.m	qpcfVZ	outcome	exposure	Weighted mode	23	0.246628	2.61854	0.925814	-4.88571	5.37896	1.2797	0.00755378	216.797
606	M19364.m	tHn4q9	outcome	exposure	Inverse variance weighted	20	-0.871966	0.878807	0.321092	-2.59443	0.850496	0.418129	0.0746885	2.34081
607	M19364.m	tHn4q9	outcome	exposure	MR Egger	20	0.161992	2.19783	0.942058	-4.14575	4.46974	1.17585	0.0158315	87.3338
608	M19364.m	tHn4q9	outcome	exposure	Simple mode	20	0.664961	2.10704	0.755754	-3.46484	4.79476	1.94442	0.031278	120.876
609	M19364.m	tHn4q9	outcome	exposure	Weighted median	20	0.6866	1.26394	0.586977	-1.79073	3.16393	1.98695	0.166839	23.6633
610	M19364.m	tHn4q9	outcome	exposure	Weighted mode	20	1.00017	1.7611	0.576737	-2.45159	4.45193	2.71875	0.0861567	85.7926
611	M19368.m	Ou66MY	outcome	exposure	Inverse variance weighted	12	1.28609	1.20735	0.286778	-1.08032	3.6525	3.61861	0.339488	38.5709
612	M19368.m	Ou66MY	outcome	exposure	MR Egger	12	3.95324	2.90875	0.20398	-1.74792	9.6544	52.1039	0.174137	15590.2
613	M19368.m	Ou66MY	outcome	exposure	Simple mode	12	2.7492	2.88756	0.361506	-2.91042	8.40883	15.6302	0.0544529	4486.51
614	M19368.m	Ou66MY	outcome	exposure	Weighted median	12	2.86137	1.71149	0.0945513	-0.493143	6.21589	17.4856	0.610704	500.643
615	M19368.m	Ou66MY	outcome	exposure	Weighted mode	12	3.02	2.0757	0.173623	-1.04837	7.08837	20.4914	0.35051	1197.96
616	M19396.m	FRmWNx	outcome	exposure	Inverse variance weighted	7	-0.715602	1.22382	0.55873	-3.11429	1.68309	0.488897	0.04441	5.38214
617	M19396.m	FRmWNx	outcome	exposure	MR Egger	7	-1.58612	6.10711	0.805437	-13.5561	10.3838	0.204718	1.29622e-06	32332.2
618	M19396.m	FRmWNx	outcome	exposure	Simple mode	7	-2.12082	2.50192	0.42913	-7.02458	2.78294	0.119933	0.000889738	16.1665
619	M19396.m	FRmWNx	outcome	exposure	Weighted median	7	-0.536171	1.55264	0.729848	-3.57935	2.50701	0.584984	0.0278938	12.2682
620	M19396.m	FRmWNx	outcome	exposure	Weighted mode	7	0.492375	2.43612	0.846506	-4.28243	5.26718	1.6362	0.0138091	193.868
621	M19414.m	X0UJb8	outcome	exposure	Inverse variance weighted	14	1.46832	1.0267	0.152678	-0.54401	3.48065	4.34192	0.580416	32.4807
622	M19414.m	X0UJb8	outcome	exposure	MR Egger	14	3.75896	1.99042	0.0833612	-0.142258	7.66017	42.9036	0.867397	2122.12
623	M19414.m	X0UJb8	outcome	exposure	Simple mode	14	3.45599	2.27228	0.152221	-0.997681	7.90966	31.6896	0.368734	2723.46
624	M19414.m	X0UJb8	outcome	exposure	Weighted median	14	2.48365	1.34173	0.0641586	-0.146147	5.11344	11.9849	0.864031	166.242
625	M19414.m	X0UJb8	outcome	exposure	Weighted mode	14	3.03632	1.78543	0.112798	-0.463116	6.53576	20.8285	0.62932	689.36
626	M19415.m	cfLl6z	outcome	exposure	Inverse variance weighted	6	-2.64088	1.24406	0.0337719	-5.07924	-0.202514	0.0712987	0.00622464	0.816675
627	M19415.m	cfLl6z	outcome	exposure	MR Egger	6	-4.96856	2.40911	0.108157	-9.69042	-0.246705	0.00695315	6.18736e-05	0.781371
628	M19415.m	cfLl6z	outcome	exposure	Simple mode	6	-3.27194	2.52474	0.251587	-8.22044	1.67655	0.0379327	0.000269097	5.34709
629	M19415.m	cfLl6z	outcome	exposure	Weighted median	6	-2.68635	1.5975	0.0926486	-5.81746	0.444763	0.0681294	0.00297516	1.56012
630	M19415.m	cfLl6z	outcome	exposure	Weighted mode	6	-3.73546	2.29403	0.164381	-8.23176	0.76083	0.0238621	0.000266069	2.14005
631	M19934.m	JePHhz	outcome	exposure	Inverse variance weighted	40	-0.798409	0.901976	0.376061	-2.56628	0.969464	0.450044	0.0768206	2.63653
632	M19934.m	JePHhz	outcome	exposure	MR Egger	40	-1.72367	1.86768	0.361884	-5.38432	1.93697	0.178409	0.00458795	6.93772
633	M19934.m	JePHhz	outcome	exposure	Simple mode	40	-5.90141	2.90272	0.0488924	-11.5907	-0.212088	0.00273558	9.25143e-06	0.808893
634	M19934.m	JePHhz	outcome	exposure	Weighted median	40	-1.44684	1.27877	0.257874	-3.95322	1.05955	0.235313	0.0191927	2.88507
635	M19934.m	JePHhz	outcome	exposure	Weighted mode	40	-0.972295	2.03581	0.635604	-4.96249	3.0179	0.378214	0.00699548	20.4483
636	M20489.m	8svuTf	outcome	exposure	Inverse variance weighted	38	0.844468	1.09419	0.440247	-1.30014	2.98908	2.32674	0.272493	19.8673
637	M20489.m	8svuTf	outcome	exposure	MR Egger	38	0.681788	2.28282	0.766917	-3.79255	5.15612	1.97741	0.0225381	173.49
638	M20489.m	8svuTf	outcome	exposure	Simple mode	38	3.83727	2.9952	0.208117	-2.03333	9.70787	46.3986	0.130899	16446.5
639	M20489.m	8svuTf	outcome	exposure	Weighted median	38	1.03249	1.74082	0.55311	-2.37951	4.44449	2.80805	0.0925957	85.1566
640	M20489.m	8svuTf	outcome	exposure	Weighted mode	38	1.57262	2.04595	0.446978	-2.43744	5.58269	4.81928	0.0873846	265.785
641	M20675.m	WqhU3T	outcome	exposure	Inverse variance weighted	37	-2.21335	0.997935	0.0265595	-4.16931	-0.2574	0.109333	0.015463	0.773059
642	M20675.m	WqhU3T	outcome	exposure	MR Egger	37	-6.15279	2.23492	0.00929689	-10.5332	-1.77235	0.00212755	2.66366e-05	0.169934
643	M20675.m	WqhU3T	outcome	exposure	Simple mode	37	-1.77408	2.66943	0.510547	-7.00616	3.458	0.16964	0.000906281	31.7536
644	M20675.m	WqhU3T	outcome	exposure	Weighted median	37	-2.59951	1.00034	0.00936007	-4.56018	-0.638834	0.0743101	0.0104602	0.527907
645	M20675.m	WqhU3T	outcome	exposure	Weighted mode	37	-4.85193	1.23466	0.000369874	-7.27187	-2.432	0.00781325	0.000694813	0.0878609
646	M20699.x	nEegUY	outcome	exposure	Inverse variance weighted	27	-0.317611	0.576428	0.581635	-1.44741	0.812187	0.727886	0.235179	2.25283
647	M20699.x	nEegUY	outcome	exposure	MR Egger	27	-0.545431	0.957765	0.57411	-2.42265	1.33179	0.579592	0.0886861	3.78781
648	M20699.x	nEegUY	outcome	exposure	Simple mode	27	0.23907	1.31975	0.857656	-2.34764	2.82578	1.27007	0.0955949	16.874
649	M20699.x	nEegUY	outcome	exposure	Weighted median	27	-0.457551	0.884152	0.604805	-2.19049	1.27539	0.632831	0.111862	3.58008
650	M20699.x	nEegUY	outcome	exposure	Weighted mode	27	-0.356718	0.754599	0.640353	-1.83573	1.1223	0.69997	0.159497	3.0719
651	M21044.m	luoS4N	outcome	exposure	Inverse variance weighted	17	0.906094	0.843214	0.282567	-0.746606	2.55879	2.47464	0.473972	12.9202
652	M21044.m	luoS4N	outcome	exposure	MR Egger	17	0.621362	2.03563	0.764376	-3.36848	4.6112	1.86146	0.034442	100.605
653	M21044.m	luoS4N	outcome	exposure	Simple mode	17	0.0394255	2.00502	0.984555	-3.89041	3.96926	1.04021	0.020437	52.9453
654	M21044.m	luoS4N	outcome	exposure	Weighted median	17	0.527384	1.20003	0.660316	-1.82467	2.87944	1.69449	0.161271	17.8042
655	M21044.m	luoS4N	outcome	exposure	Weighted mode	17	0.693082	1.56522	0.663838	-2.37475	3.76092	1.99987	0.0930373	42.9879
656	M21047.m	n7vICo	outcome	exposure	Inverse variance weighted	18	-1.76352	1.35323	0.19251	-4.41586	0.888819	0.171441	0.0120842	2.43226
657	M21047.m	n7vICo	outcome	exposure	MR Egger	18	-5.64981	5.18028	0.291585	-15.8032	4.50354	0.00351818	1.37016e-07	90.3367
658	M21047.m	n7vICo	outcome	exposure	Simple mode	18	-4.25107	3.28819	0.213365	-10.6959	2.19379	0.014249	2.26369e-05	8.96911
659	M21047.m	n7vICo	outcome	exposure	Weighted median	18	-2.5239	1.87758	0.178875	-6.20396	1.15617	0.0801467	0.00202141	3.17773
660	M21047.m	n7vICo	outcome	exposure	Weighted mode	18	-3.91396	3.15094	0.231043	-10.0898	2.26188	0.0199613	4.15006e-05	9.60116
661	M21049.m	VWEAkF	outcome	exposure	Inverse variance weighted	15	0.500397	0.332851	0.132744	-0.151991	1.15279	1.64938	0.858996	3.167
662	M21049.m	VWEAkF	outcome	exposure	MR Egger	15	0.0812668	0.685268	0.907412	-1.26186	1.42439	1.08466	0.283127	4.15533
663	M21049.m	VWEAkF	outcome	exposure	Simple mode	15	-0.0688471	0.705921	0.92369	-1.45245	1.31476	0.933469	0.233996	3.72385
664	M21049.m	VWEAkF	outcome	exposure	Weighted median	15	0.282334	0.47177	0.549535	-0.642334	1.207	1.32622	0.526063	3.34345
665	M21049.m	VWEAkF	outcome	exposure	Weighted mode	15	0.220571	0.498923	0.665174	-0.757319	1.19846	1.24679	0.468922	3.31501
666	M21127.m	Tr7vSz	outcome	exposure	Inverse variance weighted	13	1.85635	1.07431	0.0839971	-0.249292	3.96199	6.40032	0.779352	52.5618
667	M21127.m	Tr7vSz	outcome	exposure	MR Egger	13	3.29897	3.4214	0.355656	-3.40697	10.0049	27.0847	0.0331414	22135
668	M21127.m	Tr7vSz	outcome	exposure	Simple mode	13	2.11828	2.3636	0.387766	-2.51437	6.75093	8.31682	0.0809139	854.854
669	M21127.m	Tr7vSz	outcome	exposure	Weighted median	13	2.04229	1.53918	0.18455	-0.974489	5.05908	7.70828	0.377385	157.445
670	M21127.m	Tr7vSz	outcome	exposure	Weighted mode	13	1.94132	1.75701	0.290867	-1.50243	5.38506	6.96791	0.222588	218.124
671	M21151.x	bFCSX5	outcome	exposure	Inverse variance weighted	10	0.250639	0.260617	0.336192	-0.260169	0.761448	1.28485	0.770921	2.14137
672	M21151.x	bFCSX5	outcome	exposure	MR Egger	10	0.827664	0.498561	0.135474	-0.149516	1.80484	2.28797	0.861125	6.07902
673	M21151.x	bFCSX5	outcome	exposure	Simple mode	10	0.441567	0.483301	0.384724	-0.505702	1.38884	1.55514	0.603082	4.01018
674	M21151.x	bFCSX5	outcome	exposure	Weighted median	10	0.391551	0.346425	0.258365	-0.287442	1.07054	1.47927	0.75018	2.91697
675	M21151.x	bFCSX5	outcome	exposure	Weighted mode	10	0.477289	0.379551	0.240218	-0.266631	1.22121	1.6117	0.765956	3.39129
676	M21184.m	GtJj4j	outcome	exposure	Inverse variance weighted	15	-0.480134	0.592829	0.417996	-1.64208	0.681811	0.618701	0.193577	1.97745
677	M21184.m	GtJj4j	outcome	exposure	MR Egger	15	2.10343	2.60967	0.434731	-3.01152	7.21838	8.19426	0.049217	1364.28
678	M21184.m	GtJj4j	outcome	exposure	Simple mode	15	0.190127	1.37932	0.892328	-2.51333	2.89359	1.2094	0.0809979	18.058
679	M21184.m	GtJj4j	outcome	exposure	Weighted median	15	0.200814	0.818983	0.806302	-1.40439	1.80602	1.2224	0.245516	6.08618
680	M21184.m	GtJj4j	outcome	exposure	Weighted mode	15	0.274383	1.30056	0.835948	-2.27471	2.82347	1.31572	0.102827	16.8352
681	M21188.m	JO1qqg	outcome	exposure	Inverse variance weighted	24	-0.823966	0.996499	0.408316	-2.7771	1.12917	0.438688	0.0622184	3.0931
682	M21188.m	JO1qqg	outcome	exposure	MR Egger	24	1.07398	2.68163	0.692655	-4.18201	6.32996	2.927	0.0152678	561.136
683	M21188.m	JO1qqg	outcome	exposure	Simple mode	24	-1.90729	1.81917	0.305331	-5.47287	1.65829	0.148483	0.00419918	5.25034
684	M21188.m	JO1qqg	outcome	exposure	Weighted median	24	-1.30131	1.22685	0.28883	-3.70594	1.10332	0.272175	0.0245771	3.01415
685	M21188.m	JO1qqg	outcome	exposure	Weighted mode	24	-0.992076	1.47645	0.508321	-3.88593	1.90177	0.370806	0.0205288	6.69777
686	M21630.m	PUM2tg	outcome	exposure	Inverse variance weighted	27	0.169552	0.825698	0.837304	-1.44882	1.78792	1.18477	0.234848	5.97701
687	M21630.m	PUM2tg	outcome	exposure	MR Egger	27	-1.45374	1.41196	0.31306	-4.22117	1.31369	0.233695	0.0146814	3.71989
688	M21630.m	PUM2tg	outcome	exposure	Simple mode	27	0.00331139	1.39016	0.998118	-2.72141	2.72803	1.00332	0.0657818	15.3028
689	M21630.m	PUM2tg	outcome	exposure	Weighted median	27	-0.807781	0.954377	0.397332	-2.67836	1.0628	0.445846	0.0686757	2.89446
690	M21630.m	PUM2tg	outcome	exposure	Weighted mode	27	-0.770113	0.977362	0.437851	-2.68574	1.14552	0.462961	0.0681706	3.14406
691	M22030.m	dAWMTW	outcome	exposure	Inverse variance weighted	20	1.71157	0.93067	0.0659037	-0.112538	3.53569	5.53767	0.893563	34.3186
692	M22030.m	dAWMTW	outcome	exposure	MR Egger	20	-4.0121	2.70692	0.155593	-9.31767	1.29347	0.0180953	8.98229e-05	3.6454
693	M22030.m	dAWMTW	outcome	exposure	Simple mode	20	1.49115	2.27572	0.520165	-2.96925	5.95156	4.44222	0.0513416	384.353
694	M22030.m	dAWMTW	outcome	exposure	Weighted median	20	1.14662	1.29038	0.374224	-1.38253	3.67577	3.14753	0.250943	39.479
695	M22030.m	dAWMTW	outcome	exposure	Weighted mode	20	0.385535	1.53572	0.804474	-2.62448	3.39555	1.4704	0.0724777	29.8309
696	M22032.m	SSDNv3	outcome	exposure	Inverse variance weighted	16	0.0850984	0.822716	0.917617	-1.52742	1.69762	1.08882	0.217094	5.46094
697	M22032.m	SSDNv3	outcome	exposure	MR Egger	16	1.07053	1.84342	0.570655	-2.54258	4.68363	2.91691	0.0786631	108.162
698	M22032.m	SSDNv3	outcome	exposure	Simple mode	16	0.746479	2.13591	0.731579	-3.4399	4.93285	2.10956	0.032068	138.775
699	M22032.m	SSDNv3	outcome	exposure	Weighted median	16	0.546928	1.16887	0.639848	-1.74406	2.83791	1.72794	0.17481	17.0801
700	M22032.m	SSDNv3	outcome	exposure	Weighted mode	16	0.332328	1.46545	0.82366	-2.53995	3.20461	1.39421	0.0788703	24.6458
701	M22116.m	sa9u69	outcome	exposure	Inverse variance weighted	14	-0.701213	1.23828	0.571205	-3.12825	1.72582	0.495983	0.0437944	5.61714
702	M22116.m	sa9u69	outcome	exposure	MR Egger	14	0.615724	4.33107	0.889309	-7.87317	9.10461	1.851	0.000380827	8996.71
703	M22116.m	sa9u69	outcome	exposure	Simple mode	14	0.890592	3.06401	0.775895	-5.11487	6.89605	2.43657	0.00600676	988.367
704	M22116.m	sa9u69	outcome	exposure	Weighted median	14	0.26909	1.71302	0.875178	-3.08843	3.62661	1.30877	0.0455736	37.585
705	M22116.m	sa9u69	outcome	exposure	Weighted mode	14	0.836763	3.10195	0.791584	-5.24305	6.91658	2.30888	0.00528409	1008.86
706	M22130.m	wOOHyL	outcome	exposure	Inverse variance weighted	20	-0.332753	1.01822	0.743819	-2.32846	1.66295	0.716947	0.0974461	5.27484
707	M22130.m	wOOHyL	outcome	exposure	MR Egger	20	0.037641	2.94674	0.989949	-5.73797	5.81325	1.03836	0.00322129	334.707
708	M22130.m	wOOHyL	outcome	exposure	Simple mode	20	-1.00729	2.32287	0.669433	-5.56011	3.54553	0.365208	0.00384837	34.658
709	M22130.m	wOOHyL	outcome	exposure	Weighted median	20	-0.0128867	1.26253	0.991856	-2.48745	2.46168	0.987196	0.0831216	11.7245
710	M22130.m	wOOHyL	outcome	exposure	Weighted mode	20	2.88733	2.13187	0.191508	-1.29113	7.06579	17.9453	0.27496	1171.21
711	M22138.m	xma0ng	outcome	exposure	Inverse variance weighted	8	1.45285	0.913583	0.111773	-0.337774	3.24347	4.27528	0.713356	25.6225
712	M22138.m	xma0ng	outcome	exposure	MR Egger	8	-0.86505	2.61186	0.751754	-5.98429	4.25419	0.421031	0.00251801	70.3997
713	M22138.m	xma0ng	outcome	exposure	Simple mode	8	0.126174	1.72706	0.943805	-3.25887	3.51121	1.13448	0.0384319	33.4889
714	M22138.m	xma0ng	outcome	exposure	Weighted median	8	0.185892	1.16422	0.87314	-2.09598	2.46776	1.20429	0.12295	11.796
715	M22138.m	xma0ng	outcome	exposure	Weighted mode	8	0.126174	1.51161	0.935815	-2.83658	3.08893	1.13448	0.0586259	21.9535
716	M22175.m	wceFBo	outcome	exposure	Inverse variance weighted	7	1.11134	0.75441	0.140718	-0.367304	2.58998	3.03843	0.692599	13.3296
717	M22175.m	wceFBo	outcome	exposure	MR Egger	7	0.093011	2.26324	0.96881	-4.34294	4.52897	1.09747	0.0129982	92.6628
718	M22175.m	wceFBo	outcome	exposure	Simple mode	7	0.663216	1.40449	0.653462	-2.08959	3.41603	1.94102	0.123737	30.4482
719	M22175.m	wceFBo	outcome	exposure	Weighted median	7	1.2728	0.985566	0.196552	-0.658912	3.20451	3.57083	0.517414	24.6434
720	M22175.m	wceFBo	outcome	exposure	Weighted mode	7	1.33991	1.20435	0.308477	-1.02062	3.70043	3.81868	0.360373	40.4646
721	M22177.m	3ngwou	outcome	exposure	Inverse variance weighted	59	0.709109	0.807516	0.37987	-0.873622	2.29184	2.03218	0.417437	9.89314
722	M22177.m	3ngwou	outcome	exposure	MR Egger	59	-1.06576	2.43644	0.663456	-5.84118	3.70966	0.344465	0.0029054	40.84
723	M22177.m	3ngwou	outcome	exposure	Simple mode	59	2.21899	2.83023	0.43621	-3.32825	7.76624	9.19807	0.0358558	2359.57
724	M22177.m	3ngwou	outcome	exposure	Weighted median	59	1.03371	1.17947	0.380801	-1.27804	3.34546	2.81148	0.278582	28.3736
725	M22177.m	3ngwou	outcome	exposure	Weighted mode	59	2.46374	2.61275	0.34961	-2.65726	7.58473	11.7486	0.0701403	1967.91
726	M22189.m	inZk1a	outcome	exposure	Inverse variance weighted	8	0.31247	1.06168	0.768517	-1.76843	2.39337	1.3668	0.170601	10.9503
727	M22189.m	inZk1a	outcome	exposure	MR Egger	8	-2.42345	2.40195	0.351941	-7.13127	2.28437	0.0886154	0.000799703	9.81952
728	M22189.m	inZk1a	outcome	exposure	Simple mode	8	-0.0414526	2.07097	0.984589	-4.10055	4.01764	0.959395	0.0165636	55.5699
729	M22189.m	inZk1a	outcome	exposure	Weighted median	8	-0.586641	1.3866	0.672239	-3.30438	2.1311	0.556192	0.0367218	8.42415
730	M22189.m	inZk1a	outcome	exposure	Weighted mode	8	-0.900018	1.45943	0.556954	-3.7605	1.96046	0.406562	0.0232722	7.10259
731	M22481.m	FUq0r7	outcome	exposure	Inverse variance weighted	38	-0.120235	0.571282	0.833304	-1.23995	0.999477	0.886712	0.289399	2.71686
732	M22481.m	FUq0r7	outcome	exposure	MR Egger	38	0.2265	0.840734	0.789155	-1.42134	1.87434	1.2542	0.24139	6.51651
733	M22481.m	FUq0r7	outcome	exposure	Simple mode	38	0.304576	1.55347	0.845635	-2.74022	3.34937	1.35605	0.0645559	28.4849
734	M22481.m	FUq0r7	outcome	exposure	Weighted median	38	0.103477	0.8643	0.904703	-1.59055	1.7975	1.10902	0.203813	6.03457
735	M22481.m	FUq0r7	outcome	exposure	Weighted mode	38	0.0490159	0.712866	0.945552	-1.3482	1.44623	1.05024	0.259707	4.24708
736	M22548.m	TqDttJ	outcome	exposure	Inverse variance weighted	14	1.07432	1.19293	0.367814	-1.26382	3.41246	2.92801	0.282574	30.3398
737	M22548.m	TqDttJ	outcome	exposure	MR Egger	14	1.42816	4.82523	0.772307	-8.02929	10.8856	4.17102	0.000325778	53402.7
738	M22548.m	TqDttJ	outcome	exposure	Simple mode	14	-0.880671	3.01666	0.774943	-6.79332	5.03198	0.414505	0.00112123	153.237
739	M22548.m	TqDttJ	outcome	exposure	Weighted median	14	1.41711	1.75999	0.420717	-2.03247	4.86669	4.12516	0.131011	129.89
740	M22548.m	TqDttJ	outcome	exposure	Weighted mode	14	1.57911	2.30518	0.50536	-2.93905	6.09726	4.85061	0.0529161	444.637
741	M22649.m	3VlBkx	outcome	exposure	Inverse variance weighted	13	1.15696	1.56	0.458305	-1.90064	4.21457	3.18025	0.149472	67.6648
742	M22649.m	3VlBkx	outcome	exposure	MR Egger	13	5.82657	5.24149	0.290005	-4.44675	16.0999	339.193	0.0117165	9.81962e+06
743	M22649.m	3VlBkx	outcome	exposure	Simple mode	13	2.38267	3.45566	0.503626	-4.39043	9.15577	10.8338	0.0123954	9468.93
744	M22649.m	3VlBkx	outcome	exposure	Weighted median	13	2.10773	2.11831	0.319734	-2.04416	6.25963	8.22955	0.129488	523.023
745	M22649.m	3VlBkx	outcome	exposure	Weighted mode	13	2.4372	3.4915	0.498457	-4.40614	9.28053	11.4409	0.0122022	10727.1
746	M22842.m	rkGiEl	outcome	exposure	Inverse variance weighted	9	0.160775	0.30798	0.601649	-0.442865	0.764415	1.17442	0.642194	2.14774
747	M22842.m	rkGiEl	outcome	exposure	MR Egger	9	-0.443079	0.554471	0.45049	-1.52984	0.643683	0.642057	0.21657	1.90348
748	M22842.m	rkGiEl	outcome	exposure	Simple mode	9	0.0452108	0.469478	0.925651	-0.874966	0.965388	1.04625	0.416876	2.62581
749	M22842.m	rkGiEl	outcome	exposure	Weighted median	9	-0.0833691	0.358424	0.816073	-0.785881	0.619143	0.920011	0.455718	1.85734
750	M22842.m	rkGiEl	outcome	exposure	Weighted mode	9	-0.0610259	0.317508	0.852373	-0.683342	0.561291	0.940799	0.504927	1.75293
751	M24074.m	9y0zyd	outcome	exposure	Inverse variance weighted	20	0.640274	0.906604	0.480043	-1.13667	2.41722	1.897	0.320886	11.2146
752	M24074.m	9y0zyd	outcome	exposure	MR Egger	20	-1.70736	2.13307	0.433903	-5.88817	2.47345	0.181344	0.00277204	11.8634
753	M24074.m	9y0zyd	outcome	exposure	Simple mode	20	0.230755	2.08585	0.913071	-3.8575	4.31901	1.25955	0.0211207	75.1146
754	M24074.m	9y0zyd	outcome	exposure	Weighted median	20	-0.0995273	1.29617	0.938794	-2.64003	2.44098	0.905265	0.0713592	11.4842
755	M24074.m	9y0zyd	outcome	exposure	Weighted mode	20	-0.56084	1.78187	0.756384	-4.05331	2.93163	0.57073	0.0173648	18.7582
756	M25459.m	UVPVGj	outcome	exposure	Inverse variance weighted	31	0.866423	0.628401	0.167965	-0.365244	2.09809	2.37839	0.694028	8.15059
757	M25459.m	UVPVGj	outcome	exposure	MR Egger	31	0.355398	0.878786	0.688871	-1.36702	2.07782	1.42675	0.254865	7.98703
758	M25459.m	UVPVGj	outcome	exposure	Simple mode	31	-1.40328	2.12975	0.514989	-5.57759	2.77103	0.245789	0.00378168	15.975
759	M25459.m	UVPVGj	outcome	exposure	Weighted median	31	0.101709	0.915732	0.911562	-1.69312	1.89654	1.10706	0.183944	6.66282
760	M25459.m	UVPVGj	outcome	exposure	Weighted mode	31	0.0906371	0.781424	0.908434	-1.44095	1.62223	1.09487	0.236702	5.06437
761	M25599.m	JMW2sd	outcome	exposure	Inverse variance weighted	21	0.0353452	0.794842	0.964531	-1.52254	1.59324	1.03598	0.218156	4.91964
762	M25599.m	JMW2sd	outcome	exposure	MR Egger	21	0.595531	1.76431	0.739408	-2.86251	4.05357	1.81399	0.0571251	57.603
763	M25599.m	JMW2sd	outcome	exposure	Simple mode	21	0.849811	1.97288	0.67126	-3.01704	4.71666	2.33921	0.0489459	111.795
764	M25599.m	JMW2sd	outcome	exposure	Weighted median	21	-0.526367	1.17843	0.655113	-2.83608	1.78335	0.590747	0.0586551	5.94973
765	M25599.m	JMW2sd	outcome	exposure	Weighted mode	21	-0.167085	1.32639	0.901014	-2.7668	2.43263	0.846128	0.0628626	11.3888
766	M27256.m	Q8lqYG	outcome	exposure	Inverse variance weighted	36	-1.91291	1.11026	0.0848996	-4.08901	0.263199	0.147651	0.0167558	1.30109
767	M27256.m	Q8lqYG	outcome	exposure	MR Egger	36	-2.75012	3.28336	0.408108	-9.1855	3.68526	0.0639201	0.000102515	39.8554
768	M27256.m	Q8lqYG	outcome	exposure	Simple mode	36	-2.66638	2.74303	0.337693	-8.04271	2.70995	0.0695036	0.000321438	15.0286
769	M27256.m	Q8lqYG	outcome	exposure	Weighted median	36	-2.43616	1.66633	0.143744	-5.70216	0.829848	0.0874964	0.00333874	2.29297
770	M27256.m	Q8lqYG	outcome	exposure	Weighted mode	36	-2.27874	2.1122	0.288034	-6.41865	1.86116	0.102413	0.00163086	6.43121
771	M27273.m	A0b93u	outcome	exposure	Inverse variance weighted	14	0.84496	1.3351	0.526812	-1.77184	3.46176	2.32789	0.17002	31.8731
772	M27273.m	A0b93u	outcome	exposure	MR Egger	14	-0.446484	3.02676	0.885177	-6.37893	5.48596	0.639874	0.00169694	241.281
773	M27273.m	A0b93u	outcome	exposure	Simple mode	14	2.81167	2.26132	0.235686	-1.62052	7.24386	16.6377	0.197796	1399.48
774	M27273.m	A0b93u	outcome	exposure	Weighted median	14	0.545068	1.6108	0.735075	-2.61211	3.70224	1.72473	0.0733797	40.5382
775	M27273.m	A0b93u	outcome	exposure	Weighted mode	14	0.702795	1.7994	0.702439	-2.82403	4.22962	2.01939	0.0593663	68.6911
776	M27278.m	mgqYvY	outcome	exposure	Inverse variance weighted	23	1.11326	0.940478	0.236526	-0.730079	2.9566	3.04426	0.481871	19.2324
777	M27278.m	mgqYvY	outcome	exposure	MR Egger	23	-3.60374	1.99066	0.0845797	-7.50543	0.297958	0.0272218	0.000550087	1.34711
778	M27278.m	mgqYvY	outcome	exposure	Simple mode	23	2.63232	2.84351	0.364632	-2.94097	8.2056	13.906	0.0528147	3661.41
779	M27278.m	mgqYvY	outcome	exposure	Weighted median	23	-0.405955	1.32063	0.758543	-2.99439	2.18248	0.66634	0.0500671	8.86827
780	M27278.m	mgqYvY	outcome	exposure	Weighted mode	23	-1.66816	1.73771	0.347499	-5.07407	1.73775	0.188593	0.00625687	5.68452
781	M27447.m	81W3Em	outcome	exposure	Inverse variance weighted	14	0.319781	0.496585	0.519601	-0.653526	1.29309	1.37683	0.520208	3.64402
782	M27447.m	81W3Em	outcome	exposure	MR Egger	14	-0.153493	1.34088	0.910757	-2.78162	2.47463	0.857706	0.061938	11.8774
783	M27447.m	81W3Em	outcome	exposure	Simple mode	14	0.221619	1.2945	0.866702	-2.3156	2.75883	1.2481	0.0987074	15.7814
784	M27447.m	81W3Em	outcome	exposure	Weighted median	14	0.507792	0.674072	0.451258	-0.813389	1.82897	1.66162	0.443353	6.22749
785	M27447.m	81W3Em	outcome	exposure	Weighted mode	14	0.560293	1.08996	0.615845	-1.57604	2.69662	1.75118	0.206793	14.8296
786	M27513.m	yXaKdq	outcome	exposure	Inverse variance weighted	22	-0.23068	0.689586	0.737988	-1.58227	1.12091	0.793994	0.205508	3.06764
787	M27513.m	yXaKdq	outcome	exposure	MR Egger	22	0.249112	1.09196	0.821859	-1.89113	2.38935	1.28289	0.150901	10.9064
788	M27513.m	yXaKdq	outcome	exposure	Simple mode	22	0.258242	1.45197	0.86054	-2.58761	3.10409	1.29465	0.0751995	22.289
789	M27513.m	yXaKdq	outcome	exposure	Weighted median	22	0.0651842	0.827841	0.937239	-1.55738	1.68775	1.06736	0.210687	5.40731
790	M27513.m	yXaKdq	outcome	exposure	Weighted mode	22	0.195313	0.836776	0.817703	-1.44477	1.83539	1.21569	0.235801	6.2676
791	M27531.m	Y9p8N2	outcome	exposure	Inverse variance weighted	17	0.0630571	0.297379	0.832073	-0.519805	0.645919	1.06509	0.594636	1.90774
792	M27531.m	Y9p8N2	outcome	exposure	MR Egger	17	-0.363006	0.507966	0.485813	-1.35862	0.632606	0.695582	0.257015	1.88251
793	M27531.m	Y9p8N2	outcome	exposure	Simple mode	17	0.227311	0.634505	0.72484	-1.01632	1.47094	1.25522	0.361925	4.35333
794	M27531.m	Y9p8N2	outcome	exposure	Weighted median	17	0.0851987	0.416591	0.837952	-0.73132	0.901717	1.08893	0.481273	2.46383
795	M27531.m	Y9p8N2	outcome	exposure	Weighted mode	17	0.0141228	0.476915	0.976742	-0.920631	0.948877	1.01422	0.398268	2.58281
796	M27672.m	sSexAG	outcome	exposure	Inverse variance weighted	5	-1.34441	2.07836	0.517722	-5.418	2.72918	0.260693	0.00443601	15.3203
797	M27672.m	sSexAG	outcome	exposure	MR Egger	5	24.8441	14.9749	0.195688	-4.50673	54.1949	6.16111e+10	0.0110344	3.44007e+23
798	M27672.m	sSexAG	outcome	exposure	Simple mode	5	-0.491572	1.35347	0.734839	-3.14436	2.16122	0.611664	0.0430943	8.68173
799	M27672.m	sSexAG	outcome	exposure	Weighted median	5	-0.489353	1.14304	0.668568	-2.72972	1.75101	0.613023	0.0652378	5.76042
800	M27672.m	sSexAG	outcome	exposure	Weighted mode	5	-0.268025	1.15012	0.82717	-2.52227	1.98622	0.764889	0.0802772	7.28793
801	M27710.m	H2ZWo9	outcome	exposure	Inverse variance weighted	22	0.520364	0.38992	0.182027	-0.243879	1.28461	1.68264	0.783583	3.61325
802	M27710.m	H2ZWo9	outcome	exposure	MR Egger	22	-0.286292	0.826455	0.732653	-1.90614	1.33356	0.751043	0.148653	3.79452
803	M27710.m	H2ZWo9	outcome	exposure	Simple mode	22	1.00204	0.902633	0.279495	-0.767123	2.7712	2.72383	0.464347	15.9778
804	M27710.m	H2ZWo9	outcome	exposure	Weighted median	22	0.0380902	0.550256	0.944812	-1.04041	1.11659	1.03882	0.353309	3.05443
805	M27710.m	H2ZWo9	outcome	exposure	Weighted mode	22	0.13464	0.566275	0.814368	-0.975259	1.24454	1.14412	0.377095	3.47133
806	M27716.m	KuRK3i	outcome	exposure	Inverse variance weighted	19	-0.0791696	0.234384	0.735531	-0.538562	0.380223	0.923883	0.583587	1.46261
807	M27716.m	KuRK3i	outcome	exposure	MR Egger	19	-0.153377	0.453633	0.739421	-1.0425	0.735743	0.857806	0.352573	2.08703
808	M27716.m	KuRK3i	outcome	exposure	Simple mode	19	0.829757	0.638712	0.210302	-0.42212	2.08163	2.29276	0.655656	8.01755
809	M27716.m	KuRK3i	outcome	exposure	Weighted median	19	-0.0539587	0.29831	0.856461	-0.638647	0.530729	0.947471	0.528006	1.70017
810	M27716.m	KuRK3i	outcome	exposure	Weighted mode	19	-0.0488761	0.340539	0.88747	-0.716332	0.61858	0.952299	0.488541	1.85629
811	M27718.m	URlykl	outcome	exposure	Inverse variance weighted	11	-0.13999	0.672677	0.835144	-1.45844	1.17846	0.869367	0.2326	3.24935
812	M27718.m	URlykl	outcome	exposure	MR Egger	11	1.18055	1.51252	0.455123	-1.78399	4.14509	3.25617	0.167967	63.1235
813	M27718.m	URlykl	outcome	exposure	Simple mode	11	-0.508865	1.37597	0.719226	-3.20576	2.18803	0.601178	0.0405282	8.9176
814	M27718.m	URlykl	outcome	exposure	Weighted median	11	-0.156749	0.886761	0.859692	-1.8948	1.5813	0.854918	0.150348	4.86129
815	M27718.m	URlykl	outcome	exposure	Weighted mode	11	0.132351	0.983773	0.895649	-1.79584	2.06055	1.14151	0.165987	7.85025
816	M27722.m	zoy88F	outcome	exposure	Inverse variance weighted	7	2.11993	1.03397	0.0403375	0.0933436	4.14652	8.33058	1.09784	63.2137
817	M27722.m	zoy88F	outcome	exposure	MR Egger	7	0.9833	2.28256	0.684561	-3.49051	5.45711	2.67326	0.0304852	234.419
818	M27722.m	zoy88F	outcome	exposure	Simple mode	7	4.2878	2.57193	0.146531	-0.753184	9.32878	72.8061	0.470865	11257.4
819	M27722.m	zoy88F	outcome	exposure	Weighted median	7	3.49676	1.35699	0.00997058	0.837057	6.15646	33.0083	2.30956	471.756
820	M27722.m	zoy88F	outcome	exposure	Weighted mode	7	4.0751	2.41333	0.142265	-0.65503	8.80524	58.8566	0.519427	6669.09
821	M27728.x	Ml50jD	outcome	exposure	Inverse variance weighted	32	-0.0457549	0.591334	0.938325	-1.20477	1.11326	0.955276	0.299761	3.04427
822	M27728.x	Ml50jD	outcome	exposure	MR Egger	32	0.142812	1.04765	0.892481	-1.91058	2.1962	1.15351	0.147995	8.99083
823	M27728.x	Ml50jD	outcome	exposure	Simple mode	32	-1.60595	1.47217	0.283733	-4.4914	1.27949	0.200698	0.0112049	3.59482
824	M27728.x	Ml50jD	outcome	exposure	Weighted median	32	-0.0108964	0.916938	0.990519	-1.8081	1.7863	0.989163	0.163966	5.96735
825	M27728.x	Ml50jD	outcome	exposure	Weighted mode	32	0.0448772	0.920024	0.961409	-1.75837	1.84812	1.0459	0.172325	6.34791
826	M27738.m	uwvDWw	outcome	exposure	Inverse variance weighted	18	-0.320639	0.425045	0.45063	-1.15373	0.512449	0.725685	0.315459	1.66937
827	M27738.m	uwvDWw	outcome	exposure	MR Egger	18	-0.726198	0.614398	0.254488	-1.93042	0.478021	0.483745	0.145088	1.61288
828	M27738.m	uwvDWw	outcome	exposure	Simple mode	18	-0.592797	0.778753	0.45696	-2.11915	0.933559	0.552779	0.120133	2.54355
829	M27738.m	uwvDWw	outcome	exposure	Weighted median	18	-0.330665	0.571224	0.562676	-1.45026	0.788934	0.718446	0.234509	2.20105
830	M27738.m	uwvDWw	outcome	exposure	Weighted mode	18	-0.427894	0.544232	0.442552	-1.49459	0.6388	0.65188	0.224341	1.89421
831	M30805.m	dIo6Z6	outcome	exposure	Inverse variance weighted	17	1.4512	0.622525	0.0197453	0.231052	2.67135	4.26824	1.25992	14.4595
832	M30805.m	dIo6Z6	outcome	exposure	MR Egger	17	0.931267	0.902024	0.318236	-0.8367	2.69923	2.53772	0.433137	14.8683
833	M30805.m	dIo6Z6	outcome	exposure	Simple mode	17	2.31645	1.92094	0.24539	-1.4486	6.0815	10.1396	0.234898	437.684
834	M30805.m	dIo6Z6	outcome	exposure	Weighted median	17	1.085	0.80765	0.179142	-0.497997	2.66799	2.95943	0.607747	14.411
835	M30805.m	dIo6Z6	outcome	exposure	Weighted mode	17	1.05986	0.763494	0.184113	-0.43659	2.55631	2.88596	0.646236	12.8881
836	M31453.m	ckojXl	outcome	exposure	Inverse variance weighted	19	-0.314592	0.75412	0.676558	-1.79267	1.16348	0.730087	0.166515	3.20106
837	M31453.m	ckojXl	outcome	exposure	MR Egger	19	1.59117	1.18535	0.197132	-0.732124	3.91447	4.9095	0.480887	50.1223
838	M31453.m	ckojXl	outcome	exposure	Simple mode	19	0.136232	1.91861	0.944176	-3.62424	3.89671	1.14595	0.0266692	49.2401
839	M31453.m	ckojXl	outcome	exposure	Weighted median	19	0.525994	1.13731	0.643729	-1.70313	2.75511	1.69214	0.182113	15.7228
840	M31453.m	ckojXl	outcome	exposure	Weighted mode	19	0.810562	1.12525	0.480566	-1.39492	3.01605	2.24917	0.247852	20.4105
841	M31522.m	8HBWnf	outcome	exposure	Inverse variance weighted	4	-0.608558	0.620485	0.326702	-1.82471	0.607593	0.544135	0.161265	1.83601
842	M31522.m	8HBWnf	outcome	exposure	MR Egger	4	0.0162901	1.92994	0.994032	-3.7664	3.79898	1.01642	0.0231353	44.6554
843	M31522.m	8HBWnf	outcome	exposure	Simple mode	4	-0.346485	0.883486	0.721127	-2.07812	1.38515	0.707169	0.125166	3.99541
844	M31522.m	8HBWnf	outcome	exposure	Weighted median	4	-0.485464	0.724165	0.502617	-1.90483	0.9339	0.615412	0.148848	2.54441
845	M31522.m	8HBWnf	outcome	exposure	Weighted mode	4	-0.312384	0.919805	0.75653	-2.1152	1.49043	0.731701	0.120609	4.43902
846	M31536.m	CuTEzL	outcome	exposure	Inverse variance weighted	28	0.0377611	0.1123	0.73668	-0.182346	0.257869	1.03848	0.833313	1.29417
847	M31536.m	CuTEzL	outcome	exposure	MR Egger	28	0.0814024	0.178647	0.652416	-0.268745	0.43155	1.08481	0.764338	1.53964
848	M31536.m	CuTEzL	outcome	exposure	Simple mode	28	-0.072271	0.373491	0.848015	-0.804314	0.659772	0.930279	0.447395	1.93435
849	M31536.m	CuTEzL	outcome	exposure	Weighted median	28	-0.00844336	0.146397	0.954008	-0.295382	0.278496	0.991592	0.744247	1.32114
850	M31536.m	CuTEzL	outcome	exposure	Weighted mode	28	-0.0235631	0.13898	0.866634	-0.295965	0.248839	0.976712	0.743814	1.28253
851	M31536.x	KtZqwd	outcome	exposure	Inverse variance weighted	23	-0.00290979	0.154557	0.984979	-0.305841	0.300021	0.997094	0.736504	1.34989
852	M31536.x	KtZqwd	outcome	exposure	MR Egger	23	-0.161039	0.27577	0.565467	-0.701549	0.37947	0.851259	0.495817	1.46151
853	M31536.x	KtZqwd	outcome	exposure	Simple mode	23	0.347983	0.428036	0.424943	-0.490968	1.18693	1.41621	0.612034	3.27702
854	M31536.x	KtZqwd	outcome	exposure	Weighted median	23	0.0806638	0.223794	0.71852	-0.357973	0.5193	1.08401	0.699092	1.68085
855	M31536.x	KtZqwd	outcome	exposure	Weighted mode	23	-0.215885	0.313522	0.498285	-0.830389	0.398619	0.805828	0.43588	1.48977
856	M31548.m	sOqab2	outcome	exposure	Inverse variance weighted	13	-0.140953	0.50364	0.779578	-1.12809	0.846181	0.86853	0.323652	2.33073
857	M31548.m	sOqab2	outcome	exposure	MR Egger	13	1.44482	1.55096	0.371556	-1.59506	4.4847	4.24109	0.202897	88.65
858	M31548.m	sOqab2	outcome	exposure	Simple mode	13	0.0776524	1.25891	0.951831	-2.3898	2.54511	1.08075	0.0916477	12.7446
859	M31548.m	sOqab2	outcome	exposure	Weighted median	13	-0.309066	0.72353	0.66926	-1.72718	1.10905	0.734132	0.177784	3.03148
860	M31548.m	sOqab2	outcome	exposure	Weighted mode	13	-0.0162804	1.1184	0.988625	-2.20834	2.17578	0.983851	0.109882	8.80909
861	M31555.m	9HABMo	outcome	exposure	Inverse variance weighted	12	-0.0120551	0.603601	0.984066	-1.19511	1.171	0.988017	0.30267	3.22522
862	M31555.m	9HABMo	outcome	exposure	MR Egger	12	0.245168	1.05808	0.821436	-1.82867	2.31901	1.27784	0.160627	10.1656
863	M31555.m	9HABMo	outcome	exposure	Simple mode	12	-0.846973	1.32286	0.535114	-3.43978	1.74584	0.428711	0.0320717	5.73069
864	M31555.m	9HABMo	outcome	exposure	Weighted median	12	0.0143128	0.845999	0.986502	-1.64384	1.67247	1.01442	0.193236	5.3253
865	M31555.m	9HABMo	outcome	exposure	Weighted mode	12	-0.173424	0.830814	0.838466	-1.80182	1.45497	0.840781	0.164998	4.28436
866	M31591.m	sfHyLz	outcome	exposure	Inverse variance weighted	29	-0.140323	0.165573	0.396716	-0.464847	0.1842	0.869077	0.628231	1.20226
867	M31591.m	sfHyLz	outcome	exposure	MR Egger	29	-0.201609	0.22608	0.380402	-0.644726	0.241509	0.817415	0.524806	1.27317
868	M31591.m	sfHyLz	outcome	exposure	Simple mode	29	-1.00465	0.575639	0.0919026	-2.13291	0.123599	0.366171	0.118492	1.13156
869	M31591.m	sfHyLz	outcome	exposure	Weighted median	29	-0.124464	0.211248	0.555738	-0.538511	0.289583	0.88297	0.583616	1.33587
870	M31591.m	sfHyLz	outcome	exposure	Weighted mode	29	-0.177614	0.194206	0.368229	-0.558257	0.203029	0.837266	0.572206	1.22511
871	M31787.m	TzsznR	outcome	exposure	Inverse variance weighted	14	0.22807	0.557966	0.682722	-0.865544	1.32168	1.25617	0.420823	3.74973
872	M31787.m	TzsznR	outcome	exposure	MR Egger	14	-0.911172	1.33956	0.509287	-3.53671	1.71436	0.402053	0.029109	5.55314
873	M31787.m	TzsznR	outcome	exposure	Simple mode	14	-0.522076	0.59917	0.399379	-1.69645	0.652297	0.593288	0.183334	1.91995
874	M31787.m	TzsznR	outcome	exposure	Weighted median	14	-0.234919	0.428668	0.583679	-1.07511	0.605271	0.790635	0.341261	1.83175
875	M31787.m	TzsznR	outcome	exposure	Weighted mode	14	-0.385132	0.489516	0.445528	-1.34458	0.57432	0.680361	0.260648	1.77592
876	M32197.m	JrJVDf	outcome	exposure	Inverse variance weighted	23	-0.46452	0.906313	0.608274	-2.24089	1.31185	0.628437	0.106363	3.71305
877	M32197.m	JrJVDf	outcome	exposure	MR Egger	23	-0.000857118	2.14079	0.999684	-4.1968	4.19509	0.999143	0.0150436	66.3595
878	M32197.m	JrJVDf	outcome	exposure	Simple mode	23	-0.611056	2.37137	0.799049	-5.25895	4.03684	0.542777	0.00520076	56.6469
879	M32197.m	JrJVDf	outcome	exposure	Weighted median	23	-0.921663	1.26113	0.464886	-3.39347	1.55015	0.397857	0.0335919	4.71216
880	M32197.m	JrJVDf	outcome	exposure	Weighted mode	23	0.402901	2.03792	0.845094	-3.59143	4.39723	1.49616	0.027559	81.2254
881	M32198.m	Vu2iuh	outcome	exposure	Inverse variance weighted	21	0.529901	1.23308	0.667386	-1.88694	2.94674	1.69876	0.151535	19.0437
882	M32198.m	Vu2iuh	outcome	exposure	MR Egger	21	0.405575	3.32552	0.904212	-6.11244	6.92359	1.50017	0.00221515	1015.96
883	M32198.m	Vu2iuh	outcome	exposure	Simple mode	21	-0.999641	2.39149	0.680401	-5.68696	3.68768	0.368012	0.00338989	39.9519
884	M32198.m	Vu2iuh	outcome	exposure	Weighted median	21	0.372416	1.41515	0.792424	-2.40127	3.1461	1.45124	0.0906029	23.2453
885	M32198.m	Vu2iuh	outcome	exposure	Weighted mode	21	-0.119309	2.01402	0.953349	-4.06678	3.82816	0.887533	0.0171324	45.978
886	M32315.m	XTikpV	outcome	exposure	Inverse variance weighted	38	-0.568065	0.925807	0.539487	-2.38265	1.24652	0.566621	0.092306	3.4782
887	M32315.m	XTikpV	outcome	exposure	MR Egger	38	0.396643	2.65607	0.882123	-4.80925	5.60254	1.48682	0.00815394	271.114
888	M32315.m	XTikpV	outcome	exposure	Simple mode	38	-1.85217	2.65669	0.490052	-7.05929	3.35494	0.156896	0.00085939	28.6439
889	M32315.m	XTikpV	outcome	exposure	Weighted median	38	-0.821722	1.34189	0.540298	-3.45182	1.80838	0.439674	0.0316878	6.10055
890	M32315.m	XTikpV	outcome	exposure	Weighted mode	38	-1.56449	2.03845	0.447662	-5.55985	2.43088	0.209196	0.00384935	11.3689
891	M32319.m	ebZvUm	outcome	exposure	Inverse variance weighted	6	-0.707858	0.906653	0.434957	-2.4849	1.06918	0.492699	0.0833342	2.91299
892	M32319.m	ebZvUm	outcome	exposure	MR Egger	6	-1.34196	1.84235	0.506723	-4.95297	2.26904	0.261332	0.00706242	9.67013
893	M32319.m	ebZvUm	outcome	exposure	Simple mode	6	-0.0611795	1.74841	0.973441	-3.48807	3.36571	0.940654	0.0305598	28.9541
894	M32319.m	ebZvUm	outcome	exposure	Weighted median	6	-0.334997	1.17924	0.77635	-2.64631	1.97631	0.71534	0.0709125	7.2161
895	M32319.m	ebZvUm	outcome	exposure	Weighted mode	6	-0.0816303	1.50653	0.958887	-3.03444	2.87118	0.921613	0.0481018	17.6578
896	M32322.m	7WsrST	outcome	exposure	Inverse variance weighted	2	3.99461	2.23385	0.0737402	-0.383726	8.37295	54.3048	0.681318	4328.4
897	M32328.m	n6lsQB	outcome	exposure	Inverse variance weighted	25	-0.305182	0.518727	0.556312	-1.32189	0.711523	0.736989	0.266632	2.03709
898	M32328.m	n6lsQB	outcome	exposure	MR Egger	25	-1.14882	1.01991	0.271613	-3.14784	0.850197	0.31701	0.0429446	2.34011
899	M32328.m	n6lsQB	outcome	exposure	Simple mode	25	-0.807028	1.54475	0.606159	-3.83474	2.22069	0.446182	0.0216069	9.21367
900	M32328.m	n6lsQB	outcome	exposure	Weighted median	25	-0.660035	0.735648	0.369604	-2.1019	0.781835	0.516833	0.122223	2.18548
901	M32328.m	n6lsQB	outcome	exposure	Weighted mode	25	-0.989949	0.841541	0.250991	-2.63937	0.659471	0.371596	0.0714063	1.93377
902	M32338.m	z2Drso	outcome	exposure	Inverse variance weighted	35	0.131945	0.499473	0.79165	-0.847022	1.11091	1.14105	0.42869	3.03712
903	M32338.m	z2Drso	outcome	exposure	MR Egger	35	-0.717435	0.880602	0.421079	-2.44341	1.00854	0.488002	0.0868638	2.74161
904	M32338.m	z2Drso	outcome	exposure	Simple mode	35	-0.310693	1.38742	0.824147	-3.03003	2.40864	0.732939	0.0483143	11.1188
905	M32338.m	z2Drso	outcome	exposure	Weighted median	35	-0.14482	0.734517	0.8437	-1.58447	1.29483	0.865178	0.205056	3.65039
906	M32338.m	z2Drso	outcome	exposure	Weighted mode	35	-0.137681	0.770614	0.859262	-1.64808	1.37272	0.871377	0.192418	3.94608
907	M32339.m	eadm0n	outcome	exposure	Inverse variance weighted	41	-0.41943	1.1152	0.706841	-2.60523	1.76637	0.657421	0.0738864	5.84956
908	M32339.m	eadm0n	outcome	exposure	MR Egger	41	1.92114	4.27065	0.65531	-6.44933	10.2916	6.82877	0.00158158	29484.5
909	M32339.m	eadm0n	outcome	exposure	Simple mode	41	2.35005	3.2407	0.47257	-4.00172	8.70182	10.4861	0.0182842	6013.82
910	M32339.m	eadm0n	outcome	exposure	Weighted median	41	0.817065	1.46045	0.575847	-2.04541	3.67954	2.26385	0.129327	39.6282
911	M32339.m	eadm0n	outcome	exposure	Weighted mode	41	1.72831	2.86743	0.550086	-3.89187	7.34848	5.63111	0.0204072	1553.83
912	M32346.m	IOEhcj	outcome	exposure	Inverse variance weighted	14	0.452103	0.33201	0.173289	-0.198638	1.10284	1.57161	0.819847	3.01272
913	M32346.m	IOEhcj	outcome	exposure	MR Egger	14	-0.491318	0.681219	0.484582	-1.82651	0.843872	0.61182	0.160975	2.32535
914	M32346.m	IOEhcj	outcome	exposure	Simple mode	14	1.08233	0.850043	0.225221	-0.583753	2.74841	2.95155	0.557801	15.6179
915	M32346.m	IOEhcj	outcome	exposure	Weighted median	14	0.153522	0.489138	0.753626	-0.80519	1.11223	1.16593	0.447003	3.04114
916	M32346.m	IOEhcj	outcome	exposure	Weighted mode	14	-0.287086	0.649359	0.665677	-1.55983	0.985658	0.750447	0.210172	2.67957
917	M32348.m	5aazYw	outcome	exposure	Inverse variance weighted	47	1.34724	0.891967	0.130936	-0.40101	3.0955	3.84681	0.669643	22.0983
918	M32348.m	5aazYw	outcome	exposure	MR Egger	47	2.26855	2.73507	0.411241	-3.0922	7.62929	9.66533	0.0454021	2057.58
919	M32348.m	5aazYw	outcome	exposure	Simple mode	47	0.527252	2.58609	0.839346	-4.54148	5.59599	1.69427	0.0106576	269.343
920	M32348.m	5aazYw	outcome	exposure	Weighted median	47	1.38462	1.33491	0.299627	-1.23182	4.00105	3.9933	0.291763	54.6556
921	M32348.m	5aazYw	outcome	exposure	Weighted mode	47	0.609463	2.46922	0.806142	-4.23021	5.44913	1.83944	0.0145494	232.556
922	M32379.m	q9SX5M	outcome	exposure	Inverse variance weighted	12	-0.32731	0.721546	0.650101	-1.74154	1.08692	0.720861	0.17525	2.96513
923	M32379.m	q9SX5M	outcome	exposure	MR Egger	12	-1.88273	1.70657	0.29577	-5.22762	1.46215	0.152174	0.00536631	4.31522
924	M32379.m	q9SX5M	outcome	exposure	Simple mode	12	-0.331142	1.45258	0.823853	-3.1782	2.51592	0.718103	0.0416606	12.3779
925	M32379.m	q9SX5M	outcome	exposure	Weighted median	12	-0.551417	0.996901	0.580173	-2.50534	1.40251	0.576133	0.0816476	4.06539
926	M32379.m	q9SX5M	outcome	exposure	Weighted mode	12	-0.40499	1.2416	0.750407	-2.83853	2.02855	0.666983	0.0585116	7.60306
927	M32388.m	jX3gRp	outcome	exposure	Inverse variance weighted	7	-0.250467	0.782692	0.748963	-1.78454	1.28361	0.778437	0.167874	3.60965
928	M32388.m	jX3gRp	outcome	exposure	MR Egger	7	-0.0430941	2.96043	0.988949	-5.84555	5.75936	0.957821	0.00289275	317.145
929	M32388.m	jX3gRp	outcome	exposure	Simple mode	7	-0.840709	1.31877	0.547342	-3.42549	1.74407	0.431405	0.0325334	5.72059
930	M32388.m	jX3gRp	outcome	exposure	Weighted median	7	-0.730772	0.995424	0.462869	-2.6818	1.22026	0.481537	0.0684397	3.38807
931	M32388.m	jX3gRp	outcome	exposure	Weighted mode	7	-0.904815	1.12109	0.450418	-3.10215	1.29252	0.404617	0.0449524	3.64196
932	M32393.m	qVYttC	outcome	exposure	Inverse variance weighted	15	1.29368	1.23878	0.296338	-1.13433	3.7217	3.6462	0.321637	41.3346
933	M32393.m	qVYttC	outcome	exposure	MR Egger	15	-1.36051	4.98104	0.789039	-11.1234	8.40234	0.256531	1.47635e-05	4457.49
934	M32393.m	qVYttC	outcome	exposure	Simple mode	15	0.853452	2.9881	0.779353	-5.00322	6.71012	2.34774	0.00671631	820.669
935	M32393.m	qVYttC	outcome	exposure	Weighted median	15	0.589357	1.68937	0.727192	-2.7218	3.90051	1.80283	0.0657564	49.4278
936	M32393.m	qVYttC	outcome	exposure	Weighted mode	15	0.0994504	2.31966	0.966408	-4.44707	4.64597	1.10456	0.0117128	104.165
937	M32405.m	HBJRI6	outcome	exposure	Inverse variance weighted	18	0.780329	0.69418	0.26097	-0.580265	2.14092	2.18219	0.55975	8.50728
938	M32405.m	HBJRI6	outcome	exposure	MR Egger	18	-0.467217	1.37448	0.738336	-3.16119	2.22676	0.626744	0.0423751	9.26979
939	M32405.m	HBJRI6	outcome	exposure	Simple mode	18	-0.572767	1.16418	0.629017	-2.85455	1.70902	0.563963	0.0575815	5.52354
940	M32405.m	HBJRI6	outcome	exposure	Weighted median	18	-0.220201	0.721797	0.760311	-1.63492	1.19452	0.802358	0.194967	3.30198
941	M32405.m	HBJRI6	outcome	exposure	Weighted mode	18	-0.424765	0.815005	0.608964	-2.02217	1.17265	0.653924	0.132367	3.23053
942	M32412.m	UWeMHM	outcome	exposure	Inverse variance weighted	51	0.0353695	0.218177	0.871216	-0.392258	0.462997	1.036	0.67553	1.58883
943	M32412.m	UWeMHM	outcome	exposure	MR Egger	51	0.122618	0.36667	0.739498	-0.596056	0.841292	1.13045	0.550981	2.31936
944	M32412.m	UWeMHM	outcome	exposure	Simple mode	51	0.213862	0.455138	0.640481	-0.678209	1.10593	1.23845	0.507525	3.02204
945	M32412.m	UWeMHM	outcome	exposure	Weighted median	51	-0.00294333	0.273598	0.991417	-0.539196	0.533309	0.997061	0.583217	1.70456
946	M32412.m	UWeMHM	outcome	exposure	Weighted mode	51	0.00283133	0.273602	0.991785	-0.533429	0.539092	1.00284	0.58659	1.71445
947	M32418.m	XT8HYI	outcome	exposure	Inverse variance weighted	16	-0.547581	0.632055	0.386298	-1.78641	0.691246	0.578347	0.167561	1.9962
948	M32418.m	XT8HYI	outcome	exposure	MR Egger	16	0.0742349	1.26564	0.954057	-2.40642	2.55489	1.07706	0.0901378	12.8698
949	M32418.m	XT8HYI	outcome	exposure	Simple mode	16	-2.06678	2.02149	0.322795	-6.0289	1.89533	0.126592	0.00240814	6.65475
950	M32418.m	XT8HYI	outcome	exposure	Weighted median	16	1.16246	0.934134	0.213342	-0.668439	2.99336	3.1978	0.512508	19.9527
951	M32418.m	XT8HYI	outcome	exposure	Weighted mode	16	1.21272	0.977752	0.233911	-0.703675	3.12911	3.36261	0.494764	22.8537
952	M32425.m	1BZRMh	outcome	exposure	Inverse variance weighted	23	-0.128311	0.448228	0.774677	-1.00684	0.750216	0.87958	0.365373	2.11746
953	M32425.m	1BZRMh	outcome	exposure	MR Egger	23	-0.847008	1.18451	0.482441	-3.16865	1.47463	0.428696	0.0420603	4.36944
954	M32425.m	1BZRMh	outcome	exposure	Simple mode	23	-0.217387	1.06399	0.839987	-2.30281	1.86804	0.804618	0.0999774	6.47557
955	M32425.m	1BZRMh	outcome	exposure	Weighted median	23	-0.241315	0.613078	0.693867	-1.44295	0.960318	0.785594	0.23623	2.61253
956	M32425.m	1BZRMh	outcome	exposure	Weighted mode	23	-0.299948	0.859242	0.730345	-1.98406	1.38417	0.740857	0.13751	3.99149
957	M32445.x	W6TUDp	outcome	exposure	Inverse variance weighted	14	-0.636868	0.51202	0.213561	-1.64043	0.366692	0.528947	0.193897	1.44295
958	M32445.x	W6TUDp	outcome	exposure	MR Egger	14	0.191515	1.41149	0.894321	-2.57501	2.95804	1.21108	0.0761534	19.2601
959	M32445.x	W6TUDp	outcome	exposure	Simple mode	14	-0.303853	1.12473	0.791281	-2.50833	1.90062	0.737969	0.0814043	6.69005
960	M32445.x	W6TUDp	outcome	exposure	Weighted median	14	-0.46329	0.706782	0.512151	-1.84858	0.922003	0.62921	0.15746	2.51432
961	M32445.x	W6TUDp	outcome	exposure	Weighted mode	14	-0.419282	0.898443	0.648456	-2.18023	1.34167	0.657519	0.113016	3.82541
962	M32452.m	N8Eu6P	outcome	exposure	Inverse variance weighted	41	1.28803	0.961503	0.180375	-0.596516	3.17258	3.62563	0.550727	23.8689
963	M32452.m	N8Eu6P	outcome	exposure	MR Egger	41	2.1174	2.18853	0.339255	-2.17211	6.40692	8.30954	0.113937	606.022
964	M32452.m	N8Eu6P	outcome	exposure	Simple mode	41	1.26033	2.07825	0.547651	-2.81305	5.3337	3.52658	0.0600219	207.204
965	M32452.m	N8Eu6P	outcome	exposure	Weighted median	41	1.32621	1.15087	0.249175	-0.929492	3.58191	3.76673	0.394754	35.942
966	M32452.m	N8Eu6P	outcome	exposure	Weighted mode	41	1.26033	1.37947	0.366386	-1.44344	3.9641	3.52658	0.236114	52.6728
967	M32489.m	yaNlLI	outcome	exposure	Inverse variance weighted	37	-0.308911	1.32653	0.815861	-2.9089	2.29108	0.734246	0.0545354	9.88563
968	M32489.m	yaNlLI	outcome	exposure	MR Egger	37	-5.66632	4.141	0.179924	-13.7827	2.45003	0.00346057	1.03338e-06	11.5887
969	M32489.m	yaNlLI	outcome	exposure	Simple mode	37	2.20743	3.56892	0.540129	-4.78764	9.20251	9.09235	0.00833207	9922
970	M32489.m	yaNlLI	outcome	exposure	Weighted median	37	0.444778	1.73011	0.797117	-2.94625	3.8358	1.56014	0.0525366	46.3305
971	M32489.m	yaNlLI	outcome	exposure	Weighted mode	37	0.356045	2.92151	0.90368	-5.37012	6.08221	1.42767	0.00465357	437.996
972	M32492.m	KjwHTZ	outcome	exposure	Inverse variance weighted	45	-0.331277	0.753981	0.660393	-1.80908	1.14653	0.718006	0.163805	3.14724
973	M32492.m	KjwHTZ	outcome	exposure	MR Egger	45	0.53269	1.37248	0.699841	-2.15738	3.22276	1.70351	0.115628	25.0973
974	M32492.m	KjwHTZ	outcome	exposure	Simple mode	45	-0.0757211	2.36019	0.974551	-4.70169	4.55025	0.927075	0.00907988	94.6562
975	M32492.m	KjwHTZ	outcome	exposure	Weighted median	45	0.614296	1.20762	0.610973	-1.75263	2.98122	1.84835	0.173318	19.7119
976	M32492.m	KjwHTZ	outcome	exposure	Weighted mode	45	0.958548	1.22536	0.438252	-1.44316	3.36025	2.60791	0.236181	28.7965
977	M32497.m	Bq05wO	outcome	exposure	Inverse variance weighted	31	-0.356779	0.426486	0.402843	-1.19269	0.479134	0.699927	0.303403	1.61468
978	M32497.m	Bq05wO	outcome	exposure	MR Egger	31	-0.83921	0.610078	0.179486	-2.03496	0.356544	0.432052	0.130685	1.42838
979	M32497.m	Bq05wO	outcome	exposure	Simple mode	31	-2.31923	1.44775	0.119645	-5.15682	0.518365	0.0983496	0.00576	1.67928
980	M32497.m	Bq05wO	outcome	exposure	Weighted median	31	-0.842263	0.643006	0.190236	-2.10255	0.418029	0.430735	0.122144	1.51897
981	M32497.m	Bq05wO	outcome	exposure	Weighted mode	31	-0.768101	0.512514	0.144403	-1.77263	0.236426	0.463893	0.169886	1.26671
982	M32504.m	A4M3Xh	outcome	exposure	Inverse variance weighted	11	0.288728	0.738087	0.695661	-1.15792	1.73538	1.33473	0.314138	5.67108
983	M32504.m	A4M3Xh	outcome	exposure	MR Egger	11	-1.08028	1.72754	0.547282	-4.46626	2.3057	0.3395	0.0114902	10.0312
984	M32504.m	A4M3Xh	outcome	exposure	Simple mode	11	1.11966	1.43539	0.453437	-1.69371	3.93302	3.0638	0.183836	51.0611
985	M32504.m	A4M3Xh	outcome	exposure	Weighted median	11	0.928398	0.997585	0.352037	-1.02687	2.88366	2.53045	0.358127	17.8797
986	M32504.m	A4M3Xh	outcome	exposure	Weighted mode	11	1.55302	1.23131	0.23584	-0.860356	3.9664	4.72572	0.423012	52.7939
987	M32518.m	a95RQ4	outcome	exposure	Inverse variance weighted	41	0.444224	1.17063	0.704336	-1.85022	2.73866	1.55928	0.157203	15.4663
988	M32518.m	a95RQ4	outcome	exposure	MR Egger	41	-0.0996329	4.4932	0.982422	-8.9063	8.70704	0.90517	0.000135532	6045.31
989	M32518.m	a95RQ4	outcome	exposure	Simple mode	41	1.82368	3.57332	0.612604	-5.18003	8.82739	6.19463	0.00562785	6818.48
990	M32518.m	a95RQ4	outcome	exposure	Weighted median	41	0.496954	1.58753	0.754253	-2.6146	3.60851	1.64371	0.0731968	36.9111
991	M32518.m	a95RQ4	outcome	exposure	Weighted mode	41	0.958475	3.0422	0.754354	-5.00424	6.92119	2.60772	0.00670944	1013.53
992	M32549.m	5GpJ8R	outcome	exposure	Inverse variance weighted	11	0.557937	0.460928	0.2261	-0.345481	1.46136	1.74706	0.70788	4.3118
993	M32549.m	5GpJ8R	outcome	exposure	MR Egger	11	0.496045	1.63285	0.768193	-2.70434	3.69643	1.64221	0.0669148	40.303
994	M32549.m	5GpJ8R	outcome	exposure	Simple mode	11	1.07923	0.908523	0.262321	-0.701471	2.85994	2.94243	0.495855	17.4605
995	M32549.m	5GpJ8R	outcome	exposure	Weighted median	11	0.457864	0.587836	0.43604	-0.694295	1.61002	1.58069	0.499427	5.00292
996	M32549.m	5GpJ8R	outcome	exposure	Weighted mode	11	0.422686	0.851208	0.630225	-1.24568	2.09105	1.52605	0.287745	8.09344
997	M32553.m	YkCnBX	outcome	exposure	Inverse variance weighted	17	-1.75197	1.66101	0.291533	-5.00755	1.5036	0.173431	0.00668726	4.49786
998	M32553.m	YkCnBX	outcome	exposure	MR Egger	17	0.491961	5.1354	0.924949	-9.57343	10.5574	1.63552	6.95523e-05	38459.2
999	M32553.m	YkCnBX	outcome	exposure	Simple mode	17	2.08584	0.897274	0.0335761	0.327185	3.8445	8.05136	1.38706	46.7352
1000	M32553.m	YkCnBX	outcome	exposure	Weighted median	17	1.19337	0.819688	0.145425	-0.41322	2.79996	3.29817	0.661517	16.444
1001	M32553.m	YkCnBX	outcome	exposure	Weighted mode	17	1.42422	0.722789	0.0663433	0.00755674	2.84089	4.15463	1.00759	17.131
1002	M32557.m	Bb4PoJ	outcome	exposure	Inverse variance weighted	14	0.976482	0.606521	0.107404	-0.212299	2.16526	2.6551	0.808723	8.7169
1003	M32557.m	Bb4PoJ	outcome	exposure	MR Egger	14	4.34394	2.17791	0.0693146	0.0752432	8.61265	77.0107	1.07815	5500.79
1004	M32557.m	Bb4PoJ	outcome	exposure	Simple mode	14	1.01148	1.13881	0.390575	-1.22058	3.24355	2.74968	0.295058	25.6245
1005	M32557.m	Bb4PoJ	outcome	exposure	Weighted median	14	0.715792	0.707231	0.311488	-0.67038	2.10196	2.04581	0.511514	8.18222
1006	M32557.m	Bb4PoJ	outcome	exposure	Weighted mode	14	0.835638	1.03136	0.432388	-1.18582	2.8571	2.30629	0.305496	17.4109
1007	M32560.m	Xmd3Cc	outcome	exposure	Inverse variance weighted	12	0.340611	0.305013	0.264118	-0.257214	0.938436	1.40581	0.773203	2.55598
1008	M32560.m	Xmd3Cc	outcome	exposure	MR Egger	12	0.0401784	0.523675	0.940357	-0.986225	1.06658	1.041	0.372982	2.90543
1009	M32560.m	Xmd3Cc	outcome	exposure	Simple mode	12	0.0603023	0.640849	0.926724	-1.19576	1.31637	1.06216	0.302474	3.72984
1010	M32560.m	Xmd3Cc	outcome	exposure	Weighted median	12	0.0822486	0.425263	0.846641	-0.751268	0.915765	1.08573	0.471768	2.49869
1011	M32560.m	Xmd3Cc	outcome	exposure	Weighted mode	12	0.0101241	0.546987	0.985564	-1.06197	1.08222	1.01018	0.345774	2.95122
1012	M32564.m	Ef4Asp	outcome	exposure	Inverse variance weighted	19	0.100133	0.396447	0.800595	-0.676903	0.87717	1.10532	0.508188	2.40409
1013	M32564.m	Ef4Asp	outcome	exposure	MR Egger	19	0.902975	0.968006	0.363974	-0.994317	2.80027	2.46693	0.369976	16.4491
1014	M32564.m	Ef4Asp	outcome	exposure	Simple mode	19	0.5441	0.676259	0.431565	-0.781368	1.86957	1.72306	0.457779	6.48549
1015	M32564.m	Ef4Asp	outcome	exposure	Weighted median	19	0.384063	0.470875	0.414708	-0.538852	1.30698	1.46824	0.583418	3.69499
1016	M32564.m	Ef4Asp	outcome	exposure	Weighted mode	19	0.520276	0.595243	0.393599	-0.646399	1.68695	1.68249	0.523929	5.40299
1017	M32578.m	nXEaqq	outcome	exposure	Inverse variance weighted	20	0.830688	0.477777	0.0820961	-0.105755	1.76713	2.2949	0.899645	5.85403
1018	M32578.m	nXEaqq	outcome	exposure	MR Egger	20	1.27074	1.29233	0.338494	-1.26222	3.80371	3.56351	0.283025	44.8674
1019	M32578.m	nXEaqq	outcome	exposure	Simple mode	20	2.26918	1.28133	0.0926108	-0.242237	4.78059	9.67144	0.78487	119.175
1020	M32578.m	nXEaqq	outcome	exposure	Weighted median	20	0.848135	0.664491	0.201825	-0.454267	2.15054	2.33529	0.634913	8.58947
1021	M32578.m	nXEaqq	outcome	exposure	Weighted mode	20	1.67525	1.03699	0.12269	-0.357262	3.70776	5.34012	0.699589	40.7623
1022	M32586.m	4B8E8D	outcome	exposure	Inverse variance weighted	18	0.182504	0.308258	0.553817	-0.421682	0.786691	1.20022	0.655943	2.19612
1023	M32586.m	4B8E8D	outcome	exposure	MR Egger	18	-0.776493	0.601008	0.214713	-1.95447	0.401483	0.460017	0.14164	1.49404
1024	M32586.m	4B8E8D	outcome	exposure	Simple mode	18	1.34414	0.854301	0.134056	-0.330289	3.01857	3.83489	0.718716	20.4621
1025	M32586.m	4B8E8D	outcome	exposure	Weighted median	18	0.0346962	0.4167	0.933641	-0.782035	0.851427	1.03531	0.457474	2.34299
1026	M32586.m	4B8E8D	outcome	exposure	Weighted mode	18	-0.0161832	0.422181	0.969869	-0.843657	0.811291	0.983947	0.430135	2.25081
1027	M32587.m	dQYFUM	outcome	exposure	Inverse variance weighted	14	-0.122094	0.918906	0.894297	-1.92315	1.67896	0.885065	0.146146	5.35999
1028	M32587.m	dQYFUM	outcome	exposure	MR Egger	14	-0.296936	3.20126	0.927628	-6.5714	5.97753	0.743091	0.00139983	394.465
1029	M32587.m	dQYFUM	outcome	exposure	Simple mode	14	1.51857	1.71596	0.392247	-1.8447	4.88185	4.56571	0.158072	131.875
1030	M32587.m	dQYFUM	outcome	exposure	Weighted median	14	0.647151	1.07649	0.547728	-1.46277	2.75707	1.91009	0.231595	15.7536
1031	M32587.m	dQYFUM	outcome	exposure	Weighted mode	14	1.38915	1.66921	0.420309	-1.88249	4.66079	4.01144	0.15221	105.72
1032	M32593.m	dGMQTT	outcome	exposure	Inverse variance weighted	12	0.41389	0.635389	0.514791	-0.831473	1.65925	1.51269	0.435408	5.25538
1033	M32593.m	dGMQTT	outcome	exposure	MR Egger	12	1.54299	1.1957	0.225935	-0.800589	3.88656	4.67854	0.449065	48.743
1034	M32593.m	dGMQTT	outcome	exposure	Simple mode	12	0.295638	1.33644	0.828979	-2.32379	2.91506	1.34398	0.0979022	18.45
1035	M32593.m	dGMQTT	outcome	exposure	Weighted median	12	0.619769	0.904216	0.493078	-1.15249	2.39203	1.8585	0.315848	10.9357
1036	M32593.m	dGMQTT	outcome	exposure	Weighted mode	12	0.68718	0.96033	0.48917	-1.19507	2.56943	1.9881	0.302684	13.0583
1037	M32616.m	gKxKNL	outcome	exposure	Inverse variance weighted	12	-0.0894146	0.36338	0.805633	-0.801639	0.622809	0.914466	0.448593	1.86416
1038	M32616.m	gKxKNL	outcome	exposure	MR Egger	12	1.43885	1.80463	0.443791	-2.09823	4.97593	4.21584	0.122673	144.883
1039	M32616.m	gKxKNL	outcome	exposure	Simple mode	12	-0.245987	0.791246	0.7617	-1.79683	1.30486	0.781933	0.165824	3.68716
1040	M32616.m	gKxKNL	outcome	exposure	Weighted median	12	-0.122247	0.458132	0.789593	-1.02019	0.775691	0.884929	0.360528	2.17209
1041	M32616.m	gKxKNL	outcome	exposure	Weighted mode	12	-0.212433	0.767814	0.787161	-1.71735	1.29248	0.808614	0.179541	3.64182
1042	M32632.m	7jnUoS	outcome	exposure	Inverse variance weighted	29	0.725221	0.512024	0.156664	-0.278345	1.72879	2.06519	0.757035	5.63382
1043	M32632.m	7jnUoS	outcome	exposure	MR Egger	29	0.817701	0.805186	0.318861	-0.760463	2.39587	2.26529	0.46745	10.9777
1044	M32632.m	7jnUoS	outcome	exposure	Simple mode	29	1.37826	1.20711	0.263216	-0.987684	3.74421	3.968	0.372438	42.2754
1045	M32632.m	7jnUoS	outcome	exposure	Weighted median	29	1.05478	0.742339	0.155351	-0.400209	2.50976	2.87133	0.67018	12.302
1046	M32632.m	7jnUoS	outcome	exposure	Weighted mode	29	0.834145	0.830968	0.324061	-0.794553	2.46284	2.30284	0.451783	11.7381
1047	M32634.m	yWI4uZ	outcome	exposure	Inverse variance weighted	45	-0.482834	0.912282	0.596626	-2.27091	1.30524	0.617032	0.103219	3.68857
1048	M32634.m	yWI4uZ	outcome	exposure	MR Egger	45	0.786986	2.21512	0.724117	-3.55464	5.12861	2.19677	0.0285916	168.783
1049	M32634.m	yWI4uZ	outcome	exposure	Simple mode	45	-0.815315	2.54409	0.750126	-5.80174	4.17111	0.4425	0.0030223	64.7872
1050	M32634.m	yWI4uZ	outcome	exposure	Weighted median	45	-0.535279	1.34436	0.690508	-3.17023	2.09967	0.585506	0.041994	8.16348
1051	M32634.m	yWI4uZ	outcome	exposure	Weighted mode	45	-0.815315	1.68669	0.631222	-4.12124	2.4906	0.4425	0.0162245	12.0686
1052	M32635.m	2bYp2f	outcome	exposure	Inverse variance weighted	14	-1.83777	0.902255	0.0416642	-3.60619	-0.0693461	0.159173	0.0271552	0.933004
1053	M32635.m	2bYp2f	outcome	exposure	MR Egger	14	-0.389729	2.52397	0.879852	-5.3367	4.55724	0.677241	0.00481172	95.3204
1054	M32635.m	2bYp2f	outcome	exposure	Simple mode	14	0.050687	2.04775	0.980628	-3.9629	4.06427	1.05199	0.0190079	58.2226
1055	M32635.m	2bYp2f	outcome	exposure	Weighted median	14	-1.49413	1.07128	0.163102	-3.59384	0.605582	0.224444	0.0274924	1.83232
1056	M32635.m	2bYp2f	outcome	exposure	Weighted mode	14	-1.37954	1.21163	0.275426	-3.75433	0.995256	0.251695	0.0234161	2.70542
1057	M32644.m	zGXEXM	outcome	exposure	Inverse variance weighted	39	-1.83136	1.15352	0.112371	-4.09227	0.429545	0.160195	0.0167013	1.53656
1058	M32644.m	zGXEXM	outcome	exposure	MR Egger	39	-5.40263	3.49064	0.130195	-12.2443	1.43903	0.00450472	4.81253e-06	4.21659
1059	M32644.m	zGXEXM	outcome	exposure	Simple mode	39	-2.11443	3.15569	0.506885	-8.29959	4.07072	0.120702	0.000248619	58.5993
1060	M32644.m	zGXEXM	outcome	exposure	Weighted median	39	-1.62349	1.46189	0.266766	-4.48879	1.24182	0.19721	0.0112342	3.46189
1061	M32644.m	zGXEXM	outcome	exposure	Weighted mode	39	-1.56506	2.45141	0.52702	-6.36982	3.2397	0.209074	0.00171246	25.5259
1062	M32651.m	gjsd4b	outcome	exposure	Inverse variance weighted	26	0.434737	0.768312	0.571507	-1.07115	1.94063	1.54456	0.342613	6.96312
1063	M32651.m	gjsd4b	outcome	exposure	MR Egger	26	1.62746	2.27316	0.480933	-2.82794	6.08286	5.09093	0.0591348	438.279
1064	M32651.m	gjsd4b	outcome	exposure	Simple mode	26	0.491556	1.92459	0.800498	-3.28064	4.26376	1.63486	0.037604	71.0765
1065	M32651.m	gjsd4b	outcome	exposure	Weighted median	26	0.971937	1.15486	0.400009	-1.29159	3.23547	2.64306	0.274833	25.4182
1066	M32651.m	gjsd4b	outcome	exposure	Weighted mode	26	0.850449	1.59273	0.598087	-2.27129	3.97219	2.3407	0.103179	53.1008
1067	M32654.m	v6tylc	outcome	exposure	Inverse variance weighted	29	-0.885985	0.80988	0.273968	-2.47335	0.70138	0.412308	0.084302	2.01653
1068	M32654.m	v6tylc	outcome	exposure	MR Egger	29	1.16185	2.2018	0.602031	-3.15368	5.47737	3.19583	0.0426948	239.217
1069	M32654.m	v6tylc	outcome	exposure	Simple mode	29	0.137654	1.85823	0.941475	-3.50448	3.77979	1.14758	0.0300624	43.8067
1070	M32654.m	v6tylc	outcome	exposure	Weighted median	29	-0.250495	1.11449	0.822165	-2.4349	1.93391	0.778416	0.0876068	6.91648
1071	M32654.m	v6tylc	outcome	exposure	Weighted mode	29	0.0319727	1.55884	0.983782	-3.02336	3.08731	1.03249	0.0486374	21.918
1072	M32672.m	tbvKij	outcome	exposure	Inverse variance weighted	20	0.302002	0.485246	0.533699	-0.64908	1.25308	1.35256	0.522526	3.50112
1073	M32672.m	tbvKij	outcome	exposure	MR Egger	20	-1.10197	1.25194	0.390349	-3.55577	1.35184	0.332218	0.0285594	3.86453
1074	M32672.m	tbvKij	outcome	exposure	Simple mode	20	0.372449	1.13602	0.746608	-1.85416	2.59906	1.45128	0.156585	13.451
1075	M32672.m	tbvKij	outcome	exposure	Weighted median	20	0.21744	0.738881	0.768541	-1.23077	1.66565	1.24289	0.292069	5.28909
1076	M32672.m	tbvKij	outcome	exposure	Weighted mode	20	0.334333	0.971862	0.734614	-1.57052	2.23918	1.39701	0.207938	9.38566
1077	M32675.m	MxGehT	outcome	exposure	Inverse variance weighted	22	-1.68799	2.96878	0.56964	-7.50679	4.13081	0.18489	0.000549339	62.2282
1078	M32675.m	MxGehT	outcome	exposure	MR Egger	22	2.7204	8.56653	0.754109	-14.07	19.5108	15.1864	7.75312e-07	2.97462e+08
1079	M32675.m	MxGehT	outcome	exposure	Simple mode	22	-2.91986	3.88035	0.460119	-10.5254	4.68563	0.0539412	2.68471e-05	108.378
1080	M32675.m	MxGehT	outcome	exposure	Weighted median	22	-1.44166	2.43717	0.554165	-6.21851	3.33519	0.236535	0.00199221	28.0837
1081	M32675.m	MxGehT	outcome	exposure	Weighted mode	22	-2.1384	2.51608	0.404972	-7.06992	2.79313	0.117844	0.000850305	16.332
1082	M32691.m	s6Qewb	outcome	exposure	Inverse variance weighted	16	0.543089	0.453134	0.230715	-0.345052	1.43123	1.72132	0.708183	4.18385
1083	M32691.m	s6Qewb	outcome	exposure	MR Egger	16	1.31805	1.12486	0.260855	-0.886679	3.52279	3.73614	0.412022	33.8787
1084	M32691.m	s6Qewb	outcome	exposure	Simple mode	16	1.0094	0.923098	0.29143	-0.799875	2.81867	2.74395	0.449385	16.7545
1085	M32691.m	s6Qewb	outcome	exposure	Weighted median	16	0.324345	0.628888	0.606033	-0.908275	1.55697	1.38312	0.403219	4.7444
1086	M32691.m	s6Qewb	outcome	exposure	Weighted mode	16	0.714185	0.809865	0.391767	-0.873151	2.30152	2.04252	0.417634	9.98937
1087	M32698.m	HCy8Ve	outcome	exposure	Inverse variance weighted	18	-0.645355	1.10623	0.559637	-2.81357	1.52286	0.524476	0.0599905	4.58532
1088	M32698.m	HCy8Ve	outcome	exposure	MR Egger	18	0.345598	3.1373	0.913654	-5.80351	6.49471	1.41283	0.00301694	661.63
1089	M32698.m	HCy8Ve	outcome	exposure	Simple mode	18	0.100251	2.54962	0.969093	-4.89701	5.09751	1.10545	0.00746887	163.615
1090	M32698.m	HCy8Ve	outcome	exposure	Weighted median	18	-0.611709	1.51337	0.686063	-3.57792	2.3545	0.542423	0.0279338	10.5328
1091	M32698.m	HCy8Ve	outcome	exposure	Weighted mode	18	-0.359465	1.97911	0.858022	-4.23853	3.5196	0.69805	0.0144288	33.7709
1092	M32709.m	cpcZxl	outcome	exposure	Inverse variance weighted	32	0.114042	0.734808	0.876664	-1.32618	1.55427	1.1208	0.265489	4.73161
1093	M32709.m	cpcZxl	outcome	exposure	MR Egger	32	1.29144	1.44426	0.37834	-1.53931	4.12219	3.63802	0.214528	61.6943
1094	M32709.m	cpcZxl	outcome	exposure	Simple mode	32	0.497388	1.66665	0.767361	-2.76924	3.76402	1.64442	0.0627097	43.1212
1095	M32709.m	cpcZxl	outcome	exposure	Weighted median	32	-0.239533	0.845668	0.776988	-1.89704	1.41798	0.786996	0.150012	4.12876
1096	M32709.m	cpcZxl	outcome	exposure	Weighted mode	32	-0.000417141	0.90639	0.999636	-1.77694	1.77611	0.999583	0.169155	5.90681
1097	M32729.m	gIWzok	outcome	exposure	Inverse variance weighted	47	1.68972	0.828573	0.0414182	0.0657217	3.31373	5.41799	1.06793	27.4874
1098	M32729.m	gIWzok	outcome	exposure	MR Egger	47	2.58086	2.0786	0.220804	-1.49319	6.65492	13.2085	0.224654	776.597
1099	M32729.m	gIWzok	outcome	exposure	Simple mode	47	-3.0666	2.71402	0.264372	-8.38608	2.25289	0.0465794	0.000228019	9.51516
1100	M32729.m	gIWzok	outcome	exposure	Weighted median	47	1.56517	1.29386	0.226396	-0.970787	4.10113	4.78349	0.378785	60.4084
1101	M32729.m	gIWzok	outcome	exposure	Weighted mode	47	1.48323	1.76243	0.404375	-1.97113	4.9376	4.40717	0.139299	139.435
1102	M32735.m	1tncYV	outcome	exposure	Inverse variance weighted	18	-0.150699	0.684196	0.825671	-1.49172	1.19032	0.860107	0.224985	3.28815
1103	M32735.m	1tncYV	outcome	exposure	MR Egger	18	0.854958	2.1519	0.696394	-3.36277	5.07269	2.35128	0.0346391	159.603
1104	M32735.m	1tncYV	outcome	exposure	Simple mode	18	0.546381	0.95478	0.574637	-1.32499	2.41775	1.72699	0.265806	11.2206
1105	M32735.m	1tncYV	outcome	exposure	Weighted median	18	-0.107494	0.625489	0.863551	-1.33345	1.11846	0.898082	0.263566	3.06015
1106	M32735.m	1tncYV	outcome	exposure	Weighted mode	18	0.546381	0.800064	0.503857	-1.02174	2.11451	1.72699	0.359966	8.2855
1107	M32739.m	LycQAa	outcome	exposure	Inverse variance weighted	8	0.568678	2.25786	0.801145	-3.85673	4.99409	1.76593	0.0211369	147.539
1108	M32739.m	LycQAa	outcome	exposure	MR Egger	8	-6.33051	7.09761	0.406779	-20.2418	7.58079	0.00178112	1.61841e-09	1960.18
1109	M32739.m	LycQAa	outcome	exposure	Simple mode	8	5.04054	3.1066	0.14872	-1.04839	11.1295	154.554	0.350502	68150.8
1110	M32739.m	LycQAa	outcome	exposure	Weighted median	8	3.23064	2.18303	0.138903	-1.0481	7.50938	25.2959	0.350604	1825.08
1111	M32739.m	LycQAa	outcome	exposure	Weighted mode	8	4.80695	2.79633	0.129301	-0.673854	10.2878	122.358	0.50974	29370.7
1112	M32740.m	dP7fMf	outcome	exposure	Inverse variance weighted	50	0.581817	0.918638	0.526507	-1.21871	2.38235	1.78929	0.29561	10.8303
1113	M32740.m	dP7fMf	outcome	exposure	MR Egger	50	1.04264	2.95099	0.725396	-4.7413	6.82659	2.83671	0.00872727	922.041
1114	M32740.m	dP7fMf	outcome	exposure	Simple mode	50	-3.08218	3.13492	0.330351	-9.22663	3.06227	0.0458591	9.83841e-05	21.376
1115	M32740.m	dP7fMf	outcome	exposure	Weighted median	50	0.99671	1.36565	0.465486	-1.67996	3.67339	2.70935	0.186381	39.385
1116	M32740.m	dP7fMf	outcome	exposure	Weighted mode	50	3.02157	2.3852	0.211216	-1.65342	7.69655	20.5234	0.191394	2200.75
1117	M32753.m	58WJ0s	outcome	exposure	Inverse variance weighted	13	-0.6151	0.719674	0.392722	-2.02566	0.795461	0.540587	0.131907	2.21546
1118	M32753.m	58WJ0s	outcome	exposure	MR Egger	13	2.6383	2.44462	0.303583	-2.15316	7.42977	13.9894	0.116117	1685.41
1119	M32753.m	58WJ0s	outcome	exposure	Simple mode	13	-0.477117	1.48472	0.753473	-3.38717	2.43294	0.62057	0.0338041	11.3923
1120	M32753.m	58WJ0s	outcome	exposure	Weighted median	13	-0.0765139	0.84246	0.927634	-1.72774	1.57471	0.92634	0.177686	4.82933
1121	M32753.m	58WJ0s	outcome	exposure	Weighted mode	13	0.171998	1.18831	0.887318	-2.15709	2.50108	1.18767	0.115662	12.1957
1122	M32754.m	9xPcwK	outcome	exposure	Inverse variance weighted	15	0.247086	0.188291	0.189434	-0.121965	0.616137	1.28029	0.885179	1.85176
1123	M32754.m	9xPcwK	outcome	exposure	MR Egger	15	0.249608	0.271726	0.375034	-0.282975	0.782191	1.28352	0.753538	2.18626
1124	M32754.m	9xPcwK	outcome	exposure	Simple mode	15	0.215437	0.391845	0.59112	-0.55258	0.983453	1.2404	0.575463	2.67367
1125	M32754.m	9xPcwK	outcome	exposure	Weighted median	15	0.243643	0.262531	0.353381	-0.270919	0.758204	1.27589	0.762678	2.13444
1126	M32754.m	9xPcwK	outcome	exposure	Weighted mode	15	0.283079	0.240181	0.258199	-0.187675	0.753833	1.32721	0.828884	2.12513
1127	M32755.m	FN3CTo	outcome	exposure	Inverse variance weighted	24	-0.716681	0.534138	0.179676	-1.76359	0.330229	0.488371	0.171428	1.39129
1128	M32755.m	FN3CTo	outcome	exposure	MR Egger	24	0.403507	1.10067	0.717419	-1.75381	2.56082	1.49707	0.173113	12.9465
1129	M32755.m	FN3CTo	outcome	exposure	Simple mode	24	-1.65998	1.47142	0.270888	-4.54395	1.224	0.190143	0.0106313	3.40076
1130	M32755.m	FN3CTo	outcome	exposure	Weighted median	24	-0.928954	0.77788	0.232395	-2.4536	0.595692	0.394967	0.0859836	1.81429
1131	M32755.m	FN3CTo	outcome	exposure	Weighted mode	24	-1.21571	1.24255	0.338053	-3.6511	1.21967	0.296498	0.0259625	3.38609
1132	M32757.m	XAC2gY	outcome	exposure	Inverse variance weighted	20	-0.207329	0.320315	0.51746	-0.835145	0.420488	0.812752	0.433811	1.5227
1133	M32757.m	XAC2gY	outcome	exposure	MR Egger	20	-0.0271354	0.50992	0.958147	-1.02658	0.972307	0.973229	0.358231	2.64404
1134	M32757.m	XAC2gY	outcome	exposure	Simple mode	20	-0.0973366	0.837156	0.908658	-1.73816	1.54349	0.907251	0.175843	4.6809
1135	M32757.m	XAC2gY	outcome	exposure	Weighted median	20	-0.173229	0.432945	0.68907	-1.0218	0.675343	0.840945	0.359946	1.96471
1136	M32757.m	XAC2gY	outcome	exposure	Weighted mode	20	-0.197991	0.419912	0.642649	-1.02102	0.625037	0.820377	0.360228	1.86831
1137	M32758.m	0Xev20	outcome	exposure	Inverse variance weighted	22	0.253713	0.349556	0.467952	-0.431417	0.938844	1.2888	0.649588	2.55702
1138	M32758.m	0Xev20	outcome	exposure	MR Egger	22	0.384814	0.625709	0.545487	-0.841576	1.6112	1.46934	0.431031	5.00883
1139	M32758.m	0Xev20	outcome	exposure	Simple mode	22	1.26495	1.01534	0.226544	-0.725113	3.25501	3.54291	0.48427	25.9198
1140	M32758.m	0Xev20	outcome	exposure	Weighted median	22	0.0433702	0.470455	0.926549	-0.878722	0.965462	1.04432	0.415313	2.626
1141	M32758.m	0Xev20	outcome	exposure	Weighted mode	22	0.0445106	0.509246	0.931178	-0.953611	1.04263	1.04552	0.385347	2.83667
1142	M32759.m	1vhSEi	outcome	exposure	Inverse variance weighted	25	0.275921	0.406545	0.49733	-0.520908	1.07275	1.31774	0.593981	2.92341
1143	M32759.m	1vhSEi	outcome	exposure	MR Egger	25	0.845976	0.684582	0.229023	-0.495805	2.18776	2.33025	0.60908	8.9152
1144	M32759.m	1vhSEi	outcome	exposure	Simple mode	25	1.52009	1.08708	0.174804	-0.610581	3.65076	4.57263	0.543035	38.5038
1145	M32759.m	1vhSEi	outcome	exposure	Weighted median	25	0.172998	0.48038	0.718752	-0.768547	1.11454	1.18886	0.463686	3.04818
1146	M32759.m	1vhSEi	outcome	exposure	Weighted mode	25	0.283545	0.47526	0.556354	-0.647965	1.21506	1.32783	0.523109	3.37048
1147	M32761.m	3GCo9y	outcome	exposure	Inverse variance weighted	19	0.632538	0.680619	0.352704	-0.701475	1.96655	1.88238	0.495853	7.14599
1148	M32761.m	3GCo9y	outcome	exposure	MR Egger	19	0.47431	1.79529	0.794805	-3.04446	3.99308	1.6069	0.0476221	54.2215
1149	M32761.m	3GCo9y	outcome	exposure	Simple mode	19	1.58979	1.54676	0.317649	-1.44186	4.62143	4.90271	0.236488	101.64
1150	M32761.m	3GCo9y	outcome	exposure	Weighted median	19	0.960038	0.933632	0.303816	-0.86988	2.78996	2.6118	0.419002	16.2803
1151	M32761.m	3GCo9y	outcome	exposure	Weighted mode	19	1.96703	1.24412	0.131277	-0.471455	4.40551	7.1494	0.624093	81.901
1152	M32762.m	R0Qny4	outcome	exposure	Inverse variance weighted	15	0.109499	0.362009	0.76229	-0.600039	0.819036	1.11572	0.54879	2.26831
1153	M32762.m	R0Qny4	outcome	exposure	MR Egger	15	-0.851105	1.17907	0.483174	-3.16209	1.45988	0.426943	0.0423372	4.30544
1154	M32762.m	R0Qny4	outcome	exposure	Simple mode	15	-0.481544	0.848931	0.579536	-2.14545	1.18236	0.617829	0.117016	3.26206
1155	M32762.m	R0Qny4	outcome	exposure	Weighted median	15	-0.249072	0.449081	0.57915	-1.12927	0.631126	0.779524	0.323269	1.87973
1156	M32762.m	R0Qny4	outcome	exposure	Weighted mode	15	-0.587995	0.661425	0.389032	-1.88439	0.708398	0.55544	0.151922	2.03073
1157	M32769.m	FlcBNU	outcome	exposure	Inverse variance weighted	5	1.42927	0.755048	0.0583646	-0.0506262	2.90916	4.17564	0.950634	18.3414
1158	M32769.m	FlcBNU	outcome	exposure	MR Egger	5	-0.976147	2.72269	0.743697	-6.31262	4.36032	0.37676	0.00181328	78.2825
1159	M32769.m	FlcBNU	outcome	exposure	Simple mode	5	2.3117	1.43155	0.18165	-0.494137	5.11753	10.0915	0.610097	166.922
1160	M32769.m	FlcBNU	outcome	exposure	Weighted median	5	1.51514	1.00673	0.132323	-0.458061	3.48834	4.55005	0.632509	32.7315
1161	M32769.m	FlcBNU	outcome	exposure	Weighted mode	5	2.12949	1.38682	0.199453	-0.588669	4.84765	8.41057	0.555066	127.44
1162	M32786.m	pqlGI5	outcome	exposure	Inverse variance weighted	19	0.539264	0.384194	0.16043	-0.213756	1.29228	1.71474	0.807546	3.64109
1163	M32786.m	pqlGI5	outcome	exposure	MR Egger	19	-0.213007	1.61807	0.896813	-3.38443	2.95842	0.80815	0.0338968	19.2675
1164	M32786.m	pqlGI5	outcome	exposure	Simple mode	19	1.10585	0.828384	0.198532	-0.51778	2.72949	3.0218	0.595842	15.325
1165	M32786.m	pqlGI5	outcome	exposure	Weighted median	19	0.40612	0.530922	0.444311	-0.634487	1.44673	1.50098	0.530207	4.24919
1166	M32786.m	pqlGI5	outcome	exposure	Weighted mode	19	0.382842	0.7979	0.63714	-1.18104	1.94673	1.46645	0.306958	7.00572
1167	M32787.m	ennYOQ	outcome	exposure	Inverse variance weighted	19	-0.69499	1.10422	0.529093	-2.85927	1.46929	0.49908	0.0573106	4.34615
1168	M32787.m	ennYOQ	outcome	exposure	MR Egger	19	0.214792	2.05336	0.917913	-3.8098	4.23939	1.2396	0.0221526	69.3652
1169	M32787.m	ennYOQ	outcome	exposure	Simple mode	19	3.03709	1.57224	0.0692955	-0.044496	6.11868	20.8446	0.956479	454.267
1170	M32787.m	ennYOQ	outcome	exposure	Weighted median	19	-1.36102	0.938732	0.1471	-3.20094	0.478893	0.256399	0.0407241	1.61429
1171	M32787.m	ennYOQ	outcome	exposure	Weighted mode	19	-0.76436	0.959576	0.436087	-2.64513	1.11641	0.465632	0.0709962	3.05387
1172	M32795.m	BpgKJ1	outcome	exposure	Inverse variance weighted	14	0.371229	0.49231	0.450815	-0.593697	1.33616	1.44952	0.552282	3.80439
1173	M32795.m	BpgKJ1	outcome	exposure	MR Egger	14	-0.177014	0.854573	0.839376	-1.85198	1.49795	0.837768	0.156927	4.4725
1174	M32795.m	BpgKJ1	outcome	exposure	Simple mode	14	-0.450996	1.17961	0.708396	-2.76303	1.86104	0.636993	0.0631005	6.43039
1175	M32795.m	BpgKJ1	outcome	exposure	Weighted median	14	0.230269	0.673907	0.732582	-1.09059	1.55113	1.25894	0.336019	4.71679
1176	M32795.m	BpgKJ1	outcome	exposure	Weighted mode	14	-0.232961	0.841726	0.786312	-1.88274	1.41682	0.792184	0.152172	4.124
1177	M32800.m	nE6NgI	outcome	exposure	Inverse variance weighted	11	0.127469	0.286109	0.65594	-0.433305	0.688244	1.13595	0.648363	1.99022
1178	M32800.m	nE6NgI	outcome	exposure	MR Egger	11	0.449254	0.388253	0.277011	-0.311721	1.21023	1.56714	0.732186	3.35425
1179	M32800.m	nE6NgI	outcome	exposure	Simple mode	11	0.433005	0.586287	0.477154	-0.716118	1.58213	1.54188	0.488645	4.8653
1180	M32800.m	nE6NgI	outcome	exposure	Weighted median	11	0.261882	0.373707	0.483448	-0.470583	0.994347	1.29937	0.624638	2.70296
1181	M32800.m	nE6NgI	outcome	exposure	Weighted mode	11	0.308699	0.326383	0.366534	-0.331012	0.94841	1.36165	0.718197	2.5816
1182	M32802.m	0CsmDC	outcome	exposure	Inverse variance weighted	6	0.53956	0.788154	0.493605	-1.00522	2.08434	1.71525	0.365963	8.03929
1183	M32802.m	0CsmDC	outcome	exposure	MR Egger	6	-3.68933	2.08515	0.151558	-7.77623	0.397573	0.0249887	0.00041959	1.48821
1184	M32802.m	0CsmDC	outcome	exposure	Simple mode	6	0.993197	1.33855	0.491453	-1.63036	3.61676	2.69985	0.195858	37.2167
1185	M32802.m	0CsmDC	outcome	exposure	Weighted median	6	0.750791	0.95337	0.430982	-1.11781	2.6194	2.11868	0.326994	13.7274
1186	M32802.m	0CsmDC	outcome	exposure	Weighted mode	6	0.91034	1.24491	0.49744	-1.52968	3.35036	2.48517	0.216606	28.5129
1187	M32808.m	ztvUQD	outcome	exposure	Inverse variance weighted	16	0.391353	0.437331	0.370858	-0.465816	1.24852	1.47898	0.627623	3.48519
1188	M32808.m	ztvUQD	outcome	exposure	MR Egger	16	-1.00791	0.815634	0.236888	-2.60656	0.590728	0.364979	0.0737882	1.8053
1189	M32808.m	ztvUQD	outcome	exposure	Simple mode	16	0.797651	1.06155	0.464038	-1.28299	2.87829	2.22032	0.277207	17.7839
1190	M32808.m	ztvUQD	outcome	exposure	Weighted median	16	0.451349	0.527531	0.392226	-0.582612	1.48531	1.57043	0.558438	4.41633
1191	M32808.m	ztvUQD	outcome	exposure	Weighted mode	16	0.180249	0.702383	0.800954	-1.19642	1.55692	1.19752	0.302274	4.74418
1192	M32814.m	QgOQVp	outcome	exposure	Inverse variance weighted	14	-1.80978	1.2298	0.141126	-4.22019	0.600618	0.163689	0.0146959	1.82324
1193	M32814.m	QgOQVp	outcome	exposure	MR Egger	14	-5.75214	6.35573	0.383259	-18.2094	6.70509	0.00317597	1.23529e-08	816.554
1194	M32814.m	QgOQVp	outcome	exposure	Simple mode	14	-0.149697	3.16442	0.962988	-6.35196	6.05257	0.860969	0.00174332	425.203
1195	M32814.m	QgOQVp	outcome	exposure	Weighted median	14	-1.66913	1.75219	0.340795	-5.10342	1.76516	0.188411	0.00607594	5.84252
1196	M32814.m	QgOQVp	outcome	exposure	Weighted mode	14	-0.100252	3.2818	0.976094	-6.53259	6.33208	0.904609	0.00145524	562.327
1197	M32836.m	EKMkxP	outcome	exposure	Inverse variance weighted	7	-0.571809	0.678566	0.399412	-1.9018	0.758182	0.564503	0.1493	2.13439
1198	M32836.m	EKMkxP	outcome	exposure	MR Egger	7	-4.11566	2.67633	0.184708	-9.36127	1.12994	0.0163151	8.59909e-05	3.09547
1199	M32836.m	EKMkxP	outcome	exposure	Simple mode	7	-1.00709	1.22343	0.441893	-3.405	1.39083	0.365282	0.0332068	4.01818
1200	M32836.m	EKMkxP	outcome	exposure	Weighted median	7	-0.824551	0.83985	0.326207	-2.47066	0.821556	0.438432	0.0845292	2.27404
1201	M32836.m	EKMkxP	outcome	exposure	Weighted mode	7	-0.745853	1.02195	0.492992	-2.74888	1.25718	0.47433	0.0639993	3.51549
1202	M32838.m	qxorsW	outcome	exposure	Inverse variance weighted	11	0.804743	1.16264	0.48883	-1.47402	3.08351	2.23612	0.229003	21.8349
1203	M32838.m	qxorsW	outcome	exposure	MR Egger	11	-0.38211	4.02923	0.926524	-8.2794	7.51518	0.68242	0.00025369	1835.69
1204	M32838.m	qxorsW	outcome	exposure	Simple mode	11	4.4719	2.98713	0.16526	-1.38288	10.3267	87.5227	0.250854	30536.5
1205	M32838.m	qxorsW	outcome	exposure	Weighted median	11	0.319558	1.27125	0.801526	-2.1721	2.81122	1.37652	0.113938	16.6301
1206	M32838.m	qxorsW	outcome	exposure	Weighted mode	11	-1.10493	1.50645	0.480118	-4.05757	1.84772	0.331235	0.0172909	6.34534
1207	M32846.m	1Q4Ggu	outcome	exposure	Inverse variance weighted	25	-0.238602	0.158534	0.132311	-0.549329	0.0721248	0.787728	0.577337	1.07479
1208	M32846.m	1Q4Ggu	outcome	exposure	MR Egger	25	-0.217139	0.233062	0.36118	-0.673941	0.239663	0.804818	0.509696	1.27082
1209	M32846.m	1Q4Ggu	outcome	exposure	Simple mode	25	-0.118596	0.413584	0.776764	-0.929221	0.69203	0.888167	0.394861	1.99777
1210	M32846.m	1Q4Ggu	outcome	exposure	Weighted median	25	-0.282555	0.215349	0.189493	-0.704639	0.139529	0.753855	0.494287	1.14973
1211	M32846.m	1Q4Ggu	outcome	exposure	Weighted mode	25	-0.287236	0.195166	0.154079	-0.669761	0.0952881	0.750334	0.511831	1.09998
1212	M32847.m	ckjKEZ	outcome	exposure	Inverse variance weighted	21	-0.174595	0.390513	0.654809	-0.940001	0.59081	0.839797	0.390628	1.80545
1213	M32847.m	ckjKEZ	outcome	exposure	MR Egger	21	-0.474546	0.672764	0.48914	-1.79316	0.844072	0.622168	0.166433	2.32582
1214	M32847.m	ckjKEZ	outcome	exposure	Simple mode	21	-0.805568	1.01982	0.438843	-2.80441	1.19327	0.446834	0.0605426	3.29785
1215	M32847.m	ckjKEZ	outcome	exposure	Weighted median	21	-0.101322	0.454373	0.823541	-0.991893	0.789249	0.903642	0.370874	2.20174
1216	M32847.m	ckjKEZ	outcome	exposure	Weighted mode	21	-0.0988943	0.431752	0.821153	-0.945128	0.74734	0.905838	0.38863	2.11138
1217	M32854.m	qpJach	outcome	exposure	Inverse variance weighted	7	-0.160383	0.427829	0.707753	-0.998927	0.678162	0.851818	0.368274	1.97025
1218	M32854.m	qpJach	outcome	exposure	MR Egger	7	-1.2844	0.859429	0.195282	-2.96888	0.400077	0.276816	0.0513606	1.49194
1219	M32854.m	qpJach	outcome	exposure	Simple mode	7	-0.53158	1.20132	0.673634	-2.88616	1.823	0.587676	0.0557902	6.19039
1220	M32854.m	qpJach	outcome	exposure	Weighted median	7	-0.458521	0.527597	0.384807	-1.49261	0.57557	0.632218	0.224785	1.77814
1221	M32854.m	qpJach	outcome	exposure	Weighted mode	7	-0.612513	0.51441	0.278734	-1.62076	0.395729	0.541987	0.197749	1.48547
1222	M32855.m	so8GH3	outcome	exposure	Inverse variance weighted	23	-0.240865	0.413113	0.559861	-1.05057	0.568837	0.785948	0.34974	1.76621
1223	M32855.m	so8GH3	outcome	exposure	MR Egger	23	-1.21251	0.742434	0.11734	-2.66768	0.242658	0.297449	0.0694128	1.27463
1224	M32855.m	so8GH3	outcome	exposure	Simple mode	23	0.032412	0.889804	0.971271	-1.7116	1.77643	1.03294	0.180576	5.90872
1225	M32855.m	so8GH3	outcome	exposure	Weighted median	23	-0.732016	0.473972	0.122484	-1.661	0.196969	0.480938	0.189949	1.21771
1226	M32855.m	so8GH3	outcome	exposure	Weighted mode	23	-0.686926	0.457093	0.147107	-1.58283	0.208977	0.50312	0.205393	1.23242
1227	M32857.m	KMy1AC	outcome	exposure	Inverse variance weighted	7	0.677068	0.648964	0.296807	-0.594901	1.94904	1.9681	0.551617	7.02192
1228	M32857.m	KMy1AC	outcome	exposure	MR Egger	7	0.777108	2.06158	0.72168	-3.26358	4.8178	2.17517	0.0382511	123.692
1229	M32857.m	KMy1AC	outcome	exposure	Simple mode	7	0.647238	1.28163	0.63156	-1.86476	3.15924	1.91026	0.154933	23.5526
1230	M32857.m	KMy1AC	outcome	exposure	Weighted median	7	0.442275	0.827335	0.592942	-1.1793	2.06385	1.55624	0.307493	7.87626
1231	M32857.m	KMy1AC	outcome	exposure	Weighted mode	7	0.522586	1.20236	0.679024	-1.83403	2.8792	1.68638	0.159768	17.8001
1232	M32863.m	6Smz6H	outcome	exposure	Inverse variance weighted	13	-0.44322	0.247117	0.0728825	-0.927569	0.0411287	0.641966	0.395514	1.04199
1233	M32863.m	6Smz6H	outcome	exposure	MR Egger	13	-0.178158	0.511696	0.734283	-1.18108	0.824765	0.83681	0.306946	2.28135
1234	M32863.m	6Smz6H	outcome	exposure	Simple mode	13	0.250132	0.534656	0.648284	-0.797794	1.29806	1.28419	0.450321	3.66218
1235	M32863.m	6Smz6H	outcome	exposure	Weighted median	13	-0.039596	0.317243	0.900672	-0.661392	0.5822	0.961178	0.516133	1.78997
1236	M32863.m	6Smz6H	outcome	exposure	Weighted mode	13	0.0510718	0.369797	0.892446	-0.67373	0.775874	1.0524	0.509803	2.17249
1237	M32867.m	G1oh9G	outcome	exposure	Inverse variance weighted	21	-1.42285	2.28404	0.533315	-5.89957	3.05386	0.241026	0.00274063	21.1971
1238	M32867.m	G1oh9G	outcome	exposure	MR Egger	21	-15.313	9.19155	0.112117	-33.3285	2.70238	2.23681e-07	3.35449e-15	14.9153
1239	M32867.m	G1oh9G	outcome	exposure	Simple mode	21	-7.40936	4.2205	0.0944681	-15.6815	0.862812	0.000605557	1.54737e-07	2.36982
1240	M32867.m	G1oh9G	outcome	exposure	Weighted median	21	-6.03757	2.77877	0.0297996	-11.484	-0.591168	0.00238736	1.02938e-05	0.55368
1241	M32867.m	G1oh9G	outcome	exposure	Weighted mode	21	-6.89662	4.08462	0.10686	-14.9025	1.10924	0.00101119	3.37235e-07	3.03206
1242	M32869.m	rohapW	outcome	exposure	Inverse variance weighted	18	0.0316934	0.565785	0.955329	-1.07725	1.14063	1.0322	0.340532	3.12875
1243	M32869.m	rohapW	outcome	exposure	MR Egger	18	-1.74035	2.91745	0.559165	-7.45855	3.97784	0.175458	0.000576493	53.4015
1244	M32869.m	rohapW	outcome	exposure	Simple mode	18	0.68073	1.22456	0.585522	-1.7194	3.08086	1.97532	0.179174	21.7771
1245	M32869.m	rohapW	outcome	exposure	Weighted median	18	0.154144	0.806627	0.848449	-1.42684	1.73513	1.16666	0.240065	5.66968
1246	M32869.m	rohapW	outcome	exposure	Weighted mode	18	0.500832	1.15897	0.671075	-1.77076	2.77242	1.65009	0.170204	15.9973
1247	M32910.m	eKqaM7	outcome	exposure	Inverse variance weighted	60	-1.03431	0.730855	0.157008	-2.46679	0.398166	0.355471	0.0848571	1.48909
1248	M32910.m	eKqaM7	outcome	exposure	MR Egger	60	-1.83432	1.32181	0.170528	-4.42507	0.756433	0.159723	0.0119734	2.13066
1249	M32910.m	eKqaM7	outcome	exposure	Simple mode	60	1.79934	2.2461	0.426291	-2.60302	6.2017	6.04567	0.0740499	493.587
1250	M32910.m	eKqaM7	outcome	exposure	Weighted median	60	-2.0427	1.01082	0.0432974	-4.02391	-0.0614876	0.129678	0.0178829	0.940365
1251	M32910.m	eKqaM7	outcome	exposure	Weighted mode	60	-1.65603	1.03261	0.114114	-3.67994	0.367887	0.190896	0.0252244	1.44468
1252	M32980.m	Gms73O	outcome	exposure	Inverse variance weighted	12	2.29007	0.882048	0.0094232	0.561253	4.01888	9.87559	1.75287	55.6387
1253	M32980.m	Gms73O	outcome	exposure	MR Egger	12	2.22954	2.24537	0.344154	-2.17139	6.63046	9.29555	0.114019	757.832
1254	M32980.m	Gms73O	outcome	exposure	Simple mode	12	3.4633	2.03533	0.11689	-0.525941	7.45254	31.9221	0.590999	1724.24
1255	M32980.m	Gms73O	outcome	exposure	Weighted median	12	1.99494	1.15606	0.0844145	-0.27095	4.26082	7.35173	0.762655	70.8682
1256	M32980.m	Gms73O	outcome	exposure	Weighted mode	12	1.94789	1.5117	0.224	-1.01505	4.91082	7.01384	0.362386	135.75
1257	M33009.m	YPBgJm	outcome	exposure	Inverse variance weighted	6	0.899136	0.704111	0.201609	-0.480921	2.27919	2.45748	0.618214	9.7688
1258	M33009.m	YPBgJm	outcome	exposure	MR Egger	6	-0.270683	2.12421	0.904751	-4.43414	3.89277	0.762858	0.0118653	49.0467
1259	M33009.m	YPBgJm	outcome	exposure	Simple mode	6	1.82126	1.21014	0.192664	-0.550621	4.19314	6.17965	0.576592	66.2307
1260	M33009.m	YPBgJm	outcome	exposure	Weighted median	6	1.24745	0.90134	0.166358	-0.519171	3.01408	3.48147	0.595013	20.3704
1261	M33009.m	YPBgJm	outcome	exposure	Weighted mode	6	1.68651	1.1004	0.185941	-0.470282	3.8433	5.40059	0.624826	46.6793
1262	M33009.x	OXUVPI	outcome	exposure	Inverse variance weighted	20	-0.25383	0.524472	0.628406	-1.2818	0.774136	0.775824	0.277538	2.16872
1263	M33009.x	OXUVPI	outcome	exposure	MR Egger	20	-0.984455	1.76311	0.583475	-4.44014	2.47123	0.373643	0.0117943	11.837
1264	M33009.x	OXUVPI	outcome	exposure	Simple mode	20	-1.05304	1.36021	0.448355	-3.71905	1.61297	0.348876	0.0242571	5.01769
1265	M33009.x	OXUVPI	outcome	exposure	Weighted median	20	-0.768973	0.696348	0.269466	-2.13382	0.59587	0.463489	0.118385	1.81461
1266	M33009.x	OXUVPI	outcome	exposure	Weighted mode	20	-0.996058	1.21213	0.421415	-3.37183	1.37971	0.369333	0.0343269	3.97375
1267	M33084.m	mTnY1K	outcome	exposure	Inverse variance weighted	10	0.215544	0.63142	0.73283	-1.02204	1.45313	1.24054	0.35986	4.27647
1268	M33084.m	mTnY1K	outcome	exposure	MR Egger	10	-0.57682	1.34534	0.679414	-3.2137	2.06006	0.561682	0.0402077	7.8464
1269	M33084.m	mTnY1K	outcome	exposure	Simple mode	10	0.439896	0.97254	0.661746	-1.46628	2.34607	1.55255	0.230782	10.4445
1270	M33084.m	mTnY1K	outcome	exposure	Weighted median	10	0.339236	0.645845	0.599402	-0.926619	1.60509	1.40388	0.39589	4.97832
1271	M33084.m	mTnY1K	outcome	exposure	Weighted mode	10	0.2331	0.593934	0.703846	-0.931011	1.39721	1.26251	0.394155	4.0439
1272	M33131.m	vf9tz1	outcome	exposure	Inverse variance weighted	13	-0.0134072	0.583457	0.981667	-1.15698	1.13017	0.986682	0.314433	3.09618
1273	M33131.m	vf9tz1	outcome	exposure	MR Egger	13	-0.376371	2.40048	0.878251	-5.0813	4.32856	0.686348	0.00621181	75.8352
1274	M33131.m	vf9tz1	outcome	exposure	Simple mode	13	0.0422763	1.27786	0.974152	-2.46233	2.54688	1.04318	0.085236	12.7673
1275	M33131.m	vf9tz1	outcome	exposure	Weighted median	13	-0.12193	0.773577	0.874757	-1.63814	1.39428	0.88521	0.194341	4.03207
1276	M33131.m	vf9tz1	outcome	exposure	Weighted mode	13	-0.24251	1.13787	0.834807	-2.47274	1.98772	0.784656	0.0843532	7.29889
1277	M33132.m	NxBrpg	outcome	exposure	Inverse variance weighted	39	0.381195	1.00398	0.70418	-1.58661	2.349	1.46403	0.204619	10.475
1278	M33132.m	NxBrpg	outcome	exposure	MR Egger	39	0.649582	2.08122	0.756705	-3.42962	4.72878	1.91474	0.0323994	113.157
1279	M33132.m	NxBrpg	outcome	exposure	Simple mode	39	2.25241	2.742	0.416514	-3.1219	7.62672	9.51065	0.0440734	2052.31
1280	M33132.m	NxBrpg	outcome	exposure	Weighted median	39	0.44749	1.39049	0.747588	-2.27788	3.17286	1.56438	0.102502	23.8756
1281	M33132.m	NxBrpg	outcome	exposure	Weighted mode	39	0.625723	1.68908	0.713103	-2.68488	3.93633	1.8696	0.0682292	51.2302
1282	M33137.m	VlA4nW	outcome	exposure	Inverse variance weighted	15	-0.268292	0.279512	0.337125	-0.816135	0.27955	0.764684	0.442137	1.32253
1283	M33137.m	VlA4nW	outcome	exposure	MR Egger	15	-0.155944	0.917327	0.867628	-1.95391	1.64202	0.855607	0.141719	5.16558
1284	M33137.m	VlA4nW	outcome	exposure	Simple mode	15	0.34002	0.621147	0.592719	-0.877429	1.55747	1.40498	0.415851	4.74679
1285	M33137.m	VlA4nW	outcome	exposure	Weighted median	15	0.265234	0.357832	0.458556	-0.436116	0.966585	1.30374	0.646543	2.62895
1286	M33137.m	VlA4nW	outcome	exposure	Weighted mode	15	0.366679	0.464651	0.443184	-0.544037	1.2774	1.44294	0.580401	3.58728
1287	M33138.m	RdR6sf	outcome	exposure	Inverse variance weighted	26	-0.0538995	0.487784	0.912014	-1.00996	0.902158	0.947527	0.364235	2.46492
1288	M33138.m	RdR6sf	outcome	exposure	MR Egger	26	-1.1998	0.913387	0.201411	-2.99004	0.590443	0.301255	0.0502856	1.80479
1289	M33138.m	RdR6sf	outcome	exposure	Simple mode	26	0.199401	1.21718	0.871189	-2.18628	2.58508	1.22067	0.112334	13.2644
1290	M33138.m	RdR6sf	outcome	exposure	Weighted median	26	-0.0908493	0.569066	0.87316	-1.20622	1.02452	0.913155	0.299327	2.78576
1291	M33138.m	RdR6sf	outcome	exposure	Weighted mode	26	-0.129281	0.540961	0.813067	-1.18956	0.931003	0.878727	0.304354	2.53705
1292	M33140.m	Fa2hvn	outcome	exposure	Inverse variance weighted	12	-0.59936	1.58106	0.704624	-3.69825	2.49953	0.549163	0.0247669	12.1767
1293	M33140.m	Fa2hvn	outcome	exposure	MR Egger	12	-0.557201	4.70434	0.908061	-9.77772	8.66331	0.57281	5.67011e-05	5786.68
1294	M33140.m	Fa2hvn	outcome	exposure	Simple mode	12	-3.58369	2.30425	0.148169	-8.10001	0.932629	0.0277729	0.000303535	2.54118
1295	M33140.m	Fa2hvn	outcome	exposure	Weighted median	12	-2.33532	1.39256	0.0935415	-5.06473	0.394086	0.0967792	0.00631559	1.48303
1296	M33140.m	Fa2hvn	outcome	exposure	Weighted mode	12	-2.83703	2.00862	0.185484	-6.77392	1.09985	0.0585992	0.0011432	3.00372
1297	M33144.m	o7QaRR	outcome	exposure	Inverse variance weighted	9	-0.134909	0.337729	0.689555	-0.796858	0.52704	0.873795	0.450743	1.69391
1298	M33144.m	o7QaRR	outcome	exposure	MR Egger	9	-0.140617	0.745821	0.855803	-1.60243	1.32119	0.868822	0.201407	3.74789
1299	M33144.m	o7QaRR	outcome	exposure	Simple mode	9	-0.729403	0.638106	0.286059	-1.98009	0.521284	0.482197	0.138057	1.68419
1300	M33144.m	o7QaRR	outcome	exposure	Weighted median	9	-0.262727	0.419198	0.530832	-1.08435	0.558901	0.768952	0.33812	1.74875
1301	M33144.m	o7QaRR	outcome	exposure	Weighted mode	9	-0.283924	0.481129	0.571398	-1.22694	0.659088	0.752824	0.29319	1.93303
1302	M33150.m	18svL4	outcome	exposure	Inverse variance weighted	11	0.0268524	0.22917	0.906723	-0.42232	0.476025	1.02722	0.655524	1.60966
1303	M33150.m	18svL4	outcome	exposure	MR Egger	11	-0.15743	0.332041	0.6467	-0.808231	0.493371	0.854336	0.445646	1.63783
1304	M33150.m	18svL4	outcome	exposure	Simple mode	11	-0.25318	0.614099	0.688834	-1.45681	0.950454	0.776328	0.232977	2.58688
1305	M33150.m	18svL4	outcome	exposure	Weighted median	11	-0.0399918	0.268177	0.881455	-0.565619	0.485635	0.960797	0.568009	1.62521
1306	M33150.m	18svL4	outcome	exposure	Weighted mode	11	-0.0671207	0.225992	0.77254	-0.510065	0.375823	0.935082	0.600457	1.45619
1307	M33163.m	Yyp5A0	outcome	exposure	Inverse variance weighted	19	1.01482	0.971704	0.296313	-0.889718	2.91936	2.75887	0.410772	18.5294
1308	M33163.m	Yyp5A0	outcome	exposure	MR Egger	19	3.06686	2.41358	0.22096	-1.66375	7.79747	21.4744	0.189428	2434.44
1309	M33163.m	Yyp5A0	outcome	exposure	Simple mode	19	1.07791	2.36093	0.653449	-3.54952	5.70534	2.93852	0.0287384	300.467
1310	M33163.m	Yyp5A0	outcome	exposure	Weighted median	19	1.81933	1.24007	0.142345	-0.611213	4.24988	6.16773	0.542692	70.0967
1311	M33163.m	Yyp5A0	outcome	exposure	Weighted mode	19	2.24623	1.72563	0.209438	-1.13601	5.62847	9.45204	0.321098	278.237
1312	M33165.m	lChOKL	outcome	exposure	Inverse variance weighted	14	1.05411	0.55027	0.0554132	-0.0244196	2.13264	2.86942	0.975876	8.43709
1313	M33165.m	lChOKL	outcome	exposure	MR Egger	14	2.29704	1.11015	0.0607816	0.121149	4.47293	9.94469	1.12879	87.6129
1314	M33165.m	lChOKL	outcome	exposure	Simple mode	14	1.18216	0.981959	0.250098	-0.742476	3.1068	3.26142	0.475934	22.3495
1315	M33165.m	lChOKL	outcome	exposure	Weighted median	14	1.38772	0.713222	0.0516906	-0.0101982	2.78563	4.0057	0.989854	16.2101
1316	M33165.m	lChOKL	outcome	exposure	Weighted mode	14	1.41372	0.736089	0.0769904	-0.0290134	2.85645	4.11122	0.971403	17.3997
1317	M33173.x	2vzGzb	outcome	exposure	Inverse variance weighted	49	-0.0082382	0.0305666	0.787532	-0.0681487	0.0516723	0.991796	0.934122	1.05303
1318	M33173.x	2vzGzb	outcome	exposure	MR Egger	49	-0.0119877	0.0635462	0.851182	-0.136538	0.112563	0.988084	0.872373	1.11914
1319	M33173.x	2vzGzb	outcome	exposure	Simple mode	49	-0.0109999	0.0744184	0.883111	-0.15686	0.13486	0.98906	0.854824	1.14438
1320	M33173.x	2vzGzb	outcome	exposure	Weighted median	49	0.000913717	0.0442232	0.983516	-0.0857637	0.0875911	1.00091	0.917811	1.09154
1321	M33173.x	2vzGzb	outcome	exposure	Weighted mode	49	-0.00632621	0.045715	0.890516	-0.0959277	0.0832753	0.993694	0.90853	1.08684
1322	M33178.x	MVBHOP	outcome	exposure	Inverse variance weighted	493	0.0310282	0.0206297	0.132567	-0.00940598	0.0714625	1.03151	0.990638	1.07408
1323	M33178.x	MVBHOP	outcome	exposure	MR Egger	493	0.00285267	0.0594624	0.961756	-0.113694	0.119399	1.00286	0.892531	1.12682
1324	M33178.x	MVBHOP	outcome	exposure	Simple mode	493	-0.0333767	0.0815876	0.682651	-0.193289	0.126535	0.967174	0.824244	1.13489
1325	M33178.x	MVBHOP	outcome	exposure	Weighted median	493	0.00276046	0.0331083	0.933552	-0.0621319	0.0676528	1.00276	0.939759	1.06999
1326	M33178.x	MVBHOP	outcome	exposure	Weighted mode	493	-0.0184751	0.0653111	0.777389	-0.146485	0.109535	0.981694	0.863739	1.11576
1327	M33188.m	vsE6M6	outcome	exposure	Inverse variance weighted	3	0.0295714	0.537223	0.956103	-1.02339	1.08253	1.03001	0.359376	2.95214
1328	M33188.m	vsE6M6	outcome	exposure	MR Egger	3	-0.43892	0.939839	0.721852	-2.281	1.40317	0.644732	0.102181	4.06806
1329	M33188.m	vsE6M6	outcome	exposure	Simple mode	3	0.424078	0.820019	0.656558	-1.18316	2.03131	1.52818	0.30631	7.6241
1330	M33188.m	vsE6M6	outcome	exposure	Weighted median	3	0.000300115	0.616544	0.999612	-1.20813	1.20873	1.0003	0.298757	3.34922
1331	M33188.m	vsE6M6	outcome	exposure	Weighted mode	3	-0.14533	0.639751	0.841402	-1.39924	1.10858	0.864737	0.246784	3.03006
1332	M33190.m	VEkCrA	outcome	exposure	Inverse variance weighted	21	-0.154151	0.206682	0.455768	-0.559247	0.250946	0.857143	0.571639	1.28524
1333	M33190.m	VEkCrA	outcome	exposure	MR Egger	21	0.225775	0.518922	0.668403	-0.791313	1.24286	1.25329	0.453249	3.46552
1334	M33190.m	VEkCrA	outcome	exposure	Simple mode	21	0.308573	0.544834	0.577449	-0.759302	1.37645	1.36148	0.467993	3.9608
1335	M33190.m	VEkCrA	outcome	exposure	Weighted median	21	-0.210259	0.302672	0.487258	-0.803496	0.382978	0.810374	0.447761	1.46665
1336	M33190.m	VEkCrA	outcome	exposure	Weighted mode	21	-0.367972	0.413403	0.383992	-1.17824	0.442297	0.692137	0.30782	1.55628
1337	M33192.m	P7Ztp6	outcome	exposure	Inverse variance weighted	13	-0.30614	0.282301	0.278168	-0.859451	0.24717	0.736283	0.423395	1.2804
1338	M33192.m	P7Ztp6	outcome	exposure	MR Egger	13	-0.145427	0.738279	0.847434	-1.59245	1.3016	0.864653	0.203426	3.67517
1339	M33192.m	P7Ztp6	outcome	exposure	Simple mode	13	0.00587555	0.612733	0.992507	-1.19508	1.20683	1.00589	0.302679	3.34288
1340	M33192.m	P7Ztp6	outcome	exposure	Weighted median	13	-0.0153149	0.396377	0.96918	-0.792214	0.761585	0.984802	0.452841	2.14167
1341	M33192.m	P7Ztp6	outcome	exposure	Weighted mode	13	0.0281871	0.541951	0.959376	-1.03404	1.09041	1.02859	0.355569	2.9755
1342	M33194.m	SAFkxo	outcome	exposure	Inverse variance weighted	13	0.145296	0.238214	0.541902	-0.321603	0.612195	1.15638	0.724986	1.84448
1343	M33194.m	SAFkxo	outcome	exposure	MR Egger	13	0.323669	0.564666	0.578035	-0.783076	1.43041	1.38219	0.456998	4.18043
1344	M33194.m	SAFkxo	outcome	exposure	Simple mode	13	-0.223379	0.547147	0.690272	-1.29579	0.849028	0.799811	0.273683	2.33737
1345	M33194.m	SAFkxo	outcome	exposure	Weighted median	13	0.270285	0.331844	0.415362	-0.380129	0.9207	1.31034	0.683773	2.51105
1346	M33194.m	SAFkxo	outcome	exposure	Weighted mode	13	0.0267499	0.444212	0.952973	-0.843905	0.897405	1.02711	0.430028	2.45323
1347	M33195.m	ZiFHQG	outcome	exposure	Inverse variance weighted	7	0.167967	0.288274	0.56012	-0.39705	0.732983	1.1829	0.672301	2.08128
1348	M33195.m	ZiFHQG	outcome	exposure	MR Egger	7	0.689202	0.493417	0.221308	-0.277894	1.6563	1.99213	0.757377	5.23988
1349	M33195.m	ZiFHQG	outcome	exposure	Simple mode	7	0.356678	0.498079	0.500833	-0.619557	1.33291	1.42858	0.538183	3.79207
1350	M33195.m	ZiFHQG	outcome	exposure	Weighted median	7	0.336899	0.361624	0.351529	-0.371884	1.04568	1.4006	0.689434	2.84534
1351	M33195.m	ZiFHQG	outcome	exposure	Weighted mode	7	0.356678	0.353706	0.352184	-0.336587	1.04994	1.42858	0.714204	2.85749
1352	M33197.m	6ixaKl	outcome	exposure	Inverse variance weighted	9	0.0327723	0.266628	0.902175	-0.489819	0.555363	1.03332	0.612738	1.74257
1353	M33197.m	6ixaKl	outcome	exposure	MR Egger	9	-0.0760913	0.411095	0.858404	-0.881837	0.729655	0.926732	0.414022	2.07436
1354	M33197.m	6ixaKl	outcome	exposure	Simple mode	9	-0.113215	0.50699	0.828893	-1.10691	0.880485	0.892959	0.330577	2.41207
1355	M33197.m	6ixaKl	outcome	exposure	Weighted median	9	0.0138966	0.349926	0.968322	-0.671959	0.699752	1.01399	0.510707	2.01325
1356	M33197.m	6ixaKl	outcome	exposure	Weighted mode	9	0.02104	0.380037	0.957207	-0.723832	0.765912	1.02126	0.484891	2.15096
1357	M33203.m	SeV3HK	outcome	exposure	Inverse variance weighted	16	0.056234	0.204183	0.783002	-0.343965	0.456433	1.05785	0.708953	1.57843
1358	M33203.m	SeV3HK	outcome	exposure	MR Egger	16	0.881498	0.391837	0.0410807	0.113497	1.6495	2.41451	1.12019	5.20437
1359	M33203.m	SeV3HK	outcome	exposure	Simple mode	16	0.0367672	0.454763	0.936631	-0.854569	0.928103	1.03745	0.425467	2.52971
1360	M33203.m	SeV3HK	outcome	exposure	Weighted median	16	0.173236	0.267726	0.517589	-0.351507	0.697979	1.18915	0.703627	2.00969
1361	M33203.m	SeV3HK	outcome	exposure	Weighted mode	16	0.233536	0.314254	0.468876	-0.382403	0.849474	1.26306	0.68222	2.33842
1362	M33204.m	ZTQ5u1	outcome	exposure	Inverse variance weighted	13	-0.864923	0.954263	0.364736	-2.73528	1.00543	0.421084	0.064876	2.73309
1363	M33204.m	ZTQ5u1	outcome	exposure	MR Egger	13	-3.69815	2.63022	0.18733	-8.85338	1.45707	0.0247692	0.000142898	4.29337
1364	M33204.m	ZTQ5u1	outcome	exposure	Simple mode	13	-1.92832	2.23993	0.406174	-6.31859	2.46194	0.145392	0.00180249	11.7275
1365	M33204.m	ZTQ5u1	outcome	exposure	Weighted median	13	-0.839531	1.29959	0.518281	-3.38673	1.70766	0.431913	0.0338192	5.51606
1366	M33204.m	ZTQ5u1	outcome	exposure	Weighted mode	13	-1.64043	2.3382	0.496323	-6.2233	2.94244	0.193896	0.00198269	18.962
1367	M33221.m	4uZTsh	outcome	exposure	Inverse variance weighted	17	-0.274377	0.57425	0.632792	-1.39991	0.851152	0.760045	0.24662	2.34234
1368	M33221.m	4uZTsh	outcome	exposure	MR Egger	17	0.482773	1.28123	0.711596	-2.02844	2.99398	1.62056	0.131541	19.9651
1369	M33221.m	4uZTsh	outcome	exposure	Simple mode	17	-0.941014	1.2945	0.477771	-3.47824	1.59621	0.390232	0.0308616	4.93431
1370	M33221.m	4uZTsh	outcome	exposure	Weighted median	17	-0.684225	0.824917	0.406852	-2.30106	0.932613	0.504481	0.100152	2.54114
1371	M33221.m	4uZTsh	outcome	exposure	Weighted mode	17	-0.789856	1.07574	0.473425	-2.89831	1.3186	0.45391	0.0551162	3.73818
1372	M33228.m	9WMqvG	outcome	exposure	Inverse variance weighted	24	1.12984	0.625896	0.0710493	-0.0969125	2.3566	3.09517	0.907635	10.555
1373	M33228.m	9WMqvG	outcome	exposure	MR Egger	24	2.52317	1.24355	0.0547298	0.0858108	4.96054	12.4681	1.0896	142.67
1374	M33228.m	9WMqvG	outcome	exposure	Simple mode	24	0.350243	2.04572	0.865558	-3.65938	4.35986	1.41941	0.0257486	78.2464
1375	M33228.m	9WMqvG	outcome	exposure	Weighted median	24	1.53984	0.944423	0.103005	-0.311228	3.39091	4.66384	0.732547	29.6929
1376	M33228.m	9WMqvG	outcome	exposure	Weighted mode	24	1.38685	1.00752	0.181921	-0.587891	3.3616	4.00224	0.555498	28.8353
1377	M33230.m	Pr3xXk	outcome	exposure	Inverse variance weighted	14	-1.74723	1.25194	0.162831	-4.20104	0.706579	0.174256	0.01498	2.02705
1378	M33230.m	Pr3xXk	outcome	exposure	MR Egger	14	3.30391	3.91858	0.41564	-4.3765	10.9843	27.2188	0.0125693	58942.3
1379	M33230.m	Pr3xXk	outcome	exposure	Simple mode	14	-2.76674	2.47156	0.283214	-7.611	2.07752	0.0628668	0.000494979	7.98466
1380	M33230.m	Pr3xXk	outcome	exposure	Weighted median	14	-2.00083	1.43665	0.163707	-4.81666	0.814995	0.135223	0.00809377	2.25916
1381	M33230.m	Pr3xXk	outcome	exposure	Weighted mode	14	-2.41683	2.18854	0.28948	-6.70637	1.87271	0.0892041	0.0012231	6.50591
1382	M33250.m	LuIirH	outcome	exposure	Inverse variance weighted	23	-0.596661	0.303119	0.0490213	-1.19077	-0.00254824	0.550647	0.303986	0.997455
1383	M33250.m	LuIirH	outcome	exposure	MR Egger	23	-0.179116	0.537752	0.742374	-1.23311	0.874878	0.836009	0.291385	2.39858
1384	M33250.m	LuIirH	outcome	exposure	Simple mode	23	-0.665824	0.563487	0.249974	-1.77026	0.438609	0.51385	0.170289	1.55055
1385	M33250.m	LuIirH	outcome	exposure	Weighted median	23	-0.637723	0.423478	0.132088	-1.46774	0.192294	0.528494	0.230446	1.21203
1386	M33250.m	LuIirH	outcome	exposure	Weighted mode	23	-0.583021	0.373959	0.133255	-1.31598	0.149938	0.558209	0.268211	1.16176
1387	M33353.m	ry73pp	outcome	exposure	Inverse variance weighted	21	0.217538	0.2382	0.361108	-0.249335	0.68441	1.24301	0.779319	1.9826
1388	M33353.m	ry73pp	outcome	exposure	MR Egger	21	0.778412	0.456941	0.10477	-0.117192	1.67402	2.17801	0.889415	5.33355
1389	M33353.m	ry73pp	outcome	exposure	Simple mode	21	-1.08864	0.606211	0.0876486	-2.27682	0.0995304	0.336673	0.10261	1.10465
1390	M33353.m	ry73pp	outcome	exposure	Weighted median	21	0.20064	0.305838	0.511803	-0.398802	0.800082	1.22218	0.671123	2.22572
1391	M33353.m	ry73pp	outcome	exposure	Weighted mode	21	0.186163	0.285645	0.521995	-0.3737	0.746027	1.20462	0.688183	2.10861
1392	M33359.m	u0AtrG	outcome	exposure	Inverse variance weighted	9	0.0401046	0.268726	0.881365	-0.486599	0.566808	1.04092	0.614713	1.76263
1393	M33359.m	u0AtrG	outcome	exposure	MR Egger	9	-0.188397	0.394202	0.647272	-0.961032	0.584239	0.828286	0.382498	1.79363
1394	M33359.m	u0AtrG	outcome	exposure	Simple mode	9	-0.0783565	0.638621	0.905374	-1.33005	1.17334	0.924635	0.264463	3.23277
1395	M33359.m	u0AtrG	outcome	exposure	Weighted median	9	-0.204797	0.353843	0.562738	-0.898329	0.488735	0.814813	0.407249	1.63025
1396	M33359.m	u0AtrG	outcome	exposure	Weighted mode	9	-0.268623	0.359942	0.476845	-0.974109	0.436863	0.764432	0.377529	1.54784
1397	M33363.m	Ve9sDe	outcome	exposure	Inverse variance weighted	8	-1.37612	0.88468	0.119827	-3.11009	0.357852	0.252557	0.0445968	1.43025
1398	M33363.m	Ve9sDe	outcome	exposure	MR Egger	8	-2.97747	1.92289	0.172486	-6.74633	0.791387	0.0509215	0.00117519	2.20645
1399	M33363.m	Ve9sDe	outcome	exposure	Simple mode	8	-1.841	1.63833	0.298194	-5.05213	1.37014	0.158659	0.00639572	3.93588
1400	M33363.m	Ve9sDe	outcome	exposure	Weighted median	8	-1.5994	1.1524	0.165171	-3.85811	0.659302	0.202017	0.0211078	1.93344
1401	M33363.m	Ve9sDe	outcome	exposure	Weighted mode	8	-2.06378	1.39874	0.183597	-4.80531	0.677758	0.126974	0.00818616	1.96946
1402	M33364.m	EPf7po	outcome	exposure	Inverse variance weighted	10	-2.56031	1.02325	0.0123449	-4.56588	-0.554734	0.0772808	0.0104007	0.574225
1403	M33364.m	EPf7po	outcome	exposure	MR Egger	10	-8.02568	2.47387	0.0118036	-12.8745	-3.17688	0.000326959	2.56266e-06	0.0417154
1404	M33364.m	EPf7po	outcome	exposure	Simple mode	10	-0.553787	2.24237	0.810477	-4.94883	3.84126	0.574769	0.00709168	46.5841
1405	M33364.m	EPf7po	outcome	exposure	Weighted median	10	-1.93311	1.41728	0.172581	-4.71098	0.844759	0.144698	0.008996	2.32742
1406	M33364.m	EPf7po	outcome	exposure	Weighted mode	10	-2.02222	2.08669	0.357814	-6.11212	2.06769	0.132362	0.00221584	7.90653
1407	M33380.m	T1W6Qf	outcome	exposure	Inverse variance weighted	39	-0.0210312	1.03174	0.983737	-2.04324	2.00118	0.979188	0.129608	7.39777
1408	M33380.m	T1W6Qf	outcome	exposure	MR Egger	39	0.968026	2.82469	0.733762	-4.56837	6.50442	2.63274	0.0103749	668.086
1409	M33380.m	T1W6Qf	outcome	exposure	Simple mode	39	-2.49981	2.9849	0.407555	-8.35021	3.35058	0.0821003	0.000236347	28.5194
1410	M33380.m	T1W6Qf	outcome	exposure	Weighted median	39	-1.57247	1.5149	0.299269	-4.54167	1.39673	0.207532	0.0106556	4.04197
1411	M33380.m	T1W6Qf	outcome	exposure	Weighted mode	39	-2.13632	2.6005	0.416484	-7.23331	2.96066	0.118088	0.000722127	19.3108
1412	M33384.x	NkuyVH	outcome	exposure	Inverse variance weighted	12	-0.135279	0.143562	0.346037	-0.41666	0.146103	0.873472	0.659245	1.15731
1413	M33384.x	NkuyVH	outcome	exposure	MR Egger	12	-0.111083	0.265602	0.684618	-0.631662	0.409496	0.894865	0.531707	1.50606
1414	M33384.x	NkuyVH	outcome	exposure	Simple mode	12	-0.18723	0.249482	0.468718	-0.676215	0.301755	0.829253	0.508538	1.35223
1415	M33384.x	NkuyVH	outcome	exposure	Weighted median	12	-0.159432	0.170967	0.35106	-0.494527	0.175662	0.852628	0.60986	1.19204
1416	M33384.x	NkuyVH	outcome	exposure	Weighted mode	12	-0.174598	0.179274	0.351027	-0.525975	0.176778	0.839794	0.590979	1.19337
1417	M33389.m	DyVqmh	outcome	exposure	Inverse variance weighted	56	-1.72392	0.873217	0.0483576	-3.43542	-0.0124103	0.178366	0.0322118	0.987666
1418	M33389.m	DyVqmh	outcome	exposure	MR Egger	56	-9.35454	4.77426	0.0552401	-18.7121	0.00300118	8.65711e-05	7.4721e-09	1.00301
1419	M33389.m	DyVqmh	outcome	exposure	Simple mode	56	0.88982	2.77661	0.749827	-4.55234	6.33198	2.43469	0.0105425	562.27
1420	M33389.m	DyVqmh	outcome	exposure	Weighted median	56	-0.379578	1.25152	0.761666	-2.83255	2.0734	0.68415	0.0588623	7.95179
1421	M33389.m	DyVqmh	outcome	exposure	Weighted mode	56	0.808323	2.43958	0.741649	-3.97325	5.5899	2.24414	0.0188122	267.708
1422	M33390.m	Z2yQr3	outcome	exposure	Inverse variance weighted	15	0.368263	0.312885	0.239199	-0.244992	0.981518	1.44522	0.782711	2.6685
1423	M33390.m	Z2yQr3	outcome	exposure	MR Egger	15	0.65439	0.592031	0.289053	-0.50599	1.81477	1.92397	0.602908	6.13967
1424	M33390.m	Z2yQr3	outcome	exposure	Simple mode	15	1.04787	0.677908	0.144466	-0.280825	2.37657	2.85158	0.75516	10.768
1425	M33390.m	Z2yQr3	outcome	exposure	Weighted median	15	0.586589	0.426483	0.169004	-0.249317	1.4225	1.79785	0.779333	4.14746
1426	M33390.m	Z2yQr3	outcome	exposure	Weighted mode	15	0.804831	0.585857	0.191112	-0.343449	1.95311	2.23632	0.70932	7.05058
1427	M33391.m	hktC8V	outcome	exposure	Inverse variance weighted	16	-0.0828346	0.110871	0.454989	-0.300143	0.134473	0.920503	0.740713	1.14393
1428	M33391.m	hktC8V	outcome	exposure	MR Egger	16	-0.0279822	0.178281	0.877521	-0.377413	0.321448	0.972406	0.685633	1.37912
1429	M33391.m	hktC8V	outcome	exposure	Simple mode	16	-0.0808882	0.222055	0.72074	-0.516116	0.35434	0.922297	0.596834	1.42524
1430	M33391.m	hktC8V	outcome	exposure	Weighted median	16	-0.0740829	0.157765	0.638657	-0.383302	0.235136	0.928595	0.681607	1.26508
1431	M33391.m	hktC8V	outcome	exposure	Weighted mode	16	-0.0638021	0.171654	0.715321	-0.400243	0.272639	0.938191	0.670157	1.31343
1432	M33408.m	e7bqJO	outcome	exposure	Inverse variance weighted	14	-0.324561	0.405001	0.422909	-1.11836	0.46924	0.722845	0.326815	1.59878
1433	M33408.m	e7bqJO	outcome	exposure	MR Egger	14	-1.11553	0.791951	0.184337	-2.66776	0.436693	0.327741	0.0694078	1.54758
1434	M33408.m	e7bqJO	outcome	exposure	Simple mode	14	-0.978598	0.855136	0.273101	-2.65466	0.697468	0.375838	0.0703224	2.00866
1435	M33408.m	e7bqJO	outcome	exposure	Weighted median	14	-0.786085	0.565766	0.164706	-1.89499	0.322816	0.455625	0.150321	1.38101
1436	M33408.m	e7bqJO	outcome	exposure	Weighted mode	14	-0.904684	0.630954	0.175232	-2.14135	0.331986	0.40467	0.117496	1.39373
1437	M33415.m	ut6hDg	outcome	exposure	Inverse variance weighted	25	-0.37027	0.287242	0.197379	-0.933263	0.192724	0.690548	0.393268	1.21255
1438	M33415.m	ut6hDg	outcome	exposure	MR Egger	25	-0.333678	0.494395	0.506454	-1.30269	0.635336	0.716285	0.271799	1.88766
1439	M33415.m	ut6hDg	outcome	exposure	Simple mode	25	-0.100501	0.555154	0.857862	-1.1886	0.987601	0.904384	0.304646	2.68479
1440	M33415.m	ut6hDg	outcome	exposure	Weighted median	25	-0.335013	0.331346	0.311985	-0.984452	0.314426	0.715329	0.373644	1.36947
1441	M33415.m	ut6hDg	outcome	exposure	Weighted mode	25	-0.391771	0.332611	0.250399	-1.04369	0.260147	0.675859	0.352153	1.29712
1442	M33420.m	790X2U	outcome	exposure	Inverse variance weighted	13	-0.18593	0.488587	0.70354	-1.14356	0.771701	0.830332	0.318682	2.16344
1443	M33420.m	790X2U	outcome	exposure	MR Egger	13	-1.76907	0.988684	0.101101	-3.70689	0.168754	0.170492	0.0245538	1.18383
1444	M33420.m	790X2U	outcome	exposure	Simple mode	13	-0.682778	0.916834	0.470779	-2.47977	1.11422	0.505212	0.0837623	3.04718
1445	M33420.m	790X2U	outcome	exposure	Weighted median	13	-0.463728	0.641843	0.46999	-1.72174	0.794284	0.628934	0.178755	2.21286
1446	M33420.m	790X2U	outcome	exposure	Weighted mode	13	-0.804832	0.714279	0.281865	-2.20482	0.595154	0.447163	0.110271	1.81331
1447	M33422.m	CeiPDH	outcome	exposure	Inverse variance weighted	38	-0.311889	1.01635	0.758942	-2.30394	1.68016	0.732063	0.0998644	5.36644
1448	M33422.m	CeiPDH	outcome	exposure	MR Egger	38	-3.00569	2.06758	0.154685	-7.05814	1.04676	0.0495047	0.00086038	2.84841
1449	M33422.m	CeiPDH	outcome	exposure	Simple mode	38	-1.29801	2.58088	0.617993	-6.35652	3.76051	0.273076	0.00173539	42.9704
1450	M33422.m	CeiPDH	outcome	exposure	Weighted median	38	-1.64135	1.6123	0.30867	-4.80146	1.51876	0.193719	0.00821777	4.56655
1451	M33422.m	CeiPDH	outcome	exposure	Weighted mode	38	-1.57278	1.78941	0.385107	-5.08001	1.93446	0.207468	0.00621982	6.92029
1452	M33423.x	khjyW1	outcome	exposure	Inverse variance weighted	58	9.22275e-05	0.0185116	0.996025	-0.0361906	0.036375	1.00009	0.964456	1.03704
1453	M33423.x	khjyW1	outcome	exposure	MR Egger	58	0.00440513	0.0363303	0.903925	-0.0668023	0.0756125	1.00441	0.93538	1.07854
1454	M33423.x	khjyW1	outcome	exposure	Simple mode	58	0.047582	0.0433756	0.277265	-0.0374342	0.132598	1.04873	0.963258	1.14179
1455	M33423.x	khjyW1	outcome	exposure	Weighted median	58	-0.000443353	0.0229299	0.984574	-0.0453859	0.0444992	0.999557	0.955629	1.0455
1456	M33423.x	khjyW1	outcome	exposure	Weighted mode	58	0.0156335	0.0297596	0.601394	-0.0426953	0.0739623	1.01576	0.958203	1.07677
1457	M33441.m	6DrQK7	outcome	exposure	Inverse variance weighted	17	0.373923	0.565145	0.508202	-0.733761	1.48161	1.45343	0.4801	4.40001
1458	M33441.m	6DrQK7	outcome	exposure	MR Egger	17	0.687936	1.30804	0.606627	-1.87583	3.2517	1.98961	0.153228	25.8342
1459	M33441.m	6DrQK7	outcome	exposure	Simple mode	17	-0.916746	1.69449	0.59595	-4.23795	2.40446	0.399818	0.0144372	11.0724
1460	M33441.m	6DrQK7	outcome	exposure	Weighted median	17	0.430261	0.777882	0.580183	-1.09439	1.95491	1.53766	0.334744	7.06328
1461	M33441.m	6DrQK7	outcome	exposure	Weighted mode	17	2.22283	1.39097	0.129591	-0.503464	4.94912	9.2334	0.604433	141.051
1462	M33442.m	uZIz0f	outcome	exposure	Inverse variance weighted	28	-1.17203	2.03538	0.564731	-5.16139	2.81732	0.309737	0.00573375	16.732
1463	M33442.m	uZIz0f	outcome	exposure	MR Egger	28	4.7546	5.15762	0.365078	-5.35433	14.8635	116.117	0.00472762	2.85199e+06
1464	M33442.m	uZIz0f	outcome	exposure	Simple mode	28	3.83178	3.53726	0.288273	-3.10126	10.7648	46.1444	0.0449924	47325.9
1465	M33442.m	uZIz0f	outcome	exposure	Weighted median	28	2.39226	2.13495	0.262492	-1.79225	6.57676	10.9381	0.166585	718.207
1466	M33442.m	uZIz0f	outcome	exposure	Weighted mode	28	3.30519	2.68786	0.229427	-1.96302	8.5734	27.2538	0.140434	5289.08
1467	M33443.m	NX492v	outcome	exposure	Inverse variance weighted	10	0.461554	1.20047	0.700625	-1.89137	2.81448	1.58654	0.150865	16.6845
1468	M33443.m	NX492v	outcome	exposure	MR Egger	10	2.92245	4.1688	0.503162	-5.2484	11.0933	18.5868	0.00525591	65729.8
1469	M33443.m	NX492v	outcome	exposure	Simple mode	10	-1.01959	2.48066	0.690674	-5.88168	3.84249	0.360741	0.00279009	46.6416
1470	M33443.m	NX492v	outcome	exposure	Weighted median	10	-0.180861	1.57548	0.908605	-3.2688	2.90708	0.834551	0.038052	18.3033
1471	M33443.m	NX492v	outcome	exposure	Weighted mode	10	-0.895869	2.57019	0.735433	-5.93344	4.1417	0.408253	0.00264937	62.9094
1472	M33447.m	qxf78E	outcome	exposure	Inverse variance weighted	11	-1.63397	0.911898	0.07316	-3.42129	0.153353	0.195154	0.0326703	1.16574
1473	M33447.m	qxf78E	outcome	exposure	MR Egger	11	-3.95296	2.58615	0.160737	-9.02181	1.11589	0.0191978	0.000120747	3.05229
1474	M33447.m	qxf78E	outcome	exposure	Simple mode	11	-2.87783	2.02178	0.185058	-6.84051	1.08485	0.0562568	0.00106956	2.95901
1475	M33447.m	qxf78E	outcome	exposure	Weighted median	11	-2.75867	1.25188	0.0275513	-5.21235	-0.304979	0.0633763	0.00544885	0.737139
1476	M33447.m	qxf78E	outcome	exposure	Weighted mode	11	-3.11434	1.81993	0.117821	-6.6814	0.452713	0.0444076	0.00125402	1.57257
1477	M33453.m	AtCAwl	outcome	exposure	Inverse variance weighted	17	0.0752827	0.744848	0.919494	-1.38462	1.53518	1.07819	0.250419	4.64218
1478	M33453.m	AtCAwl	outcome	exposure	MR Egger	17	-2.34905	1.3816	0.10972	-5.05699	0.358886	0.0954598	0.00636471	1.43173
1479	M33453.m	AtCAwl	outcome	exposure	Simple mode	17	0.630668	1.68971	0.713868	-2.68116	3.94249	1.87887	0.0684838	51.547
1480	M33453.m	AtCAwl	outcome	exposure	Weighted median	17	-1.15381	0.890406	0.195038	-2.899	0.591391	0.315434	0.0550782	1.8065
1481	M33453.m	AtCAwl	outcome	exposure	Weighted mode	17	-1.56618	0.981327	0.130052	-3.48958	0.357219	0.208841	0.0305136	1.42935
1482	M33477.m	alEtuD	outcome	exposure	Inverse variance weighted	49	-0.583247	0.928484	0.529891	-2.40308	1.23658	0.558083	0.0904394	3.44382
1483	M33477.m	alEtuD	outcome	exposure	MR Egger	49	0.796735	3.73556	0.832028	-6.52497	8.11844	2.21829	0.00146636	3355.78
1484	M33477.m	alEtuD	outcome	exposure	Simple mode	49	1.50262	2.65746	0.574413	-3.70601	6.71124	4.49343	0.0245755	821.587
1485	M33477.m	alEtuD	outcome	exposure	Weighted median	49	0.810488	1.33443	0.543609	-1.805	3.42598	2.249	0.164474	30.7526
1486	M33477.m	alEtuD	outcome	exposure	Weighted mode	49	1.22993	2.12268	0.565012	-2.93052	5.39039	3.421	0.0533694	219.288
1487	M33488.m	pcqUl9	outcome	exposure	Inverse variance weighted	17	0.186107	0.473929	0.694549	-0.742794	1.11501	1.20455	0.475783	3.04959
1488	M33488.m	pcqUl9	outcome	exposure	MR Egger	17	0.939035	1.07026	0.394109	-1.15867	3.03674	2.55751	0.313904	20.8372
1489	M33488.m	pcqUl9	outcome	exposure	Simple mode	17	-0.672624	1.15409	0.568138	-2.93463	1.58938	0.510368	0.0531503	4.90072
1490	M33488.m	pcqUl9	outcome	exposure	Weighted median	17	-0.455003	0.642514	0.478845	-1.71433	0.804325	0.634446	0.180084	2.23519
1491	M33488.m	pcqUl9	outcome	exposure	Weighted mode	17	-0.501281	0.841319	0.559625	-2.15027	1.1477	0.605754	0.116453	3.15095
1492	M33507.m	OJlqTx	outcome	exposure	Inverse variance weighted	40	0.150604	0.169709	0.374851	-0.182026	0.483233	1.16254	0.83358	1.62131
1493	M33507.m	OJlqTx	outcome	exposure	MR Egger	40	-0.0108911	0.235515	0.963358	-0.4725	0.450717	0.989168	0.623442	1.56944
1494	M33507.m	OJlqTx	outcome	exposure	Simple mode	40	0.337238	0.530625	0.528783	-0.702787	1.37726	1.40107	0.495203	3.96404
1495	M33507.m	OJlqTx	outcome	exposure	Weighted median	40	0.00505592	0.219832	0.981651	-0.425816	0.435927	1.00507	0.653237	1.5464
1496	M33507.m	OJlqTx	outcome	exposure	Weighted mode	40	0.134912	0.177772	0.452473	-0.213521	0.483345	1.14444	0.807735	1.62149
1497	M33508.m	NEUdm8	outcome	exposure	Inverse variance weighted	20	0.336092	0.249774	0.178437	-0.153466	0.82565	1.39947	0.85773	2.28336
1498	M33508.m	NEUdm8	outcome	exposure	MR Egger	20	0.744303	0.464316	0.126335	-0.165755	1.65436	2.10497	0.847254	5.22974
1499	M33508.m	NEUdm8	outcome	exposure	Simple mode	20	1.21918	0.76662	0.128262	-0.283396	2.72176	3.38441	0.753222	15.207
1500	M33508.m	NEUdm8	outcome	exposure	Weighted median	20	0.0630549	0.409226	0.877544	-0.739028	0.865137	1.06509	0.477578	2.37533
1501	M33508.m	NEUdm8	outcome	exposure	Weighted mode	20	0.108323	0.546345	0.844941	-0.962513	1.17916	1.11441	0.381932	3.25164
1502	M33509.m	xHc4Fi	outcome	exposure	Inverse variance weighted	9	-1.32087	1.07191	0.217852	-3.4218	0.780068	0.266904	0.0326535	2.18162
1503	M33509.m	xHc4Fi	outcome	exposure	MR Egger	9	-0.634066	3.57432	0.864222	-7.63973	6.3716	0.530431	0.00048096	584.991
1504	M33509.m	xHc4Fi	outcome	exposure	Simple mode	9	-1.47913	2.02124	0.485179	-5.44077	2.48251	0.227837	0.00433616	11.9713
1505	M33509.m	xHc4Fi	outcome	exposure	Weighted median	9	-1.73801	1.3321	0.19199	-4.34892	0.872905	0.175871	0.0129208	2.39386
1506	M33509.m	xHc4Fi	outcome	exposure	Weighted mode	9	-1.67596	1.60985	0.328281	-4.83127	1.47934	0.187128	0.0079764	4.39005
1507	M33510.m	XodLQG	outcome	exposure	Inverse variance weighted	26	-1.08165	0.66956	0.106211	-2.39399	0.23069	0.339036	0.0912651	1.25947
1508	M33510.m	XodLQG	outcome	exposure	MR Egger	26	-1.23086	1.15717	0.298058	-3.49892	1.03719	0.29204	0.03023	2.82128
1509	M33510.m	XodLQG	outcome	exposure	Simple mode	26	-1.44966	1.63541	0.383841	-4.65507	1.75575	0.234651	0.00951327	5.78781
1510	M33510.m	XodLQG	outcome	exposure	Weighted median	26	-1.76973	0.964425	0.0665042	-3.66	0.120544	0.170379	0.0257325	1.12811
1511	M33510.m	XodLQG	outcome	exposure	Weighted mode	26	-1.63386	0.943606	0.0956868	-3.48332	0.215612	0.195176	0.0307052	1.24062
1512	M33515.m	vY15CQ	outcome	exposure	Inverse variance weighted	44	1.24844	1.02497	0.223215	-0.760506	3.25739	3.4849	0.46743	25.9815
1513	M33515.m	vY15CQ	outcome	exposure	MR Egger	44	4.64787	4.33526	0.289793	-3.84924	13.145	104.362	0.0212959	511439
1514	M33515.m	vY15CQ	outcome	exposure	Simple mode	44	2.39606	2.94696	0.420662	-3.37998	8.1721	10.9798	0.0340481	3540.76
1515	M33515.m	vY15CQ	outcome	exposure	Weighted median	44	1.08202	1.4082	0.442268	-1.67806	3.8421	2.95063	0.186736	46.6231
1516	M33515.m	vY15CQ	outcome	exposure	Weighted mode	44	1.50275	3.04385	0.624031	-4.46321	7.4687	4.49402	0.0115253	1752.33
1517	M33531.m	qzh4h1	outcome	exposure	Inverse variance weighted	10	-0.607448	0.521266	0.243885	-1.62913	0.414234	0.544739	0.1961	1.51321
1518	M33531.m	qzh4h1	outcome	exposure	MR Egger	10	-0.467118	1.36226	0.74051	-3.13714	2.20291	0.626806	0.0434066	9.05128
1519	M33531.m	qzh4h1	outcome	exposure	Simple mode	10	0.30765	1.22705	0.807657	-2.09736	2.71266	1.36023	0.12278	15.0693
1520	M33531.m	qzh4h1	outcome	exposure	Weighted median	10	-0.309436	0.726622	0.670214	-1.73361	1.11474	0.733861	0.176645	3.04879
1521	M33531.m	qzh4h1	outcome	exposure	Weighted mode	10	0.0389373	1.06046	0.971512	-2.03956	2.11744	1.03971	0.130086	8.30982
1522	M33587.m	c3sQNL	outcome	exposure	Inverse variance weighted	12	-0.339681	0.855879	0.691456	-2.0172	1.33784	0.711998	0.133027	3.81081
1523	M33587.m	c3sQNL	outcome	exposure	MR Egger	12	-0.813707	2.27102	0.727566	-5.2649	3.63748	0.443212	0.00516992	37.9961
1524	M33587.m	c3sQNL	outcome	exposure	Simple mode	12	-1.57694	2.27412	0.50242	-6.03422	2.88034	0.206606	0.00239537	17.8203
1525	M33587.m	c3sQNL	outcome	exposure	Weighted median	12	-0.975587	1.2276	0.426782	-3.38169	1.43051	0.376971	0.0339901	4.18084
1526	M33587.m	c3sQNL	outcome	exposure	Weighted mode	12	-1.57694	2.20871	0.490121	-5.906	2.75212	0.206606	0.00272305	15.6759
1527	M33609.m	AfLdPj	outcome	exposure	Inverse variance weighted	19	-0.0484424	0.151547	0.749231	-0.345474	0.248589	0.952712	0.707885	1.28222
1528	M33609.m	AfLdPj	outcome	exposure	MR Egger	19	-0.0663909	0.250353	0.794052	-0.557082	0.424301	0.935765	0.572878	1.52852
1529	M33609.m	AfLdPj	outcome	exposure	Simple mode	19	0.144583	0.357838	0.690938	-0.55678	0.845947	1.15556	0.573051	2.33018
1530	M33609.m	AfLdPj	outcome	exposure	Weighted median	19	-0.297437	0.199307	0.135605	-0.688078	0.0932038	0.742719	0.502541	1.09769
1531	M33609.m	AfLdPj	outcome	exposure	Weighted mode	19	-0.19023	0.201914	0.358597	-0.585982	0.205521	0.826769	0.556559	1.22816
1532	M33610.m	GNkBfj	outcome	exposure	Inverse variance weighted	29	0.0895246	0.107834	0.406422	-0.12183	0.300879	1.09365	0.885299	1.35105
1533	M33610.m	GNkBfj	outcome	exposure	MR Egger	29	0.128329	0.165181	0.44397	-0.195425	0.452083	1.13693	0.822485	1.57158
1534	M33610.m	GNkBfj	outcome	exposure	Simple mode	29	0.0555966	0.248217	0.824396	-0.430909	0.542102	1.05717	0.649918	1.71962
1535	M33610.m	GNkBfj	outcome	exposure	Weighted median	29	0.0782606	0.144059	0.586955	-0.204095	0.360616	1.0814	0.815385	1.43421
1536	M33610.m	GNkBfj	outcome	exposure	Weighted mode	29	0.155596	0.160523	0.340691	-0.159029	0.470222	1.16835	0.852971	1.60035
1537	M33627.m	jVl3fq	outcome	exposure	Inverse variance weighted	10	1.27176	0.99366	0.20059	-0.675816	3.21933	3.56711	0.508741	25.0114
1538	M33627.m	jVl3fq	outcome	exposure	MR Egger	10	1.68456	3.46064	0.639472	-5.09829	8.46742	5.3901	0.00610716	4757.24
1539	M33627.m	jVl3fq	outcome	exposure	Simple mode	10	0.299717	2.24999	0.896959	-4.11026	4.70969	1.34948	0.0164036	111.018
1540	M33627.m	jVl3fq	outcome	exposure	Weighted median	10	0.613021	1.37514	0.65575	-2.08225	3.3083	1.846	0.124649	27.3385
1541	M33627.m	jVl3fq	outcome	exposure	Weighted mode	10	0.384694	2.14737	0.861791	-3.82415	4.59354	1.46916	0.0218369	98.844
1542	M33633.m	SkNAfL	outcome	exposure	Inverse variance weighted	11	0.163264	0.509752	0.748756	-0.83585	1.16238	1.17735	0.433506	3.19753
1543	M33633.m	SkNAfL	outcome	exposure	MR Egger	11	0.727593	0.99545	0.483422	-1.22349	2.67868	2.07009	0.294202	14.5658
1544	M33633.m	SkNAfL	outcome	exposure	Simple mode	11	0.478497	1.0559	0.660105	-1.59107	2.54807	1.61365	0.203707	12.7823
1545	M33633.m	SkNAfL	outcome	exposure	Weighted median	11	0.400369	0.687366	0.560251	-0.946868	1.74761	1.49238	0.387954	5.74084
1546	M33633.m	SkNAfL	outcome	exposure	Weighted mode	11	0.667809	0.871599	0.461267	-1.04052	2.37614	1.94996	0.353269	10.7633
1547	M33637.m	MInVR7	outcome	exposure	Inverse variance weighted	10	0.00105451	0.51509	0.998367	-1.00852	1.01063	1.00106	0.364758	2.74733
1548	M33637.m	MInVR7	outcome	exposure	MR Egger	10	0.0372877	0.926109	0.96887	-1.77789	1.85246	1.03799	0.168995	6.37549
1549	M33637.m	MInVR7	outcome	exposure	Simple mode	10	0.388901	0.977006	0.699868	-1.52603	2.30383	1.47536	0.217397	10.0125
1550	M33637.m	MInVR7	outcome	exposure	Weighted median	10	0.401896	0.678549	0.553658	-0.928059	1.73185	1.49466	0.39532	5.6511
1551	M33637.m	MInVR7	outcome	exposure	Weighted mode	10	0.448837	0.815725	0.595551	-1.14998	2.04766	1.56649	0.316642	7.74972
1552	M33638.m	fxD0Rf	outcome	exposure	Inverse variance weighted	10	-1.74946	0.701577	0.0126452	-3.12455	-0.374368	0.173868	0.0439567	0.687724
1553	M33638.m	fxD0Rf	outcome	exposure	MR Egger	10	0.238754	1.36656	0.865647	-2.43971	2.91722	1.26967	0.0871864	18.4897
1554	M33638.m	fxD0Rf	outcome	exposure	Simple mode	10	-1.6378	1.60199	0.333305	-4.7777	1.50209	0.194406	0.0084153	4.49109
1555	M33638.m	fxD0Rf	outcome	exposure	Weighted median	10	-1.26634	0.941004	0.17839	-3.1107	0.578031	0.281862	0.0445696	1.78252
1556	M33638.m	fxD0Rf	outcome	exposure	Weighted mode	10	-0.877077	1.00345	0.404804	-2.84384	1.08968	0.415997	0.0582018	2.97334
1557	M33652.m	cgbOE4	outcome	exposure	Inverse variance weighted	9	-0.147755	0.536855	0.783145	-1.19999	0.904482	0.862643	0.301197	2.47065
1558	M33652.m	cgbOE4	outcome	exposure	MR Egger	9	-0.251966	0.944245	0.797279	-2.10269	1.59875	0.777271	0.122128	4.94686
1559	M33652.m	cgbOE4	outcome	exposure	Simple mode	9	0.273745	0.959357	0.78263	-1.60659	2.15408	1.31488	0.20057	8.61999
1560	M33652.m	cgbOE4	outcome	exposure	Weighted median	9	-0.166031	0.703892	0.81353	-1.54566	1.2136	0.84702	0.213172	3.36557
1561	M33652.m	cgbOE4	outcome	exposure	Weighted mode	9	-0.139279	0.767005	0.860422	-1.64261	1.36405	0.869985	0.193475	3.91201
1562	M33653.m	MKjgoQ	outcome	exposure	Inverse variance weighted	13	-0.182797	0.540486	0.735206	-1.24215	0.876555	0.832937	0.288763	2.40261
1563	M33653.m	MKjgoQ	outcome	exposure	MR Egger	13	-1.02403	1.21623	0.417736	-3.40784	1.35979	0.359146	0.0331126	3.89536
1564	M33653.m	MKjgoQ	outcome	exposure	Simple mode	13	-0.771606	1.20404	0.53367	-3.13153	1.58831	0.46227	0.0436511	4.89549
1565	M33653.m	MKjgoQ	outcome	exposure	Weighted median	13	-0.0703508	0.735968	0.923847	-1.51285	1.37215	0.932067	0.220282	3.94381
1566	M33653.m	MKjgoQ	outcome	exposure	Weighted mode	13	-0.348004	0.905555	0.70748	-2.12289	1.42688	0.706096	0.119685	4.1657
1567	M33658.m	WwVFCs	outcome	exposure	Inverse variance weighted	8	-0.406537	0.554141	0.463172	-1.49265	0.67958	0.665953	0.224775	1.97305
1568	M33658.m	WwVFCs	outcome	exposure	MR Egger	8	0.420421	1.80861	0.82391	-3.12445	3.96529	1.5226	0.043961	52.7357
1569	M33658.m	WwVFCs	outcome	exposure	Simple mode	8	0.071347	1.03481	0.94696	-1.95688	2.09957	1.07395	0.141299	8.16268
1570	M33658.m	WwVFCs	outcome	exposure	Weighted median	8	-0.380162	0.714505	0.594682	-1.78059	1.02027	0.683751	0.168538	2.77394
1571	M33658.m	WwVFCs	outcome	exposure	Weighted mode	8	-0.193998	0.948576	0.843771	-2.05321	1.66521	0.82366	0.128323	5.28679
1572	M33666.m	E5DOfD	outcome	exposure	Inverse variance weighted	28	0.126912	0.767638	0.868686	-1.37766	1.63148	1.13532	0.252168	5.11145
1573	M33666.m	E5DOfD	outcome	exposure	MR Egger	28	-3.3505	2.461	0.185057	-8.17406	1.47306	0.0350667	0.00028187	4.36256
1574	M33666.m	E5DOfD	outcome	exposure	Simple mode	28	0.774619	2.1105	0.716457	-3.36195	4.91119	2.16976	0.0346675	135.801
1575	M33666.m	E5DOfD	outcome	exposure	Weighted median	28	-0.235242	1.09304	0.829597	-2.3776	1.90711	0.790379	0.0927732	6.73362
1576	M33666.m	E5DOfD	outcome	exposure	Weighted mode	28	-0.973572	1.81604	0.596281	-4.533	2.58586	0.377731	0.0107484	13.2747
1577	M33675.m	HA8FK2	outcome	exposure	Inverse variance weighted	8	-0.236841	0.631452	0.707605	-1.47449	1.0008	0.789116	0.228896	2.72047
1578	M33675.m	HA8FK2	outcome	exposure	MR Egger	8	-1.69187	2.26336	0.483015	-6.12806	2.74432	0.184174	0.0021808	15.554
1579	M33675.m	HA8FK2	outcome	exposure	Simple mode	8	0.465899	1.16081	0.700127	-1.80929	2.74109	1.59345	0.163771	15.5038
1580	M33675.m	HA8FK2	outcome	exposure	Weighted median	8	-0.687457	0.819501	0.401541	-2.29368	0.918766	0.502853	0.100895	2.5062
1581	M33675.m	HA8FK2	outcome	exposure	Weighted mode	8	-0.746213	0.927216	0.447409	-2.56356	1.07113	0.474159	0.0770303	2.91868
1582	M33683.m	MUxnb1	outcome	exposure	Inverse variance weighted	11	0.135419	0.219249	0.536806	-0.294309	0.565147	1.14502	0.745046	1.75971
1583	M33683.m	MUxnb1	outcome	exposure	MR Egger	11	0.146971	0.378219	0.706614	-0.594338	0.88828	1.15832	0.551928	2.43094
1584	M33683.m	MUxnb1	outcome	exposure	Simple mode	11	0.225401	0.401934	0.587285	-0.56239	1.01319	1.25282	0.569845	2.75438
1585	M33683.m	MUxnb1	outcome	exposure	Weighted median	11	0.196156	0.284784	0.490957	-0.362021	0.754332	1.21672	0.696268	2.12619
1586	M33683.m	MUxnb1	outcome	exposure	Weighted mode	11	0.155681	0.301068	0.616333	-0.434412	0.745774	1.16845	0.647645	2.10807
1587	M33751.m	ToX7L3	outcome	exposure	Inverse variance weighted	28	-0.0329576	0.0975622	0.735506	-0.224179	0.158264	0.96758	0.799172	1.17148
1588	M33751.m	ToX7L3	outcome	exposure	MR Egger	28	-0.0123869	0.131359	0.925596	-0.26985	0.245077	0.98769	0.763494	1.27772
1589	M33751.m	ToX7L3	outcome	exposure	Simple mode	28	-0.00287077	0.174113	0.986966	-0.344132	0.338391	0.997133	0.708835	1.40269
1590	M33751.m	ToX7L3	outcome	exposure	Weighted median	28	0.00561175	0.110553	0.959516	-0.211072	0.222295	1.00563	0.809716	1.24894
1591	M33751.m	ToX7L3	outcome	exposure	Weighted mode	28	-0.041867	0.0944391	0.661064	-0.226968	0.143234	0.958997	0.796947	1.154
1592	M33782.m	eWrPgK	outcome	exposure	Inverse variance weighted	14	0.0822803	0.236546	0.72796	-0.38135	0.545911	1.08576	0.682939	1.72618
1593	M33782.m	eWrPgK	outcome	exposure	MR Egger	14	0.149143	0.411717	0.723467	-0.657823	0.956108	1.16084	0.517978	2.60155
1594	M33782.m	eWrPgK	outcome	exposure	Simple mode	14	0.0664353	0.480042	0.892049	-0.874447	1.00732	1.06869	0.417092	2.73825
1595	M33782.m	eWrPgK	outcome	exposure	Weighted median	14	0.253637	0.351815	0.470947	-0.435921	0.943195	1.2887	0.646669	2.56817
1596	M33782.m	eWrPgK	outcome	exposure	Weighted mode	14	0.219532	0.406195	0.598018	-0.576611	1.01568	1.24549	0.561799	2.76123
1597	M33801.m	3qIJKT	outcome	exposure	Inverse variance weighted	9	-0.376277	0.532482	0.479786	-1.41994	0.667387	0.686412	0.241728	1.94914
1598	M33801.m	3qIJKT	outcome	exposure	MR Egger	9	-0.395766	1.54389	0.805057	-3.4218	2.63026	0.673164	0.0326537	13.8774
1599	M33801.m	3qIJKT	outcome	exposure	Simple mode	9	0.0141346	0.974571	0.988784	-1.89602	1.92429	1.01424	0.150164	6.85031
1600	M33801.m	3qIJKT	outcome	exposure	Weighted median	9	-0.196376	0.682268	0.773478	-1.53362	1.14087	0.821703	0.215753	3.12949
1601	M33801.m	3qIJKT	outcome	exposure	Weighted mode	9	-0.0942177	0.85053	0.914523	-1.76126	1.57282	0.910085	0.171829	4.82022
1602	M33821.m	RqAUo1	outcome	exposure	Inverse variance weighted	21	0.422344	0.67679	0.532602	-0.904165	1.74885	1.52553	0.40488	5.748
1603	M33821.m	RqAUo1	outcome	exposure	MR Egger	21	0.0118656	1.86936	0.995002	-3.65209	3.67582	1.01194	0.025937	39.4809
1604	M33821.m	RqAUo1	outcome	exposure	Simple mode	21	1.78877	1.78281	0.327681	-1.70554	5.28309	5.98211	0.181674	196.977
1605	M33821.m	RqAUo1	outcome	exposure	Weighted median	21	1.38396	0.999093	0.165985	-0.574258	3.34219	3.99069	0.563122	28.2809
1606	M33821.m	RqAUo1	outcome	exposure	Weighted mode	21	1.67324	1.52506	0.285605	-1.31588	4.66236	5.32942	0.268238	105.886
1607	M33822.m	qhBBxS	outcome	exposure	Inverse variance weighted	8	-1.49184	1.10186	0.175759	-3.65149	0.667806	0.224957	0.0259523	1.94996
1608	M33822.m	qhBBxS	outcome	exposure	MR Egger	8	4.7651	3.32486	0.20179	-1.75162	11.2818	117.343	0.173493	79365.4
1609	M33822.m	qhBBxS	outcome	exposure	Simple mode	8	-0.725637	2.43677	0.77451	-5.50171	4.05043	0.484016	0.0040798	57.4222
1610	M33822.m	qhBBxS	outcome	exposure	Weighted median	8	-0.964134	1.52567	0.527425	-3.95445	2.02618	0.381313	0.0191693	7.58504
1611	M33822.m	qhBBxS	outcome	exposure	Weighted mode	8	0.112014	1.81577	0.952535	-3.44689	3.67092	1.11853	0.0318445	39.288
1612	M33833.m	AJvdk0	outcome	exposure	Inverse variance weighted	8	-0.371322	0.718667	0.605378	-1.77991	1.03726	0.689822	0.168654	2.82149
1613	M33833.m	AJvdk0	outcome	exposure	MR Egger	8	-2.22644	2.46889	0.401914	-7.06547	2.6126	0.107912	0.000854095	13.6344
1614	M33833.m	AJvdk0	outcome	exposure	Simple mode	8	-1.28161	1.64783	0.462182	-4.51135	1.94812	0.277589	0.0109836	7.01551
1615	M33833.m	AJvdk0	outcome	exposure	Weighted median	8	-1.14913	0.9654	0.233923	-3.04131	0.743054	0.316913	0.0477721	2.10235
1616	M33833.m	AJvdk0	outcome	exposure	Weighted mode	8	-1.62271	1.31625	0.257433	-4.20257	0.957143	0.197362	0.0149571	2.60424
1617	M33835.m	0Jz801	outcome	exposure	Inverse variance weighted	9	0.313273	0.354395	0.376715	-0.381342	1.00789	1.3679	0.682944	2.73981
1618	M33835.m	0Jz801	outcome	exposure	MR Egger	9	-0.199721	0.948981	0.839305	-2.05972	1.66028	0.818959	0.127489	5.26079
1619	M33835.m	0Jz801	outcome	exposure	Simple mode	9	-0.423324	0.716964	0.571194	-1.82857	0.981925	0.654866	0.160643	2.66959
1620	M33835.m	0Jz801	outcome	exposure	Weighted median	9	0.398328	0.49016	0.41642	-0.562386	1.35904	1.48933	0.569848	3.89246
1621	M33835.m	0Jz801	outcome	exposure	Weighted mode	9	0.446562	0.585481	0.467519	-0.700982	1.59411	1.56293	0.496098	4.92392
1622	M33864.m	NvFVJz	outcome	exposure	Inverse variance weighted	9	0.581828	0.417345	0.163282	-0.236168	1.39982	1.78931	0.789648	4.05448
1623	M33864.m	NvFVJz	outcome	exposure	MR Egger	9	0.0317086	0.806026	0.969718	-1.5481	1.61152	1.03222	0.212651	5.01041
1624	M33864.m	NvFVJz	outcome	exposure	Simple mode	9	0.874312	0.823583	0.319413	-0.73991	2.48853	2.39723	0.477157	12.0436
1625	M33864.m	NvFVJz	outcome	exposure	Weighted median	9	0.337163	0.575381	0.557888	-0.790584	1.46491	1.40097	0.45358	4.32716
1626	M33864.m	NvFVJz	outcome	exposure	Weighted mode	9	0.335929	0.648678	0.618564	-0.935481	1.60734	1.39924	0.392397	4.98952
1627	M33871.m	UQg6iD	outcome	exposure	Inverse variance weighted	13	0.817402	0.947204	0.388158	-1.03912	2.67392	2.26461	0.353767	14.4967
1628	M33871.m	UQg6iD	outcome	exposure	MR Egger	13	-2.01284	1.78557	0.283612	-5.51256	1.48687	0.133608	0.00403576	4.42324
1629	M33871.m	UQg6iD	outcome	exposure	Simple mode	13	2.10307	1.63862	0.223569	-1.10862	5.31476	8.19129	0.330014	203.316
1630	M33871.m	UQg6iD	outcome	exposure	Weighted median	13	0.459848	1.03874	0.657983	-1.57608	2.49577	1.58383	0.206785	12.1311
1631	M33871.m	UQg6iD	outcome	exposure	Weighted mode	13	-0.767153	1.21576	0.539867	-3.15003	1.61573	0.464333	0.0428507	5.03155
1632	M33877.m	aOHJIU	outcome	exposure	Inverse variance weighted	29	-0.185819	0.0990566	0.0606713	-0.379969	0.00833228	0.830424	0.683882	1.00837
1633	M33877.m	aOHJIU	outcome	exposure	MR Egger	29	-0.141217	0.176193	0.429846	-0.486556	0.204122	0.868301	0.61474	1.22645
1634	M33877.m	aOHJIU	outcome	exposure	Simple mode	29	-0.134174	0.21466	0.536997	-0.554908	0.28656	0.874438	0.574125	1.33184
1635	M33877.m	aOHJIU	outcome	exposure	Weighted median	29	-0.126999	0.137888	0.357035	-0.397258	0.143261	0.880735	0.67216	1.15403
1636	M33877.m	aOHJIU	outcome	exposure	Weighted mode	29	-0.146656	0.145227	0.321218	-0.431301	0.137988	0.863591	0.649664	1.14796
1637	M33883.m	DPQrGc	outcome	exposure	Inverse variance weighted	15	-0.295375	0.250445	0.238238	-0.786247	0.195496	0.744252	0.455551	1.21591
1638	M33883.m	DPQrGc	outcome	exposure	MR Egger	15	0.300192	0.753973	0.696984	-1.1776	1.77798	1.35012	0.308018	5.91789
1639	M33883.m	DPQrGc	outcome	exposure	Simple mode	15	-0.148797	0.587661	0.803792	-1.30061	1.00302	0.861744	0.272365	2.7265
1640	M33883.m	DPQrGc	outcome	exposure	Weighted median	15	-0.0693699	0.357166	0.846001	-0.769415	0.630675	0.932981	0.463284	1.87888
1641	M33883.m	DPQrGc	outcome	exposure	Weighted mode	15	-0.0102861	0.434353	0.981441	-0.861617	0.841045	0.989767	0.422478	2.31879
1642	M33884.m	UR1FuK	outcome	exposure	Inverse variance weighted	12	0.000602224	0.542201	0.999114	-1.06211	1.06332	1.0006	0.345725	2.89596
1643	M33884.m	UR1FuK	outcome	exposure	MR Egger	12	1.58409	1.02511	0.153309	-0.425115	3.5933	4.87486	0.653695	36.3538
1644	M33884.m	UR1FuK	outcome	exposure	Simple mode	12	0.576305	0.993494	0.573551	-1.37094	2.52355	1.77945	0.253867	12.4729
1645	M33884.m	UR1FuK	outcome	exposure	Weighted median	12	0.489067	0.756637	0.51804	-0.993941	1.97207	1.63079	0.370115	7.18557
1646	M33884.m	UR1FuK	outcome	exposure	Weighted mode	12	0.60389	0.715806	0.416834	-0.79909	2.00687	1.82922	0.449738	7.43999
1647	M33885.m	M8sQFd	outcome	exposure	Inverse variance weighted	12	-0.318387	0.334851	0.341689	-0.974695	0.33792	0.727321	0.377307	1.40203
1648	M33885.m	M8sQFd	outcome	exposure	MR Egger	12	0.151497	0.717918	0.837107	-1.25562	1.55862	1.16358	0.284899	4.75224
1649	M33885.m	M8sQFd	outcome	exposure	Simple mode	12	-0.0498717	0.662719	0.941364	-1.3488	1.24906	0.951351	0.259551	3.48705
1650	M33885.m	M8sQFd	outcome	exposure	Weighted median	12	-0.0833898	0.46118	0.85651	-0.987302	0.820522	0.919992	0.372581	2.27169
1651	M33885.m	M8sQFd	outcome	exposure	Weighted mode	12	0.0549468	0.479003	0.910742	-0.883899	0.993793	1.05648	0.413169	2.70146
1652	M33892.m	7XTu5R	outcome	exposure	Inverse variance weighted	31	0.115024	0.617923	0.85233	-1.0961	1.32615	1.1219	0.33417	3.76652
1653	M33892.m	7XTu5R	outcome	exposure	MR Egger	31	0.982527	0.970787	0.319864	-0.920216	2.88527	2.6712	0.398433	17.9084
1654	M33892.m	7XTu5R	outcome	exposure	Simple mode	31	0.337607	1.60397	0.834714	-2.80617	3.48139	1.40159	0.0604359	32.5047
1655	M33892.m	7XTu5R	outcome	exposure	Weighted median	31	0.80936	0.941425	0.389944	-1.03583	2.65455	2.24647	0.354931	14.2186
1656	M33892.m	7XTu5R	outcome	exposure	Weighted mode	31	0.743241	0.859496	0.394043	-0.941371	2.42785	2.10274	0.390093	11.3345
1657	M33901.m	lOvqOk	outcome	exposure	Inverse variance weighted	22	-0.621357	0.415781	0.135063	-1.43629	0.193575	0.537215	0.237809	1.21358
1658	M33901.m	lOvqOk	outcome	exposure	MR Egger	22	-0.483253	0.91353	0.602631	-2.27377	1.30727	0.616774	0.102923	3.69605
1659	M33901.m	lOvqOk	outcome	exposure	Simple mode	22	-0.876652	0.89762	0.339864	-2.63599	0.882682	0.416174	0.0716482	2.41737
1660	M33901.m	lOvqOk	outcome	exposure	Weighted median	22	-0.665394	0.58696	0.256951	-1.81584	0.485048	0.514071	0.162702	1.62425
1661	M33901.m	lOvqOk	outcome	exposure	Weighted mode	22	-0.71984	0.628096	0.26466	-1.95091	0.511229	0.48683	0.142145	1.66734
1662	M33910.m	XZeJT7	outcome	exposure	Inverse variance weighted	13	-0.843401	0.68466	0.218004	-2.18533	0.498532	0.430245	0.11244	1.6463
1663	M33910.m	XZeJT7	outcome	exposure	MR Egger	13	-2.2022	1.15416	0.0828128	-4.46436	0.0599502	0.110559	0.0115121	1.06178
1664	M33910.m	XZeJT7	outcome	exposure	Simple mode	13	-1.80572	1.39695	0.220478	-4.54374	0.932296	0.164356	0.0106336	2.54034
1665	M33910.m	XZeJT7	outcome	exposure	Weighted median	13	-1.27665	0.888987	0.150982	-3.01906	0.465767	0.278971	0.048847	1.59324
1666	M33910.m	XZeJT7	outcome	exposure	Weighted mode	13	-1.52392	1.0149	0.159064	-3.51313	0.465291	0.217856	0.0298035	1.59248
1667	M33935.x	4Xg767	outcome	exposure	Inverse variance weighted	11	0.218949	0.521573	0.674642	-0.803334	1.24123	1.24477	0.447834	3.45987
1668	M33935.x	4Xg767	outcome	exposure	MR Egger	11	0.916979	1.20375	0.465689	-1.44236	3.27632	2.50172	0.236369	26.4781
1669	M33935.x	4Xg767	outcome	exposure	Simple mode	11	0.59372	1.20906	0.633982	-1.77603	2.96347	1.81071	0.169309	19.3651
1670	M33935.x	4Xg767	outcome	exposure	Weighted median	11	-0.0011025	0.628489	0.9986	-1.23294	1.23074	0.998898	0.291434	3.42375
1671	M33935.x	4Xg767	outcome	exposure	Weighted mode	11	-0.124551	1.18915	0.918653	-2.45528	2.20618	0.882893	0.085839	9.08096
1672	M33936.m	BgNPeh	outcome	exposure	Inverse variance weighted	23	-0.383871	0.458432	0.402392	-1.2824	0.514656	0.681219	0.277371	1.67306
1673	M33936.m	BgNPeh	outcome	exposure	MR Egger	23	-0.765186	0.857816	0.382491	-2.44651	0.916132	0.465247	0.0865957	2.4996
1674	M33936.m	BgNPeh	outcome	exposure	Simple mode	23	-0.584926	1.06759	0.589283	-2.67741	1.50756	0.557147	0.0687409	4.5157
1675	M33936.m	BgNPeh	outcome	exposure	Weighted median	23	-0.479153	0.659551	0.467542	-1.77187	0.813566	0.619307	0.170014	2.25594
1676	M33936.m	BgNPeh	outcome	exposure	Weighted mode	23	-0.704905	0.680404	0.311452	-2.0385	0.628687	0.494156	0.130224	1.87515
1677	M33937.m	rpo2JO	outcome	exposure	Inverse variance weighted	14	-0.838509	0.666218	0.208171	-2.1443	0.467278	0.432355	0.11715	1.59565
1678	M33937.m	rpo2JO	outcome	exposure	MR Egger	14	-1.21756	1.96989	0.548073	-5.07855	2.64344	0.295953	0.00622895	14.0615
1679	M33937.m	rpo2JO	outcome	exposure	Simple mode	14	0.0234847	1.37714	0.986653	-2.67571	2.72268	1.02376	0.0688581	15.221
1680	M33937.m	rpo2JO	outcome	exposure	Weighted median	14	-0.900293	0.880089	0.306328	-2.62527	0.824681	0.40645	0.0724204	2.28115
1681	M33937.m	rpo2JO	outcome	exposure	Weighted mode	14	-1.0208	1.03663	0.342728	-3.05259	1.01098	0.360306	0.0472366	2.7483
1682	M33939.m	SVVPtJ	outcome	exposure	Inverse variance weighted	13	-2.4982	1.205	0.0381545	-4.86001	-0.136396	0.0822326	0.0077504	0.872497
1683	M33939.m	SVVPtJ	outcome	exposure	MR Egger	13	-1.37676	3.60759	0.710006	-8.44764	5.69413	0.252395	0.000214405	297.117
1684	M33939.m	SVVPtJ	outcome	exposure	Simple mode	13	-4.03372	2.55178	0.139921	-9.03522	0.967775	0.0177083	0.000119139	2.63208
1685	M33939.m	SVVPtJ	outcome	exposure	Weighted median	13	-1.94846	1.59797	0.222719	-5.08048	1.18357	0.142494	0.00621693	3.26601
1686	M33939.m	SVVPtJ	outcome	exposure	Weighted mode	13	-2.52802	1.74727	0.173553	-5.95266	0.896616	0.0798166	0.00259891	2.45129
1687	M33941.m	xFHhtV	outcome	exposure	Inverse variance weighted	21	-0.101706	0.470442	0.828837	-1.02377	0.82036	0.903295	0.359237	2.27132
1688	M33941.m	xFHhtV	outcome	exposure	MR Egger	21	-1.21108	0.963317	0.223916	-3.09918	0.677017	0.297874	0.0450859	1.968
1689	M33941.m	xFHhtV	outcome	exposure	Simple mode	21	-0.492319	0.975104	0.619155	-2.40352	1.41888	0.611207	0.090399	4.13251
1690	M33941.m	xFHhtV	outcome	exposure	Weighted median	21	-0.496539	0.684478	0.46819	-1.83812	0.845039	0.608634	0.159117	2.32807
1691	M33941.m	xFHhtV	outcome	exposure	Weighted mode	21	-0.68866	0.741155	0.36388	-2.14132	0.764003	0.502249	0.117499	2.14685
1692	M33955.m	1AvAeG	outcome	exposure	Inverse variance weighted	33	0.36339	1.49361	0.807776	-2.56409	3.29087	1.4382	0.0769894	26.8662
1693	M33955.m	1AvAeG	outcome	exposure	MR Egger	33	3.70849	4.71686	0.437707	-5.53656	12.9535	40.7922	0.00394007	422329
1694	M33955.m	1AvAeG	outcome	exposure	Simple mode	33	-1.7977	3.62026	0.622889	-8.8934	5.298	0.165679	0.000137292	199.937
1695	M33955.m	1AvAeG	outcome	exposure	Weighted median	33	1.92652	1.85078	0.297912	-1.70101	5.55405	6.86557	0.182499	258.281
1696	M33955.m	1AvAeG	outcome	exposure	Weighted mode	33	1.45398	2.70857	0.595112	-3.85481	6.76277	4.28013	0.0211777	865.037
1697	M33957.m	4WZG2g	outcome	exposure	Inverse variance weighted	10	-0.265876	0.956453	0.781027	-2.14052	1.60877	0.766534	0.117593	4.99667
1698	M33957.m	4WZG2g	outcome	exposure	MR Egger	10	1.02987	3.50753	0.776523	-5.84489	7.90463	2.80071	0.00289467	2709.8
1699	M33957.m	4WZG2g	outcome	exposure	Simple mode	10	1.12592	2.34293	0.642294	-3.46622	5.71806	3.08305	0.0312349	304.314
1700	M33957.m	4WZG2g	outcome	exposure	Weighted median	10	0.348729	1.28842	0.786649	-2.17658	2.87403	1.41727	0.113429	17.7083
1701	M33957.m	4WZG2g	outcome	exposure	Weighted mode	10	1.15692	2.33166	0.631662	-3.41314	5.72697	3.18011	0.0329376	307.038
1702	M33960.m	1DCLNR	outcome	exposure	Inverse variance weighted	15	2.38023	0.991667	0.0163845	0.436567	4.3239	10.8074	1.54739	75.4826
1703	M33960.m	1DCLNR	outcome	exposure	MR Egger	15	1.79222	2.24569	0.439164	-2.60933	6.19377	6.00278	0.073584	489.69
1704	M33960.m	1DCLNR	outcome	exposure	Simple mode	15	0.826563	2.16082	0.707818	-3.40864	5.06177	2.28545	0.033086	157.87
1705	M33960.m	1DCLNR	outcome	exposure	Weighted median	15	1.89532	1.31044	0.148086	-0.673141	4.46378	6.65468	0.510104	86.8154
1706	M33960.m	1DCLNR	outcome	exposure	Weighted mode	15	1.68719	1.85532	0.37854	-1.94923	5.32361	5.40425	0.142383	205.122
1707	M33961.m	514MJS	outcome	exposure	Inverse variance weighted	13	-0.389767	0.958391	0.684236	-2.26821	1.48868	0.677215	0.103497	4.43124
1708	M33961.m	514MJS	outcome	exposure	MR Egger	13	-2.35003	1.93755	0.250575	-6.14762	1.44756	0.0953659	0.00213856	4.25271
1709	M33961.m	514MJS	outcome	exposure	Simple mode	13	-2.74669	2.56463	0.305243	-7.77337	2.27999	0.0641399	0.000420793	9.77659
1710	M33961.m	514MJS	outcome	exposure	Weighted median	13	-1.47557	1.27842	0.248412	-3.98128	1.03013	0.228648	0.0186617	2.80144
1711	M33961.m	514MJS	outcome	exposure	Weighted mode	13	-2.51366	1.79994	0.18785	-6.04154	1.01421	0.0809711	0.0023779	2.75719
1712	M33968.m	HkATw0	outcome	exposure	Inverse variance weighted	19	-1.58632	0.616451	0.010073	-2.79456	-0.378076	0.204677	0.0611415	0.685178
1713	M33968.m	HkATw0	outcome	exposure	MR Egger	19	0.0314831	1.39825	0.982298	-2.70909	2.77205	1.03198	0.0665975	15.9914
1714	M33968.m	HkATw0	outcome	exposure	Simple mode	19	-3.11388	1.54859	0.0595723	-6.14913	-0.0786403	0.0444281	0.00213535	0.924372
1715	M33968.m	HkATw0	outcome	exposure	Weighted median	19	-2.10837	0.83604	0.011674	-3.747	-0.469729	0.121436	0.0235883	0.625172
1716	M33968.m	HkATw0	outcome	exposure	Weighted mode	19	-2.8162	1.66771	0.108531	-6.08491	0.452503	0.0598328	0.00227698	1.57224
1717	M33969.m	LNMEU1	outcome	exposure	Inverse variance weighted	11	1.27993	0.632493	0.0430089	0.0402415	2.51961	3.59638	1.04106	12.4238
1718	M33969.m	LNMEU1	outcome	exposure	MR Egger	11	0.532463	1.39473	0.711491	-2.20121	3.26613	1.70312	0.110669	26.2098
1719	M33969.m	LNMEU1	outcome	exposure	Simple mode	11	1.84515	1.26576	0.175591	-0.635749	4.32604	6.32902	0.529539	75.6441
1720	M33969.m	LNMEU1	outcome	exposure	Weighted median	11	1.31497	0.920697	0.153226	-0.489601	3.11953	3.72462	0.612871	22.6358
1721	M33969.m	LNMEU1	outcome	exposure	Weighted mode	11	1.17205	0.950956	0.245953	-0.69182	3.03593	3.22862	0.500664	20.8203
1722	M33971.m	9iTAjr	outcome	exposure	Inverse variance weighted	5	-0.965495	1.41264	0.494312	-3.73428	1.80329	0.380795	0.0238905	6.06956
1723	M33971.m	9iTAjr	outcome	exposure	MR Egger	5	-11.5051	8.75594	0.280295	-28.6668	5.65651	1.00782e-05	3.54957e-13	286.148
1724	M33971.m	9iTAjr	outcome	exposure	Simple mode	5	1.30514	2.83708	0.669389	-4.25553	6.86582	3.68822	0.0141855	958.93
1725	M33971.m	9iTAjr	outcome	exposure	Weighted median	5	-0.625893	1.77932	0.725019	-4.11336	2.86158	0.534784	0.0163527	17.4891
1726	M33971.m	9iTAjr	outcome	exposure	Weighted mode	5	1.32982	2.51649	0.625154	-3.60251	6.26214	3.78036	0.0272553	524.342
1727	M33972.m	BJyIzR	outcome	exposure	Inverse variance weighted	7	-0.780007	1.02541	0.446851	-2.78982	1.2298	0.458403	0.0614324	3.42056
1728	M33972.m	BJyIzR	outcome	exposure	MR Egger	7	-0.412547	2.80186	0.888695	-5.90419	5.0791	0.661962	0.00272799	160.629
1729	M33972.m	BJyIzR	outcome	exposure	Simple mode	7	-2.57107	2.48538	0.340795	-7.44242	2.30027	0.0764536	0.000585867	9.97692
1730	M33972.m	BJyIzR	outcome	exposure	Weighted median	7	-1.15705	1.415	0.413526	-3.93045	1.61635	0.314412	0.0196348	5.03467
1731	M33972.m	BJyIzR	outcome	exposure	Weighted mode	7	-2.81119	2.68167	0.33488	-8.06726	2.44488	0.0601333	0.000313641	11.5291
1732	M33973.m	LMopZd	outcome	exposure	Inverse variance weighted	16	-0.0897304	0.24137	0.710076	-0.562816	0.383355	0.914178	0.569603	1.4672
1733	M33973.m	LMopZd	outcome	exposure	MR Egger	16	-0.190644	0.349129	0.593622	-0.874937	0.493648	0.826427	0.416888	1.63828
1734	M33973.m	LMopZd	outcome	exposure	Simple mode	16	0.835615	0.623239	0.19995	-0.385933	2.05716	2.30623	0.679816	7.82375
1735	M33973.m	LMopZd	outcome	exposure	Weighted median	16	-0.164239	0.331428	0.620213	-0.813838	0.485361	0.848539	0.443154	1.62476
1736	M33973.m	LMopZd	outcome	exposure	Weighted mode	16	-0.261273	0.296163	0.391591	-0.841753	0.319207	0.770071	0.430955	1.37604
1737	M34035.m	QaZvQn	outcome	exposure	Inverse variance weighted	4	-1.02719	1.4166	0.468388	-3.80373	1.74936	0.358013	0.0222875	5.75092
1738	M34035.m	QaZvQn	outcome	exposure	MR Egger	4	-1.72248	3.0065	0.624527	-7.61522	4.17026	0.178623	0.000492893	64.7324
1739	M34035.m	QaZvQn	outcome	exposure	Simple mode	4	-1.71313	2.32592	0.514771	-6.27193	2.84567	0.1803	0.00188858	17.213
1740	M34035.m	QaZvQn	outcome	exposure	Weighted median	4	-0.831015	1.68853	0.622612	-4.14054	2.47851	0.435607	0.0159143	11.9235
1741	M34035.m	QaZvQn	outcome	exposure	Weighted mode	4	-0.278738	2.03341	0.899651	-4.26423	3.70676	0.756739	0.0140627	40.7215
1742	M34040.m	XJzeLU	outcome	exposure	Inverse variance weighted	20	0.371182	0.40867	0.363737	-0.429811	1.17217	1.44945	0.650632	3.22901
1743	M34040.m	XJzeLU	outcome	exposure	MR Egger	20	0.651731	0.693318	0.359653	-0.707172	2.01063	1.91886	0.493037	7.46804
1744	M34040.m	XJzeLU	outcome	exposure	Simple mode	20	-0.641939	1.09201	0.563554	-2.78227	1.4984	0.526271	0.0618976	4.47451
1745	M34040.m	XJzeLU	outcome	exposure	Weighted median	20	0.451235	0.582811	0.43879	-0.691075	1.59355	1.57025	0.501037	4.92117
1746	M34040.m	XJzeLU	outcome	exposure	Weighted mode	20	0.427343	0.579632	0.469969	-0.708737	1.56342	1.53318	0.492266	4.77513
1747	M34062.m	gLVf1R	outcome	exposure	Inverse variance weighted	31	1.0053	1.59019	0.527265	-2.11148	4.12208	2.73272	0.121059	61.6873
1748	M34062.m	gLVf1R	outcome	exposure	MR Egger	31	5.65705	3.48187	0.115044	-1.16741	12.4815	286.304	0.311171	263423
1749	M34062.m	gLVf1R	outcome	exposure	Simple mode	31	1.07826	4.12532	0.795588	-7.00736	9.16389	2.93957	0.000905193	9546.14
1750	M34062.m	gLVf1R	outcome	exposure	Weighted median	31	2.16557	2.13224	0.309804	-2.01361	6.34475	8.71958	0.133506	569.496
1751	M34062.m	gLVf1R	outcome	exposure	Weighted mode	31	2.30708	3.12008	0.465392	-3.80828	8.42244	10.0451	0.0221864	4548.01
1752	M34106.m	lwSBLc	outcome	exposure	Inverse variance weighted	19	0.273029	0.48063	0.569991	-0.669006	1.21506	1.31394	0.512218	3.37051
1753	M34106.m	lwSBLc	outcome	exposure	MR Egger	19	-0.647597	1.07044	0.55318	-2.74565	1.45046	0.523302	0.0642064	4.26507
1754	M34106.m	lwSBLc	outcome	exposure	Simple mode	19	0.34142	0.953012	0.724321	-1.52648	2.20932	1.40694	0.217298	9.10955
1755	M34106.m	lwSBLc	outcome	exposure	Weighted median	19	-0.103947	0.586273	0.859272	-1.25304	1.04515	0.901273	0.285635	2.84382
1756	M34106.m	lwSBLc	outcome	exposure	Weighted mode	19	-0.101297	0.5889	0.865348	-1.25554	1.05295	0.903664	0.284922	2.86608
1757	M34109.x	5NLUrw	outcome	exposure	Inverse variance weighted	34	-0.0111837	0.0398207	0.778825	-0.0892322	0.0668649	0.988879	0.914633	1.06915
1758	M34109.x	5NLUrw	outcome	exposure	MR Egger	34	0.00302985	0.0701819	0.965833	-0.134527	0.140586	1.00303	0.87413	1.15095
1759	M34109.x	5NLUrw	outcome	exposure	Simple mode	34	0.035241	0.100132	0.727116	-0.161017	0.231499	1.03587	0.851277	1.26049
1760	M34109.x	5NLUrw	outcome	exposure	Weighted median	34	0.0379105	0.059444	0.523636	-0.0785998	0.154421	1.03864	0.92441	1.16698
1761	M34109.x	5NLUrw	outcome	exposure	Weighted mode	34	0.0460965	0.0708191	0.519615	-0.092709	0.184902	1.04718	0.911459	1.2031
1762	M34112.m	Mn6hkL	outcome	exposure	Inverse variance weighted	18	0.0552888	0.403252	0.890946	-0.735085	0.845663	1.05685	0.479465	2.32952
1763	M34112.m	Mn6hkL	outcome	exposure	MR Egger	18	0.631576	0.770043	0.424163	-0.877709	2.14086	1.88057	0.415734	8.50676
1764	M34112.m	Mn6hkL	outcome	exposure	Simple mode	18	-0.79913	1.15393	0.497956	-3.06083	1.46257	0.44972	0.0468489	4.31703
1765	M34112.m	Mn6hkL	outcome	exposure	Weighted median	18	0.34843	0.596492	0.559131	-0.820694	1.51755	1.41684	0.440126	4.56105
1766	M34112.m	Mn6hkL	outcome	exposure	Weighted mode	18	0.693587	0.747256	0.366307	-0.771034	2.15821	2.00088	0.462535	8.65561
1767	M34123.m	s4pawv	outcome	exposure	Inverse variance weighted	23	0.20544	0.865864	0.81245	-1.49165	1.90253	1.22807	0.225001	6.70285
1768	M34123.m	s4pawv	outcome	exposure	MR Egger	23	-2.20019	2.39858	0.369405	-6.9014	2.50102	0.110782	0.00100637	12.1949
1769	M34123.m	s4pawv	outcome	exposure	Simple mode	23	-0.346439	1.89684	0.856753	-4.06424	3.37136	0.707202	0.0171761	29.1181
1770	M34123.m	s4pawv	outcome	exposure	Weighted median	23	0.135032	1.12087	0.90411	-2.06188	2.33194	1.14457	0.127215	10.2979
1771	M34123.m	s4pawv	outcome	exposure	Weighted mode	23	0.00256488	1.42487	0.99858	-2.79019	2.79532	1.00257	0.0614098	16.3678
1772	M34214.m	deM66l	outcome	exposure	Inverse variance weighted	20	-0.357659	0.786683	0.649367	-1.89956	1.18424	0.699311	0.149635	3.2682
1773	M34214.m	deM66l	outcome	exposure	MR Egger	20	-0.478666	1.79538	0.792799	-3.99761	3.04028	0.619609	0.0183595	20.911
1774	M34214.m	deM66l	outcome	exposure	Simple mode	20	-0.184436	2.0232	0.92832	-4.14992	3.78104	0.831573	0.0157657	43.8618
1775	M34214.m	deM66l	outcome	exposure	Weighted median	20	-1.34147	1.02842	0.192096	-3.35717	0.674225	0.261461	0.0348339	1.96251
1776	M34214.m	deM66l	outcome	exposure	Weighted mode	20	-1.68938	1.20668	0.177624	-4.05447	0.67571	0.184634	0.0173447	1.96543
1777	M34221.m	fDDxAM	outcome	exposure	Inverse variance weighted	12	-0.144574	0.764592	0.850025	-1.64318	1.35403	0.865391	0.193365	3.87299
1778	M34221.m	fDDxAM	outcome	exposure	MR Egger	12	-4.57854	2.338	0.0786555	-9.16101	0.00393223	0.0102699	0.000105056	1.00394
1779	M34221.m	fDDxAM	outcome	exposure	Simple mode	12	-1.42662	1.63834	0.402484	-4.63777	1.78453	0.24012	0.00967928	5.95681
1780	M34221.m	fDDxAM	outcome	exposure	Weighted median	12	-1.02635	0.996617	0.303087	-2.97972	0.927017	0.358312	0.050807	2.52696
1781	M34221.m	fDDxAM	outcome	exposure	Weighted mode	12	-1.49605	1.23103	0.249698	-3.90887	0.916766	0.224013	0.0200632	2.50119
1782	M34244.m	uPmAMC	outcome	exposure	Inverse variance weighted	24	-0.887765	0.643243	0.167544	-2.14852	0.372992	0.411574	0.116656	1.45207
1783	M34244.m	uPmAMC	outcome	exposure	MR Egger	24	-1.03751	1.39751	0.465699	-3.77664	1.70162	0.354335	0.0228995	5.4828
1784	M34244.m	uPmAMC	outcome	exposure	Simple mode	24	-2.15845	1.72823	0.224252	-5.54579	1.22889	0.115504	0.00390386	3.41742
1785	M34244.m	uPmAMC	outcome	exposure	Weighted median	24	-1.75814	0.867086	0.0425964	-3.45763	-0.0586548	0.172365	0.0315043	0.943032
1786	M34244.m	uPmAMC	outcome	exposure	Weighted mode	24	-2.15845	1.58362	0.186084	-5.26235	0.945448	0.115504	0.00518311	2.57397
1787	M34245.m	QhEEbi	outcome	exposure	Inverse variance weighted	19	0.221081	0.539409	0.681911	-0.836161	1.27832	1.24742	0.433371	3.59061
1788	M34245.m	QhEEbi	outcome	exposure	MR Egger	19	0.0262495	1.31957	0.984361	-2.56011	2.6126	1.0266	0.0772966	13.6345
1789	M34245.m	QhEEbi	outcome	exposure	Simple mode	19	0.0842088	1.19522	0.944609	-2.25842	2.42684	1.08786	0.104515	11.323
1790	M34245.m	QhEEbi	outcome	exposure	Weighted median	19	0.10597	0.763682	0.889638	-1.39085	1.60279	1.11179	0.248864	4.96686
1791	M34245.m	QhEEbi	outcome	exposure	Weighted mode	19	-0.0403202	0.912024	0.965224	-1.82789	1.74725	0.960482	0.160753	5.73878
1792	M34283.m	s7zgod	outcome	exposure	Inverse variance weighted	44	-0.157923	0.779495	0.83945	-1.68573	1.36989	0.853916	0.185308	3.93491
1793	M34283.m	s7zgod	outcome	exposure	MR Egger	44	0.829725	1.48809	0.580094	-2.08694	3.74639	2.29269	0.124066	42.3678
1794	M34283.m	s7zgod	outcome	exposure	Simple mode	44	-2.14269	2.72072	0.435283	-7.47531	3.18993	0.117339	0.00056691	24.2867
1795	M34283.m	s7zgod	outcome	exposure	Weighted median	44	-0.422563	1.18314	0.720977	-2.74152	1.89639	0.655365	0.0644723	6.66182
1796	M34283.m	s7zgod	outcome	exposure	Weighted mode	44	-1.81199	1.88746	0.342417	-5.51142	1.88744	0.16333	0.00404038	6.60248
1797	M34289.m	sOqQNE	outcome	exposure	Inverse variance weighted	15	0.181881	0.675361	0.787691	-1.14183	1.50559	1.19947	0.319235	4.50681
1798	M34289.m	sOqQNE	outcome	exposure	MR Egger	15	-2.06334	1.56699	0.210661	-5.13463	1.00795	0.127029	0.00588923	2.73998
1799	M34289.m	sOqQNE	outcome	exposure	Simple mode	15	1.10002	1.59844	0.50258	-2.03291	4.23295	3.00423	0.130953	68.9206
1800	M34289.m	sOqQNE	outcome	exposure	Weighted median	15	-0.0890485	0.92682	0.923457	-1.90562	1.72752	0.914801	0.148731	5.62667
1801	M34289.m	sOqQNE	outcome	exposure	Weighted mode	15	-0.512635	1.13182	0.657539	-2.731	1.70573	0.598915	0.0651539	5.50542
1802	M34306.m	icWPBX	outcome	exposure	Inverse variance weighted	26	-1.06835	0.573589	0.0625216	-2.19259	0.0558801	0.343574	0.111628	1.05747
1803	M34306.m	icWPBX	outcome	exposure	MR Egger	26	-0.65725	0.75405	0.392048	-2.13519	0.820688	0.518275	0.118222	2.27206
1804	M34306.m	icWPBX	outcome	exposure	Simple mode	26	-1.02002	2.24369	0.653308	-5.41766	3.37762	0.360588	0.00443754	29.3008
1805	M34306.m	icWPBX	outcome	exposure	Weighted median	26	-0.616449	0.471414	0.190989	-1.54042	0.307522	0.539858	0.214291	1.36005
1806	M34306.m	icWPBX	outcome	exposure	Weighted mode	26	-0.585884	0.458234	0.212791	-1.48402	0.312255	0.556614	0.226724	1.3665
1807	M34314.m	og1gQU	outcome	exposure	Inverse variance weighted	10	0.0101025	0.384768	0.979053	-0.744043	0.764248	1.01015	0.475189	2.14738
1808	M34314.m	og1gQU	outcome	exposure	MR Egger	10	-0.547487	1.14838	0.646292	-2.79831	1.70333	0.578401	0.060913	5.49223
1809	M34314.m	og1gQU	outcome	exposure	Simple mode	10	0.483971	0.84143	0.579265	-1.16523	2.13317	1.6225	0.311851	8.44161
1810	M34314.m	og1gQU	outcome	exposure	Weighted median	10	0.453261	0.534861	0.396751	-0.595066	1.50159	1.57343	0.551526	4.48881
1811	M34314.m	og1gQU	outcome	exposure	Weighted mode	10	0.534285	0.913584	0.573034	-1.25634	2.32491	1.70623	0.284694	10.2258
1812	M34322.m	18JJpw	outcome	exposure	Inverse variance weighted	40	-0.113805	0.103366	0.270902	-0.316402	0.0887927	0.892432	0.728766	1.09285
1813	M34322.m	18JJpw	outcome	exposure	MR Egger	40	0.0190718	0.193012	0.921807	-0.359232	0.397375	1.01925	0.698212	1.48791
1814	M34322.m	18JJpw	outcome	exposure	Simple mode	40	-0.286906	0.282386	0.315887	-0.840382	0.26657	0.750582	0.431546	1.30548
1815	M34322.m	18JJpw	outcome	exposure	Weighted median	40	-0.164611	0.155856	0.29089	-0.47009	0.140867	0.848223	0.624946	1.15127
1816	M34322.m	18JJpw	outcome	exposure	Weighted mode	40	-0.170132	0.159556	0.292853	-0.482862	0.142598	0.843554	0.617015	1.15327
1817	M34327.m	f4VNEP	outcome	exposure	Inverse variance weighted	8	-0.360879	0.341629	0.290809	-1.03047	0.308713	0.697063	0.356839	1.36167
1818	M34327.m	f4VNEP	outcome	exposure	MR Egger	8	-0.26302	1.37937	0.855064	-2.96659	2.44055	0.768726	0.0514788	11.4793
1819	M34327.m	f4VNEP	outcome	exposure	Simple mode	8	-0.198169	0.760426	0.801899	-1.6886	1.29227	0.820232	0.184778	3.64103
1820	M34327.m	f4VNEP	outcome	exposure	Weighted median	8	-0.15839	0.457672	0.729285	-1.05543	0.738648	0.853517	0.348044	2.0931
1821	M34327.m	f4VNEP	outcome	exposure	Weighted mode	8	-0.0689355	0.646849	0.918119	-1.33676	1.19889	0.933387	0.262695	3.31643
1822	M34329.m	fS10Ig	outcome	exposure	Inverse variance weighted	12	0.102839	0.32411	0.751019	-0.532417	0.738094	1.10831	0.587184	2.09194
1823	M34329.m	fS10Ig	outcome	exposure	MR Egger	12	1.16635	0.705217	0.129154	-0.215877	2.54857	3.21025	0.805834	12.7889
1824	M34329.m	fS10Ig	outcome	exposure	Simple mode	12	-0.340978	0.804205	0.679743	-1.91722	1.23526	0.711075	0.147015	3.43929
1825	M34329.m	fS10Ig	outcome	exposure	Weighted median	12	0.271371	0.452969	0.54911	-0.616449	1.15919	1.31176	0.539858	3.18735
1826	M34329.m	fS10Ig	outcome	exposure	Weighted mode	12	0.464701	0.482492	0.356178	-0.480982	1.41038	1.59154	0.618176	4.09753
1827	M34336.m	xe7TWZ	outcome	exposure	Inverse variance weighted	20	0.0851452	0.309029	0.782913	-0.520551	0.690841	1.08888	0.594193	1.99539
1828	M34336.m	xe7TWZ	outcome	exposure	MR Egger	20	0.0806716	0.384548	0.836193	-0.673042	0.834385	1.08401	0.510154	2.3034
1829	M34336.m	xe7TWZ	outcome	exposure	Simple mode	20	-0.266111	0.801053	0.743374	-1.83617	1.30395	0.766354	0.159426	3.68383
1830	M34336.m	xe7TWZ	outcome	exposure	Weighted median	20	0.0800086	0.390449	0.837639	-0.685272	0.845289	1.0833	0.503953	2.32865
1831	M34336.m	xe7TWZ	outcome	exposure	Weighted mode	20	0.0702766	0.345038	0.840771	-0.605998	0.746551	1.0728	0.54553	2.10971
1832	M34338.m	w7twyO	outcome	exposure	Inverse variance weighted	43	-0.0384358	0.0351557	0.274262	-0.107341	0.0304695	0.962294	0.898219	1.03094
1833	M34338.m	w7twyO	outcome	exposure	MR Egger	43	-0.00278932	0.057274	0.961394	-0.115046	0.109468	0.997215	0.891325	1.11568
1834	M34338.m	w7twyO	outcome	exposure	Simple mode	43	-0.0258247	0.090808	0.77751	-0.203808	0.152159	0.974506	0.815619	1.16435
1835	M34338.m	w7twyO	outcome	exposure	Weighted median	43	-0.0411046	0.0554412	0.458445	-0.149769	0.0675601	0.959729	0.860907	1.06989
1836	M34338.m	w7twyO	outcome	exposure	Weighted mode	43	-0.0258247	0.0488295	0.599676	-0.12153	0.0698811	0.974506	0.885564	1.07238
1837	M34339.m	poXcO3	outcome	exposure	Inverse variance weighted	18	-0.410181	0.220899	0.0633294	-0.843142	0.022781	0.66353	0.430356	1.02304
1838	M34339.m	poXcO3	outcome	exposure	MR Egger	18	-0.738668	0.412122	0.0920039	-1.54643	0.0690912	0.47775	0.213007	1.07153
1839	M34339.m	poXcO3	outcome	exposure	Simple mode	18	0.063128	0.532771	0.907068	-0.981103	1.10736	1.06516	0.374898	3.02635
1840	M34339.m	poXcO3	outcome	exposure	Weighted median	18	-0.18539	0.307045	0.545985	-0.787197	0.416418	0.830781	0.455119	1.51652
1841	M34339.m	poXcO3	outcome	exposure	Weighted mode	18	-0.0889193	0.444147	0.843698	-0.959447	0.781608	0.914919	0.383105	2.18498
1842	M34344.m	02maQq	outcome	exposure	Inverse variance weighted	11	0.43336	0.238901	0.0696817	-0.0348856	0.901605	1.54243	0.965716	2.46355
1843	M34344.m	02maQq	outcome	exposure	MR Egger	11	0.269483	0.385012	0.501659	-0.485141	1.02411	1.30929	0.61561	2.78461
1844	M34344.m	02maQq	outcome	exposure	Simple mode	11	0.0677725	0.485855	0.891831	-0.884503	1.02005	1.07012	0.412919	2.77333
1845	M34344.m	02maQq	outcome	exposure	Weighted median	11	0.336745	0.345992	0.330417	-0.3414	1.01489	1.40038	0.710775	2.75906
1846	M34344.m	02maQq	outcome	exposure	Weighted mode	11	0.14564	0.368463	0.70095	-0.576548	0.867827	1.15678	0.561835	2.38173
1847	M34350.m	DoECz4	outcome	exposure	Inverse variance weighted	14	0.415263	0.303277	0.17092	-0.17916	1.00969	1.51477	0.835972	2.74474
1848	M34350.m	DoECz4	outcome	exposure	MR Egger	14	0.125812	0.627565	0.844465	-1.10421	1.35584	1.13407	0.331471	3.88002
1849	M34350.m	DoECz4	outcome	exposure	Simple mode	14	0.0452922	0.719314	0.950752	-1.36456	1.45515	1.04633	0.255492	4.28511
1850	M34350.m	DoECz4	outcome	exposure	Weighted median	14	0.430865	0.394943	0.275292	-0.343223	1.20495	1.53859	0.70948	3.3366
1851	M34350.m	DoECz4	outcome	exposure	Weighted mode	14	0.271816	0.537026	0.621225	-0.780755	1.32439	1.31234	0.45806	3.75988
1852	M34359.m	uY4IM6	outcome	exposure	Inverse variance weighted	45	0.418369	0.889227	0.638008	-1.32452	2.16125	1.51948	0.265931	8.68202
1853	M34359.m	uY4IM6	outcome	exposure	MR Egger	45	1.73466	1.96561	0.38241	-2.11793	5.58725	5.66702	0.120281	267.001
1854	M34359.m	uY4IM6	outcome	exposure	Simple mode	45	1.327	2.72032	0.628105	-4.00482	6.65882	3.76973	0.0182276	779.634
1855	M34359.m	uY4IM6	outcome	exposure	Weighted median	45	1.61383	1.28613	0.209552	-0.906979	4.13464	5.02202	0.403742	62.4673
1856	M34359.m	uY4IM6	outcome	exposure	Weighted mode	45	1.75216	1.79236	0.333631	-1.76087	5.26519	5.76705	0.171895	193.483
1857	M34365.x	QWfZ9E	outcome	exposure	Inverse variance weighted	66	0.0450162	0.0477246	0.345554	-0.0485241	0.138556	1.04604	0.952634	1.14861
1858	M34365.x	QWfZ9E	outcome	exposure	MR Egger	66	-0.120948	0.160454	0.453742	-0.435439	0.193542	0.88608	0.646981	1.21354
1859	M34365.x	QWfZ9E	outcome	exposure	Simple mode	66	0.0728821	0.141389	0.607971	-0.20424	0.350004	1.0756	0.815267	1.41907
1860	M34365.x	QWfZ9E	outcome	exposure	Weighted median	66	0.0701694	0.0682631	0.303985	-0.0636263	0.203965	1.07269	0.938356	1.22626
1861	M34365.x	QWfZ9E	outcome	exposure	Weighted mode	66	0.094355	0.120517	0.436517	-0.141858	0.330568	1.09895	0.867744	1.39176
1862	M34384.m	exh09f	outcome	exposure	Inverse variance weighted	7	0.344455	0.397041	0.385639	-0.433746	1.12266	1.41122	0.648077	3.073
1863	M34384.m	exh09f	outcome	exposure	MR Egger	7	-1.06961	1.61261	0.536502	-4.23032	2.09109	0.343141	0.0145477	8.09377
1864	M34384.m	exh09f	outcome	exposure	Simple mode	7	-0.170945	0.792406	0.836346	-1.72406	1.38217	0.842868	0.17834	3.98354
1865	M34384.m	exh09f	outcome	exposure	Weighted median	7	0.404812	0.444674	0.362634	-0.466748	1.27637	1.49902	0.627038	3.58362
1866	M34384.m	exh09f	outcome	exposure	Weighted mode	7	0.365041	0.728138	0.633995	-1.06211	1.79219	1.44057	0.345726	6.00259
1867	M34384.x	aJTnxD	outcome	exposure	Inverse variance weighted	6	-0.0579147	0.496022	0.907052	-1.03012	0.914288	0.94373	0.356965	2.495
1868	M34384.x	aJTnxD	outcome	exposure	MR Egger	6	0.938266	1.70764	0.611929	-2.40871	4.28524	2.55555	0.0899313	72.6201
1869	M34384.x	aJTnxD	outcome	exposure	Simple mode	6	-0.594191	0.993624	0.575891	-2.5417	1.35331	0.552009	0.0787328	3.87022
1870	M34384.x	aJTnxD	outcome	exposure	Weighted median	6	-0.373342	0.675262	0.580342	-1.69686	0.950171	0.688429	0.183259	2.58615
1871	M34384.x	aJTnxD	outcome	exposure	Weighted mode	6	-0.691403	0.925985	0.488864	-2.50633	1.12353	0.500873	0.0815667	3.07569
1872	M34389.x	bCvot2	outcome	exposure	Inverse variance weighted	16	0.347632	0.483143	0.47182	-0.599328	1.29459	1.41571	0.549181	3.6495
1873	M34389.x	bCvot2	outcome	exposure	MR Egger	16	0.152492	0.896218	0.867326	-1.6041	1.90908	1.16473	0.201071	6.74687
1874	M34389.x	bCvot2	outcome	exposure	Simple mode	16	-0.450148	1.03744	0.670537	-2.48354	1.58324	0.637534	0.0834473	4.87073
1875	M34389.x	bCvot2	outcome	exposure	Weighted median	16	0.324004	0.644555	0.61519	-0.939323	1.58733	1.38265	0.390892	4.89068
1876	M34389.x	bCvot2	outcome	exposure	Weighted mode	16	0.278144	0.63864	0.669382	-0.973589	1.52988	1.32068	0.377725	4.61761
1877	M34390.x	ZGOY79	outcome	exposure	Inverse variance weighted	10	-0.422448	0.533282	0.428264	-1.46768	0.622785	0.655441	0.230459	1.86411
1878	M34390.x	ZGOY79	outcome	exposure	MR Egger	10	1.03141	1.94501	0.610313	-2.78081	4.84364	2.80503	0.0619882	126.93
1879	M34390.x	ZGOY79	outcome	exposure	Simple mode	10	-0.935506	1.20099	0.456004	-3.28945	1.41844	0.392387	0.0372743	4.13066
1880	M34390.x	ZGOY79	outcome	exposure	Weighted median	10	-0.446542	0.750385	0.551787	-1.9173	1.02421	0.639837	0.147004	2.7849
1881	M34390.x	ZGOY79	outcome	exposure	Weighted mode	10	-0.857648	1.10141	0.456151	-3.01641	1.30111	0.424159	0.0489768	3.67338
1882	M34395.x	QznltX	outcome	exposure	Inverse variance weighted	18	0.610195	0.455057	0.179946	-0.281717	1.50211	1.84079	0.754487	4.49115
1883	M34395.x	QznltX	outcome	exposure	MR Egger	18	0.572891	0.876407	0.522601	-1.14487	2.29065	1.77339	0.318267	9.88134
1884	M34395.x	QznltX	outcome	exposure	Simple mode	18	1.15501	0.967437	0.248916	-0.741164	3.05119	3.17406	0.476559	21.1404
1885	M34395.x	QznltX	outcome	exposure	Weighted median	18	0.789399	0.601257	0.189212	-0.389065	1.96786	2.20207	0.67769	7.15537
1886	M34395.x	QznltX	outcome	exposure	Weighted mode	18	0.92147	0.700605	0.205891	-0.451716	2.29466	2.51298	0.636535	9.92101
1887	M34400.x	84bfQT	outcome	exposure	Inverse variance weighted	12	0.238612	0.50339	0.635492	-0.748033	1.22526	1.26949	0.473297	3.40504
1888	M34400.x	84bfQT	outcome	exposure	MR Egger	12	0.228546	0.900846	0.804866	-1.53711	1.9942	1.25677	0.215001	7.34635
1889	M34400.x	84bfQT	outcome	exposure	Simple mode	12	1.30348	1.14163	0.277793	-0.934105	3.54107	3.68209	0.392937	34.5037
1890	M34400.x	84bfQT	outcome	exposure	Weighted median	12	-0.0231217	0.668151	0.972394	-1.3327	1.28645	0.977144	0.263765	3.61993
1891	M34400.x	84bfQT	outcome	exposure	Weighted mode	12	-0.0368452	0.662505	0.956646	-1.33535	1.26166	0.963825	0.263065	3.53129
1892	M34404.x	EsVikh	outcome	exposure	Inverse variance weighted	10	-0.0904163	0.239054	0.705263	-0.558961	0.378129	0.913551	0.571803	1.45955
1893	M34404.x	EsVikh	outcome	exposure	MR Egger	10	0.077848	0.736981	0.918476	-1.36663	1.52233	1.08096	0.254964	4.58289
1894	M34404.x	EsVikh	outcome	exposure	Simple mode	10	-0.000326494	0.43199	0.999413	-0.847026	0.846373	0.999674	0.428688	2.33118
1895	M34404.x	EsVikh	outcome	exposure	Weighted median	10	0.0189969	0.304694	0.950286	-0.578204	0.616198	1.01918	0.560905	1.85187
1896	M34404.x	EsVikh	outcome	exposure	Weighted mode	10	0.0106619	0.422036	0.980396	-0.816529	0.837853	1.01072	0.441963	2.3114
1897	M34407.m	jz1CKq	outcome	exposure	Inverse variance weighted	25	-0.57313	0.520325	0.270686	-1.59297	0.446708	0.563758	0.203321	1.56316
1898	M34407.m	jz1CKq	outcome	exposure	MR Egger	25	-0.0716989	0.897342	0.937007	-1.83049	1.68709	0.930811	0.160335	5.40374
1899	M34407.m	jz1CKq	outcome	exposure	Simple mode	25	-0.374718	1.17516	0.752587	-2.67803	1.92859	0.687483	0.0686984	6.87982
1900	M34407.m	jz1CKq	outcome	exposure	Weighted median	25	-0.485806	0.760032	0.522698	-1.97547	1.00386	0.615201	0.138696	2.72879
1901	M34407.m	jz1CKq	outcome	exposure	Weighted mode	25	-0.310371	0.7559	0.685011	-1.79194	1.17119	0.733175	0.166637	3.22584
1902	M34409.m	Cjlqn6	outcome	exposure	Inverse variance weighted	6	-0.598389	1.38153	0.664917	-3.30619	2.10941	0.549696	0.0366556	8.24338
1903	M34409.m	Cjlqn6	outcome	exposure	MR Egger	6	1.02486	8.77468	0.91265	-16.1735	18.2232	2.78669	9.4608e-08	8.20824e+07
1904	M34409.m	Cjlqn6	outcome	exposure	Simple mode	6	-0.560801	2.39246	0.823968	-5.25002	4.12842	0.570752	0.00524743	62.0795
1905	M34409.m	Cjlqn6	outcome	exposure	Weighted median	6	-0.134216	1.6628	0.935667	-3.3933	3.12487	0.874401	0.0335976	22.7569
1906	M34409.m	Cjlqn6	outcome	exposure	Weighted mode	6	-0.123408	2.18432	0.957134	-4.40468	4.15787	0.883903	0.01222	63.9349
1907	M34416.m	OoiXzI	outcome	exposure	Inverse variance weighted	14	0.977303	0.711632	0.169651	-0.417496	2.3721	2.65728	0.658694	10.7199
1908	M34416.m	OoiXzI	outcome	exposure	MR Egger	14	-1.29537	1.82561	0.491537	-4.87356	2.28282	0.273796	0.00764609	9.80426
1909	M34416.m	OoiXzI	outcome	exposure	Simple mode	14	0.305902	1.38831	0.829028	-2.41519	3.027	1.35785	0.0893502	20.6351
1910	M34416.m	OoiXzI	outcome	exposure	Weighted median	14	0.632896	0.919811	0.491408	-1.16993	2.43573	1.88306	0.310387	11.4241
1911	M34416.m	OoiXzI	outcome	exposure	Weighted mode	14	0.2713	1.14905	0.817029	-1.98085	2.52345	1.31167	0.137952	12.4715
1912	M34419.m	GKXA0J	outcome	exposure	Inverse variance weighted	15	3.30134	1.1331	0.00357361	1.08046	5.52222	27.149	2.94602	250.191
1913	M34419.m	GKXA0J	outcome	exposure	MR Egger	15	-0.32396	3.14983	0.919652	-6.49763	5.84971	0.723279	0.00150701	347.132
1914	M34419.m	GKXA0J	outcome	exposure	Simple mode	15	5.11649	2.46535	0.0568632	0.284393	9.94858	166.748	1.32896	20922.5
1915	M34419.m	GKXA0J	outcome	exposure	Weighted median	15	3.29971	1.56089	0.0345153	0.240376	6.35905	27.1049	1.27173	577.698
1916	M34419.m	GKXA0J	outcome	exposure	Weighted mode	15	3.37108	2.07142	0.125936	-0.68891	7.43107	29.1099	0.502123	1687.6
1917	M34420.m	wAde6x	outcome	exposure	Inverse variance weighted	27	-0.165612	0.239429	0.489127	-0.634892	0.303668	0.847375	0.529992	1.35482
1918	M34420.m	wAde6x	outcome	exposure	MR Egger	27	0.151906	0.55058	0.784892	-0.927232	1.23104	1.16405	0.395647	3.4248
1919	M34420.m	wAde6x	outcome	exposure	Simple mode	27	0.229473	0.466367	0.626817	-0.684606	1.14355	1.25794	0.504289	3.1379
1920	M34420.m	wAde6x	outcome	exposure	Weighted median	27	0.101635	0.251794	0.686474	-0.391881	0.595151	1.10698	0.675785	1.8133
1921	M34420.m	wAde6x	outcome	exposure	Weighted mode	27	0.209878	0.324037	0.52286	-0.425234	0.84499	1.23353	0.653617	2.32795
1922	M34441.m	Z0KKjc	outcome	exposure	Inverse variance weighted	16	0.376684	0.582741	0.51802	-0.765489	1.51886	1.45744	0.465107	4.567
1923	M34441.m	Z0KKjc	outcome	exposure	MR Egger	16	-1.85944	1.47698	0.228638	-4.75433	1.03545	0.15576	0.00861433	2.81636
1924	M34441.m	Z0KKjc	outcome	exposure	Simple mode	16	0.813703	1.47403	0.589062	-2.0754	3.7028	2.25625	0.125506	40.5609
1925	M34441.m	Z0KKjc	outcome	exposure	Weighted median	16	0.0300611	0.76079	0.968481	-1.46109	1.52121	1.03052	0.231984	4.57776
1926	M34441.m	Z0KKjc	outcome	exposure	Weighted mode	16	-0.781556	1.05655	0.470887	-2.8524	1.28928	0.457693	0.0577058	3.63019
1927	M34453.m	bi6Gzu	outcome	exposure	Inverse variance weighted	3	9.59542	4.86618	0.0486257	0.057707	19.1331	14697.3	1.0594	2.03899e+08
1928	M34453.m	bi6Gzu	outcome	exposure	MR Egger	3	3.42641	6.47743	0.690246	-9.26934	16.1222	30.7661	9.42705e-05	1.00408e+07
1929	M34453.m	bi6Gzu	outcome	exposure	Simple mode	3	12.169	7.74436	0.256709	-3.00997	27.3479	192716	0.0492929	7.53446e+11
1930	M34453.m	bi6Gzu	outcome	exposure	Weighted median	3	8.47851	4.99651	0.0897185	-1.31466	18.2717	4810.26	0.268566	8.6156e+07
1931	M34453.m	bi6Gzu	outcome	exposure	Weighted mode	3	7.15085	4.64639	0.263669	-1.95607	16.2578	1275.19	0.141413	1.14989e+07
1932	M34456.m	zrSVY7	outcome	exposure	Inverse variance weighted	26	1.00015	0.749893	0.182293	-0.469637	2.46994	2.7187	0.625229	11.8218
1933	M34456.m	zrSVY7	outcome	exposure	MR Egger	26	0.217946	1.90036	0.909648	-3.50677	3.94266	1.24352	0.0299938	51.5554
1934	M34456.m	zrSVY7	outcome	exposure	Simple mode	26	0.503095	1.7562	0.77688	-2.93906	3.94524	1.65383	0.0529157	51.689
1935	M34456.m	zrSVY7	outcome	exposure	Weighted median	26	0.40375	1.08229	0.709109	-1.71753	2.52503	1.49743	0.179509	12.4913
1936	M34456.m	zrSVY7	outcome	exposure	Weighted mode	26	0.223332	1.34564	0.869518	-2.41412	2.86079	1.25024	0.0894456	17.4753
1937	M34469.m	LRX80d	outcome	exposure	Inverse variance weighted	11	0.0235975	0.638913	0.970538	-1.22867	1.27587	1.02388	0.292681	3.58181
1938	M34469.m	LRX80d	outcome	exposure	MR Egger	11	0.552007	1.14953	0.642539	-1.70106	2.80508	1.73674	0.182489	16.5284
1939	M34469.m	LRX80d	outcome	exposure	Simple mode	11	0.436713	1.16629	0.715889	-1.84921	2.72263	1.54761	0.157362	15.2203
1940	M34469.m	LRX80d	outcome	exposure	Weighted median	11	0.483043	0.81231	0.552075	-1.10909	2.07517	1.621	0.329861	7.96591
1941	M34469.m	LRX80d	outcome	exposure	Weighted mode	11	0.479356	0.820359	0.571947	-1.12855	2.08726	1.61503	0.323503	8.06279
1942	M34481.m	Y3gD34	outcome	exposure	Inverse variance weighted	26	0.512261	0.388464	0.187276	-0.249129	1.27365	1.66906	0.779479	3.57388
1943	M34481.m	Y3gD34	outcome	exposure	MR Egger	26	0.0436265	0.681923	0.94952	-1.29294	1.3802	1.04459	0.274462	3.97568
1944	M34481.m	Y3gD34	outcome	exposure	Simple mode	26	0.0714625	1.12953	0.950057	-2.14241	2.28533	1.07408	0.117372	9.82897
1945	M34481.m	Y3gD34	outcome	exposure	Weighted median	26	0.408228	0.571351	0.474921	-0.71162	1.52808	1.50415	0.490848	4.6093
1946	M34481.m	Y3gD34	outcome	exposure	Weighted mode	26	0.384103	0.593165	0.52318	-0.778501	1.54671	1.4683	0.459094	4.69598
1947	M34499.m	rUC4D9	outcome	exposure	Inverse variance weighted	7	-0.356534	0.468745	0.446887	-1.27527	0.562206	0.700098	0.279354	1.75454
1948	M34499.m	rUC4D9	outcome	exposure	MR Egger	7	-1.20878	0.632061	0.114028	-2.44762	0.0300587	0.298561	0.0864991	1.03052
1949	M34499.m	rUC4D9	outcome	exposure	Simple mode	7	-0.863659	0.719166	0.275036	-2.27322	0.545906	0.421616	0.10298	1.72617
1950	M34499.m	rUC4D9	outcome	exposure	Weighted median	7	-0.614774	0.511752	0.229629	-1.61781	0.388259	0.540763	0.198333	1.47441
1951	M34499.m	rUC4D9	outcome	exposure	Weighted mode	7	-0.816055	0.590505	0.216233	-1.97344	0.341335	0.442173	0.138977	1.40683
1952	M34513.m	p3IMqb	outcome	exposure	Inverse variance weighted	12	0.450664	0.447175	0.313549	-0.425799	1.32713	1.56935	0.653248	3.7702
1953	M34513.m	p3IMqb	outcome	exposure	MR Egger	12	-0.703614	0.926421	0.465082	-2.5194	1.11217	0.494794	0.080508	3.04095
1954	M34513.m	p3IMqb	outcome	exposure	Simple mode	12	0.277949	1.19807	0.8208	-2.07027	2.62617	1.32042	0.126152	13.8207
1955	M34513.m	p3IMqb	outcome	exposure	Weighted median	12	0.411433	0.651659	0.527803	-0.865818	1.68868	1.50898	0.420707	5.41236
1956	M34513.m	p3IMqb	outcome	exposure	Weighted mode	12	0.344599	0.76507	0.661159	-1.15494	1.84414	1.41142	0.315077	6.32263
1957	M34516.m	pxKWGP	outcome	exposure	Inverse variance weighted	18	0.111987	0.101808	0.27134	-0.0875565	0.31153	1.1185	0.916167	1.36551
1958	M34516.m	pxKWGP	outcome	exposure	MR Egger	18	0.408647	0.17118	0.0296626	0.0731347	0.744159	1.50478	1.07588	2.10467
1959	M34516.m	pxKWGP	outcome	exposure	Simple mode	18	0.12857	0.222708	0.571301	-0.307937	0.565077	1.1372	0.734962	1.75958
1960	M34516.m	pxKWGP	outcome	exposure	Weighted median	18	0.174286	0.134167	0.193937	-0.088682	0.437254	1.1904	0.915137	1.54845
1961	M34516.m	pxKWGP	outcome	exposure	Weighted mode	18	0.197207	0.178903	0.285688	-0.153443	0.547858	1.218	0.857749	1.72954
1962	M34527.m	QbGzpD	outcome	exposure	Inverse variance weighted	17	1.96217	0.793564	0.0134134	0.406781	3.51755	7.11472	1.50197	33.7018
1963	M34527.m	QbGzpD	outcome	exposure	MR Egger	17	3.46875	2.71144	0.220227	-1.84567	8.78317	32.0966	0.157919	6523.53
1964	M34527.m	QbGzpD	outcome	exposure	Simple mode	17	3.07517	1.73195	0.0948268	-0.319446	6.46978	21.6535	0.726552	645.341
1965	M34527.m	QbGzpD	outcome	exposure	Weighted median	17	2.11221	1.05218	0.0446996	0.0499475	4.17448	8.26651	1.05122	65.0059
1966	M34527.m	QbGzpD	outcome	exposure	Weighted mode	17	2.57072	1.46224	0.0978467	-0.295274	5.43672	13.0753	0.744327	229.687
1967	M34530.m	XSSxSj	outcome	exposure	Inverse variance weighted	10	-0.36481	0.81627	0.65493	-1.9647	1.23508	0.694328	0.140198	3.43865
1968	M34530.m	XSSxSj	outcome	exposure	MR Egger	10	0.686301	1.20786	0.585494	-1.68111	3.05371	1.98635	0.186167	21.1939
1969	M34530.m	XSSxSj	outcome	exposure	Simple mode	10	0.372369	0.998735	0.717896	-1.58515	2.32989	1.45117	0.204917	10.2768
1970	M34530.m	XSSxSj	outcome	exposure	Weighted median	10	0.832906	0.59074	0.158559	-0.324945	1.99076	2.29999	0.722567	7.32107
1971	M34530.m	XSSxSj	outcome	exposure	Weighted mode	10	0.669754	0.601411	0.294291	-0.50901	1.84852	1.95376	0.60109	6.35041
1972	M34533.m	bcelaI	outcome	exposure	Inverse variance weighted	16	0.494131	0.459597	0.282312	-0.406679	1.39494	1.63907	0.665858	4.03474
1973	M34533.m	bcelaI	outcome	exposure	MR Egger	16	1.02824	0.899265	0.272037	-0.734314	2.7908	2.79615	0.479834	16.2941
1974	M34533.m	bcelaI	outcome	exposure	Simple mode	16	-0.482733	1.22556	0.699206	-2.88483	1.91936	0.617095	0.0558644	6.81661
1975	M34533.m	bcelaI	outcome	exposure	Weighted median	16	0.978732	0.699042	0.161482	-0.391389	2.34885	2.66108	0.676117	10.4736
1976	M34533.m	bcelaI	outcome	exposure	Weighted mode	16	0.987238	0.874822	0.276835	-0.727413	2.70189	2.68381	0.483157	14.9078
1977	M34534.m	5fm1yt	outcome	exposure	Inverse variance weighted	13	-0.177702	0.831644	0.8308	-1.80772	1.45232	0.837192	0.164027	4.27302
1978	M34534.m	5fm1yt	outcome	exposure	MR Egger	13	-3.3743	2.48437	0.2016	-8.24367	1.49507	0.034242	0.000262918	4.45963
1979	M34534.m	5fm1yt	outcome	exposure	Simple mode	13	-1.69864	1.78812	0.360874	-5.20334	1.80607	0.182933	0.00549815	6.08649
1980	M34534.m	5fm1yt	outcome	exposure	Weighted median	13	-0.677785	0.969846	0.484641	-2.57868	1.22311	0.50774	0.0758738	3.39775
1981	M34534.m	5fm1yt	outcome	exposure	Weighted mode	13	-1.69864	1.61844	0.314604	-4.87079	1.47352	0.182933	0.00766734	4.36455
1982	M34535.m	0ayDSz	outcome	exposure	Inverse variance weighted	7	0.0451252	0.115432	0.695853	-0.181121	0.271372	1.04616	0.834334	1.31176
1983	M34535.m	0ayDSz	outcome	exposure	MR Egger	7	0.142272	0.147084	0.377826	-0.146012	0.430556	1.15289	0.864148	1.53811
1984	M34535.m	0ayDSz	outcome	exposure	Simple mode	7	-0.142793	0.505288	0.786981	-1.13316	0.847571	0.866933	0.322015	2.33397
1985	M34535.m	0ayDSz	outcome	exposure	Weighted median	7	0.061732	0.129381	0.633267	-0.191854	0.315318	1.06368	0.825427	1.3707
1986	M34535.m	0ayDSz	outcome	exposure	Weighted mode	7	0.0683674	0.120745	0.59178	-0.168292	0.305027	1.07076	0.845107	1.35666
1987	M34539.m	dFe3IT	outcome	exposure	Inverse variance weighted	20	0.325534	0.432116	0.45124	-0.521414	1.17248	1.38477	0.593681	3.23
1988	M34539.m	dFe3IT	outcome	exposure	MR Egger	20	0.697187	0.730522	0.35254	-0.734637	2.12901	2.0081	0.47968	8.40654
1989	M34539.m	dFe3IT	outcome	exposure	Simple mode	20	1.64166	1.1917	0.184347	-0.694081	3.97739	5.16372	0.499533	53.3778
1990	M34539.m	dFe3IT	outcome	exposure	Weighted median	20	0.411925	0.621053	0.507159	-0.805339	1.62919	1.50972	0.446936	5.09973
1991	M34539.m	dFe3IT	outcome	exposure	Weighted mode	20	0.509314	0.581856	0.392328	-0.631124	1.64975	1.66415	0.531993	5.20569
1992	M34674.m	Q0xB1U	outcome	exposure	Inverse variance weighted	13	-0.505714	0.601041	0.400126	-1.68376	0.672327	0.603075	0.185675	1.95879
1993	M34674.m	Q0xB1U	outcome	exposure	MR Egger	13	-2.7454	1.53103	0.100453	-5.74622	0.255412	0.0642224	0.00319483	1.29099
1994	M34674.m	Q0xB1U	outcome	exposure	Simple mode	13	-0.491544	1.22898	0.696212	-2.90034	1.91725	0.611681	0.0550047	6.80221
1995	M34674.m	Q0xB1U	outcome	exposure	Weighted median	13	-0.601262	0.767961	0.433666	-2.10646	0.90394	0.548119	0.121667	2.46931
1996	M34674.m	Q0xB1U	outcome	exposure	Weighted mode	13	-0.465272	1.0166	0.655364	-2.45782	1.52727	0.627964	0.0856217	4.6056
1997	M34732.m	Tt4Nz2	outcome	exposure	Inverse variance weighted	4	-3.30324	1.798	0.0661838	-6.82732	0.220836	0.0367639	0.00108376	1.24712
1998	M34732.m	Tt4Nz2	outcome	exposure	MR Egger	4	-11.1375	64.5105	0.87882	-137.578	115.303	1.45562e-05	1.78086e-60	1.18978e+50
[truncated: 453 more rows]
